# Supplementary material for: Longitudinal kinetics of RBD+ antibodies in COVID-19 recovered patients over 14 months
Source: PLoS Pathog. 2022 Jun 3;18(6):e1010569. doi: 10.1371/journal.ppat.1010569 (PMC9200310; doi:10.1371/journal.ppat.1010569)
Supplement: S1 Data — (ZIP) [file ppat.1010569.s010.zip]

Archive with 70 entries (69 files):
- S1_Data/
- __MACOSX/._S1_Data
- S1_Data/S3B_Table_IgG.csv
- __MACOSX/S1_Data/._S3B_Table_IgG.csv
- S1_Data/S3A_Table_IgA.csv
- __MACOSX/S1_Data/._S3A_Table_IgA.csv
- S1_Data/Fig_4A_Table_IgG.csv
- __MACOSX/S1_Data/._Fig_4A_Table_IgG.csv
- S1_Data/S3B_Table_IgA.csv
- __MACOSX/S1_Data/._S3B_Table_IgA.csv
- S1_Data/S3A_Table_IgG.csv
- __MACOSX/S1_Data/._S3A_Table_IgG.csv
- S1_Data/Fig_4A_Table_IgA.csv
- __MACOSX/S1_Data/._Fig_4A_Table_IgA.csv
- S1_Data/S3C_Table_IgM.csv
- __MACOSX/S1_Data/._S3C_Table_IgM.csv
- S1_Data/Fig_3A-C_4B_6A_6C_Table_part_2.csv
- __MACOSX/S1_Data/._Fig_3A-C_4B_6A_6C_Table_part_2.csv
- S1_Data/Fig_6E_Table.csv
- __MACOSX/S1_Data/._Fig_6E_Table.csv
- S1_Data/Fig_3A-C_4B_6A_6C_Table_part_3.csv
- __MACOSX/S1_Data/._Fig_3A-C_4B_6A_6C_Table_part_3.csv
- S1_Data/Fig_2_Table_Severity.csv
- __MACOSX/S1_Data/._Fig_2_Table_Severity.csv
- S1_Data/Fig_3A-C_4B_6A_6C_Table_part_1.csv
- __MACOSX/S1_Data/._Fig_3A-C_4B_6A_6C_Table_part_1.csv
- S1_Data/S4_Table_IgG.csv
- __MACOSX/S1_Data/._S4_Table_IgG.csv
- S1_Data/S2_Table_IgM.csv
- __MACOSX/S1_Data/._S2_Table_IgM.csv
- S1_Data/Fig_2_Table_Sex.csv
- __MACOSX/S1_Data/._Fig_2_Table_Sex.csv
- S1_Data/S5_Table_IgM.csv
- __MACOSX/S1_Data/._S5_Table_IgM.csv
- S1_Data/Fig_1C_Table_IgM.csv
- __MACOSX/S1_Data/._Fig_1C_Table_IgM.csv
- S1_Data/S4_Table_IgA.csv
- __MACOSX/S1_Data/._S4_Table_IgA.csv
- S1_Data/S1A_Table.csv
- __MACOSX/S1_Data/._S1A_Table.csv
- S1_Data/Fig_1C_Table_IgA.csv
- __MACOSX/S1_Data/._Fig_1C_Table_IgA.csv
- S1_Data/S4_Table_IgM.csv
- __MACOSX/S1_Data/._S4_Table_IgM.csv
- S1_Data/S2_Table_IgG.csv
- __MACOSX/S1_Data/._S2_Table_IgG.csv
- S1_Data/S5_Table_IgA.csv
- __MACOSX/S1_Data/._S5_Table_IgA.csv
- S1_Data/Fig_1C_Table_IgG.csv
- __MACOSX/S1_Data/._Fig_1C_Table_IgG.csv
- S1_Data/S2_Table_IgA.csv
- __MACOSX/S1_Data/._S2_Table_IgA.csv
- S1_Data/S1B_Table.csv
- __MACOSX/S1_Data/._S1B_Table.csv
- S1_Data/S5_Table_IgG.csv
- __MACOSX/S1_Data/._S5_Table_IgG.csv
- S1_Data/Fig_4A_Table_IgM.csv
- __MACOSX/S1_Data/._Fig_4A_Table_IgM.csv
- S1_Data/Fig_6G_Table.csv
- __MACOSX/S1_Data/._Fig_6G_Table.csv
- S1_Data/S3C_Table_IgA.csv
- __MACOSX/S1_Data/._S3C_Table_IgA.csv
- S1_Data/S3B_Table_IgM.csv
- __MACOSX/S1_Data/._S3B_Table_IgM.csv
- S1_Data/Fig_2_Table_Age.csv
- __MACOSX/S1_Data/._Fig_2_Table_Age.csv
- S1_Data/S3A_Table_IgM.csv
- __MACOSX/S1_Data/._S3A_Table_IgM.csv
- S1_Data/S3C_Table_IgG.csv
- __MACOSX/S1_Data/._S3C_Table_IgG.csv
