# Supplementary material for: Longitudinal kinetics of RBD+ antibodies in COVID-19 recovered patients over 14 months
Source: PLoS Pathog. 2022 Jun 3;18(6):e1010569. doi: 10.1371/journal.ppat.1010569 (PMC9200310; doi:10.1371/journal.ppat.1010569)
Supplement: S1 Data — (ZIP) [file ppat.1010569.s010.zip › S1_Data/S3B_Table_IgG.csv]

Iterations	Q0	Q1	Q2	Q3	Q4
1	0.518337	3.206264	6.869	19.44228	90.79204
2	0.529753	2.922039	5.928242	20.43597	74.41709
3	0.440614	2.892033	5.958445	13.1476	74.41709
4	0.473467	2.911138	5.637345	13.93016	97.92185
5	0.79073	3.827576	6.92573	15.26491	96.15735
6	0.287731	3.55545	9.038596	21.18048	49.08738
7	0.50144	2.318049	4.820738	11.56742	97.32902
8	0.287731	2.285636	5.59317	14.01342	59.07542
9	0.431631	1.133787	5.233011	14.99637	39.20798
10	0.529753	2.471084	9.396485	20.67276	90.79204
11	0.368013	5.51433	10.70186	26.99481	108.5461
12	0.529753	3.660672	8.501062	21.18829	97.92185
13	0.431631	3.221228	7.783583	20.82015	108.5461
14	0.431631	3.207502	7.067736	16.84976	160.8354
15	0.287731	3.454944	6.65114	15.68913	97.92185
16	0.562905	2.881342	7.908357	13.98307	72.6813
17	0.287731	3.650228	6.478536	14.60173	80.00114
18	0.465459	3.208571	8.290287	18.43985	108.5461
19	0.50144	4.766595	9.198793	21.68826	97.92185
20	0.473467	3.207531	6.616361	15.78956	108.5461
21	0.368013	3.215962	10.74078	20.87448	74.41709
22	0.412478	2.424106	8.089222	17.98076	48.15927
23	0.50144	3.762099	6.841515	15.66343	97.92185
24	0.431631	2.363402	5.603971	13.5521	160.8354
25	0.368013	3.291843	9.613929	19.40563	97.32902
26	0.368013	2.454668	6.806736	18.04865	90.79204
27	0.625097	5.058419	14.15527	29.64531	97.92185
28	0.431631	1.797656	3.74035	14.59393	97.32902
29	0.412478	3.650228	8.034513	15.87648	44.54495
30	0.465459	2.626688	6.185784	15.11217	160.8354
31	0.459297	3.505914	6.770788	13.50637	97.32902
32	0.368013	3.047856	7.559718	17.77222	96.15735
33	0.50144	3.459719	6.86385	19.15487	108.5461
34	0.287731	2.488704	7.194485	17.26263	97.32902
35	0.368013	3.459198	6.93409	20.40445	55.94325
36	0.529753	3.336448	7.888851	18.69083	108.5461
37	0.465459	2.642666	6.282801	15.03887	90.79204
38	0.473467	2.204902	4.61384	11.61262	80.00114
39	0.368013	2.329856	5.593789	13.66553	97.92185
40	0.368013	3.148783	8.309055	17.34293	108.5461
41	0.368013	3.251066	7.541995	15.49737	160.8354
42	0.617861	3.256935	7.270725	16.81667	108.5461
43	0.440614	3.479205	5.690238	15.24855	90.79204
44	0.50144	2.829189	8.382456	19.4935	80.00114
45	0.412478	3.635773	6.616361	18.17253	97.92185
46	0.465459	3.477642	8.0115	15.43624	57.23739
47	0.287731	2.589111	6.677503	14.22818	97.92185
48	0.287731	3.905347	9.597959	15.81391	108.5461
49	0.287731	2.834584	6.762428	13.97057	108.5461
50	0.412478	2.513502	7.28989	18.31207	108.5461
51	0.368013	3.135979	6.322953	15.17802	59.07542
52	1.039323	2.866626	9.453731	18.65292	57.23739
53	0.473467	2.485744	7.036222	20.40445	108.5461
54	0.459297	3.905347	9.662258	19.34838	97.92185
55	0.540806	3.2137	7.745365	15.27093	97.92185
56	0.518337	2.329856	5.32749	11.41778	97.92185
57	0.440614	2.911138	6.92573	14.89178	74.41709
58	0.287731	2.397384	6.221522	15.13906	160.8354
59	0.412478	1.490776	5.135152	18.49651	108.5461
60	0.431631	3.2137	7.463031	26.99481	160.8354
61	0.50144	2.816746	6.971423	13.36361	108.5461
62	0.412478	2.704732	5.916314	15.65791	90.79204
63	0.581575	1.838497	5.314353	13.87795	97.92185
64	0.459297	3.388741	8.0115	18.94613	97.92185
65	0.440614	3.327525	11.14602	24.04866	90.79204
66	0.412478	3.74949	9.630857	26.86591	108.5461
67	0.50144	2.518157	6.186743	19.03844	97.92185
68	0.440614	3.536073	7.270571	14.89178	97.32902
69	0.287731	2.052827	7.756439	21.18829	90.79204
70	0.368013	2.249435	7.067736	15.04164	74.41709
71	0.50144	2.527556	5.759848	13.06872	44.54495
72	0.431631	3.849598	5.923537	14.81319	90.79204
73	0.368013	2.780103	6.708021	15.26491	48.15927
74	0.431631	3.305942	9.830033	20.20073	80.00114
75	0.368013	2.354384	5.49422	19.36726	108.5461
76	0.529753	3.59512	9.326211	20.57696	160.8354
77	0.287731	3.677191	5.834042	15.17815	160.8354
78	0.287731	3.658995	6.660296	15.19952	97.92185
79	0.465459	3.208368	5.720277	14.65095	49.59241
80	0.459297	3.527306	8.460719	21.78407	160.8354
81	0.287731	2.386467	8.086472	16.81667	97.32902
82	0.518337	2.758061	6.576081	15.78956	108.5461
83	0.412478	3.263973	7.330233	25.46682	108.5461
84	0.459297	2.325328	6.1441	15.43624	96.15735
85	0.50144	3.472422	7.777776	14.18459	57.20006
86	0.431631	3.427392	9.274023	20.0635	90.79204
87	0.465459	1.79765	8.019312	19.03844	90.17712
88	0.440614	2.239444	5.893335	14.52643	160.8354
89	0.287731	2.432788	4.680561	8.358399	108.5461
90	0.431631	2.148276	5.88468	15.00212	90.79204
91	0.473467	3.615781	8.019312	18.78972	96.15735
92	0.50144	3.817475	8.460719	17.38827	96.15735
93	0.583893	3.277671	6.541302	18.67512	49.08738
94	0.412478	1.9892	5.067273	15.48802	97.32902
95	0.431631	2.641948	6.106754	13.15387	90.79204
96	0.368013	3.215962	8.034513	17.41825	97.92185
97	0.368013	3.848962	6.699662	19.67113	108.5461
98	0.581575	3.525743	8.347087	17.38515	108.5461
99	0.459297	3.959815	8.668234	14.78848	108.5461
100	0.368013	3.688103	5.776087	11.71965	96.15735
101	0.465459	3.731697	12.81	29.31285	108.5461
102	0.412478	1.869643	5.643687	12.0862	90.79204
103	0.440614	3.849598	8.687002	14.92198	160.8354
104	0.412478	3.505863	7.324669	18.86031	160.8354
105	0.287731	5.750893	10.44735	23.31402	97.92185
106	0.440614	3.458724	6.253345	14.73916	160.8354
107	0.583893	3.681596	8.495089	18.27397	90.79204
108	0.50144	3.706898	9.311461	23.00672	80.00114
109	0.617861	3.209092	5.575266	13.95266	80.00114
110	0.431631	3.61349	10.93082	24.71907	90.79204
111	0.412478	2.169708	4.920487	12.34289	96.15735
112	0.440614	1.707545	5.682694	14.93532	59.07542
113	0.412478	1.531788	6.292202	17.86214	90.17712
114	0.368013	2.240835	6.372339	17.83935	108.5461
115	0.50144	2.963047	6.87221	21.78407	80.00114
116	0.431631	3.727951	6.65114	18.27085	96.15735
117	0.412478	3.190372	5.753804	18.01074	97.92185
118	0.368013	2.339768	5.834042	12.87866	108.5461
119	0.737146	3.831276	7.885715	21.82946	160.8354
120	0.431631	3.665252	6.513328	20.17956	160.8354
121	0.368013	3.793213	9.558105	23.31402	160.8354
122	0.287731	3.505914	6.65114	13.1476	97.32902
123	0.465459	3.690258	9.646129	24.92477	96.15735
124	0.287731	2.922039	6.357674	17.71689	55.94325
125	0.287731	3.55545	8.021603	15.11938	97.92185
126	0.473467	3.502064	6.83825	13.62263	57.20006
127	0.540806	3.125578	7.868014	15.24855	160.8354
128	0.368013	2.364971	5.4006	14.88457	72.6813
129	0.431631	2.229823	4.470344	17.31295	96.15735
130	0.287731	2.829735	4.860543	22.11108	97.32902
131	0.50144	4.222732	7.832598	15.7904	97.32902
132	0.287731	2.980971	9.458363	17.8875	97.32902
133	0.440614	2.422194	4.680561	14.58349	96.15735
134	0.368013	3.50416	6.357674	13.5521	59.07542
135	0.287731	3.336412	6.762428	20.82015	97.32902
136	0.287731	2.834584	5.893335	13.87795	108.5461
137	0.465459	3.291843	10.32981	19.6667	160.8354
138	0.368013	3.463518	7.133926	18.34816	160.8354
139	0.287731	3.849598	7.830822	18.43985	55.94325
140	0.431631	3.125012	6.438071	17.34293	108.5461
141	0.50144	2.57487	5.426758	15.04886	160.8354
142	0.287731	1.664355	4.820738	11.35431	97.32902
143	0.440614	2.329856	6.220035	16.79261	108.5461
144	0.431631	2.160007	4.342105	11.70458	90.17712
145	0.431631	3.250066	10.14116	18.49651	90.17712
146	0.287731	2.52945	5.230836	16.47613	97.32902
147	0.459297	2.416202	5.737747	15.53018	108.5461
148	0.431631	2.565237	6.849875	15.25188	90.79204
149	0.287731	1.051838	5.901693	12.88078	97.32902
150	0.287731	3.631733	9.830033	18.65017	160.8354
151	0.368013	2.860924	6.322953	13.31222	96.15735
152	0.50144	2.934567	7.067736	15.6761	160.8354
153	0.287731	3.306806	7.51001	18.75902	96.15735
154	0.459297	3.151625	10.26759	17.6392	90.79204
155	0.50144	2.397384	5.641399	15.83791	160.8354
156	0.287731	3.336448	7.223158	16.67837	97.32902
157	0.465459	3.334539	8.177998	17.30984	96.15735
158	0.287731	2.578636	5.881257	12.96804	59.07542
159	0.965154	3.501175	6.673475	21.18829	72.6813
160	0.465459	2.497804	5.819744	15.32068	160.8354
161	0.431631	2.899981	5.88468	13.61959	49.08738
162	0.459297	3.064507	8.476321	17.78682	160.8354
163	0.431631	2.92037	5.740349	13.71925	90.17712
164	0.849195	4.562641	10.07739	20.0635	74.41709
165	0.287731	2.672108	10.48689	22.52691	72.6813
166	0.287731	2.329856	6.335339	15.20958	96.15735
167	0.412478	2.54701	5.746393	15.17802	90.17712
168	0.440614	3.388741	7.644107	15.11938	74.41709
169	0.473467	2.948691	7.96914	22.73896	96.15735
170	0.412478	2.3895	5.797643	16.67837	57.20006
171	0.287731	2.678686	5.872899	15.46308	80.00114
172	0.431631	3.903483	8.361758	17.9622	57.20006
173	0.368013	2.71217	7.22638	15.22044	74.41709
174	0.287731	2.424104	5.450748	14.19095	49.08738
175	0.459297	2.204902	7.644107	14.18459	96.15735
176	0.287731	3.631769	10.06142	18.86031	96.15735
177	0.287731	2.7582	8.034513	18.69083	90.79204
178	0.57224	4.163556	9.839005	20.08228	80.00114
179	0.431631	3.302625	6.86385	20.78157	160.8354
180	0.412478	3.037798	5.959936	18.684	97.32902
181	0.518337	4.192194	6.849875	18.4714	97.92185
182	0.431631	2.522992	6.172637	14.53678	96.15735
183	0.465459	2.881342	10.3009	21.75906	97.32902
184	0.412478	3.03808	5.959936	19.465	108.5461
185	0.368013	3.325771	8.662393	30.52096	108.5461
186	0.412478	2.364295	5.029309	18.4714	160.8354
187	0.440614	3.968505	8.561267	23.80829	108.5461
188	0.287731	2.585547	6.957244	22.27167	80.00114
189	0.431631	2.239523	7.54253	17.85374	160.8354
190	0.581575	3.221794	7.39322	19.97988	97.92185
191	0.412478	3.996059	8.65571	15.81391	59.07542
192	0.368013	2.242345	6.762428	15.32429	72.6813
193	0.431631	2.3156	5.61373	15.46308	97.32902
194	0.465459	2.054839	7.96914	17.86214	96.15735
195	0.431631	3.294104	7.332661	16.9424	90.79204
196	0.518337	4.144202	9.08669	24.87397	97.92185
197	0.368013	4.194961	7.998448	18.05676	160.8354
198	0.368013	2.160007	5.727359	11.44788	97.92185
199	0.287731	2.432786	6.434228	15.21711	57.23739
200	0.617861	2.938685	6.35786	18.47161	90.79204
201	0.431631	2.397384	6.762428	17.26263	90.79204
202	0.287731	2.781629	7.105966	21.18048	108.5461
203	0.459297	2.204329	5.718391	18.17253	160.8354
204	0.57224	2.872458	8.485862	17.09568	160.8354
205	0.459297	2.589111	7.0982	17.18379	108.5461
206	0.465459	3.291843	7.61921	18.73191	57.23739
207	0.412478	2.891844	6.513315	15.67979	160.8354
208	0.50144	4.584955	8.135638	17.58888	97.92185
209	0.57224	3.221228	6.193486	14.23373	96.15735
210	0.287731	2.57487	6.598416	17.89561	90.17712
211	0.57224	2.916627	10.25162	24.70394	96.15735
212	0.518337	2.536135	5.470605	12.35012	80.00114
213	0.412478	4.1067	10.92921	18.99985	62.59045
214	0.465459	3.631733	9.174281	21.99158	97.32902
215	0.287731	2.33524	5.404168	9.553832	97.92185
216	0.287731	2.485744	5.097549	15.79713	108.5461
217	0.473467	3.765724	6.256252	15.89643	44.54495
218	0.412478	2.541253	5.789541	15.26491	108.5461
219	0.440614	3.565413	8.135638	17.6392	74.41709
220	0.440614	3.122722	10.93712	19.67113	160.8354
221	0.440614	3.052248	5.788385	15.11217	97.32902
222	0.287731	2.419235	5.819744	12.81142	96.15735
223	0.412478	2.834584	8.55421	18.98721	74.41709
224	0.368013	3.080031	5.76744	14.42845	40.52166
225	0.50144	3.183503	6.326981	15.62446	90.79204
226	0.431631	3.850212	11.48065	18.33138	90.79204
227	0.473467	3.207502	7.330233	17.78682	108.5461
228	0.440614	2.838619	5.729245	19.12789	97.32902
229	0.473467	2.686349	5.855429	15.13906	90.79204
230	0.518337	3.141347	7.137954	10.09669	97.92185
231	0.412478	3.052248	5.994844	12.95965	97.92185
232	0.412478	2.188595	5.782341	18.71302	108.5461
233	0.412478	2.416202	5.707418	16.74094	74.41709
234	0.368013	3.505914	8.214304	27.40106	97.92185
235	0.562905	3.650228	8.604205	15.6507	160.8354
236	0.368013	3.163762	6.188408	11.56742	160.8354
237	0.459297	3.66114	12.99753	26.03114	160.8354
238	0.287731	2.471323	7.161321	15.20958	96.15735
239	0.368013	2.868416	6.65114	15.24855	90.17712
240	0.440614	3.714121	7.220849	13.31222	160.8354
241	0.287731	3.206264	12.2929	32.0738	160.8354
242	0.287731	2.934567	5.923537	25.91739	97.92185
243	0.440614	2.485744	4.444003	6.947228	90.79204
244	0.529753	2.89724	6.735355	15.39728	97.32902
245	0.368013	3.08022	7.468155	25.15397	90.79204
246	0.431631	2.231347	7.724655	18.37326	57.23739
247	0.465459	2.626688	8.002446	14.22818	90.79204
248	0.581575	2.873811	6.142435	17.34293	48.15927
249	0.412478	2.597989	6.369963	13.42259	97.32902
250	0.412478	2.57487	7.855965	18.4714	108.5461
251	0.518337	3.665252	9.198793	19.45934	90.79204
252	0.287731	4.01524	8.56941	22.45626	49.08738
253	0.473467	3.829439	7.133926	18.43985	160.8354
254	0.440614	3.849598	8.674478	19.36726	96.15735
255	0.412478	2.45471	10.6356	18.01074	96.15735
256	0.287731	2.92037	8.674478	15.17815	108.5461
257	0.440614	2.882982	5.746715	14.8304	108.5461
258	0.473467	3.151059	8.214304	18.99985	90.17712
259	0.465459	3.528726	8.731643	18.49253	74.41709
260	0.287731	2.166042	6.042059	12.81738	44.54495
261	0.412478	2.936206	9.054491	18.18377	90.79204
262	0.540806	3.388741	5.314353	12.34009	80.00114
263	0.617861	3.215962	6.042059	14.77553	97.32902
264	0.368013	3.034901	6.513315	13.36361	97.32902
265	0.368013	3.2137	5.776087	13.74174	96.15735
266	0.368013	3.516465	8.65571	17.35105	97.92185
267	0.287731	3.080774	5.755361	14.60514	44.54495
268	0.368013	1.332833	4.686015	12.59636	97.32902
269	0.459297	1.667584	6.196768	14.84554	97.92185
270	0.50144	2.934756	8.760403	18.47161	90.17712
271	1.055278	4.374937	8.65571	18.65017	80.00114
272	0.473467	3.268515	8.25257	18.33138	108.5461
273	0.473467	2.06657	6.193486	13.13273	108.5461
274	0.465459	3.459719	7.157293	17.29261	55.94325
275	0.287731	3.180549	8.731643	19.41848	160.8354
276	0.529753	2.834584	10.40034	25.45169	160.8354
277	0.431631	3.388741	6.616361	13.8385	160.8354
278	0.287731	3.461451	8.063005	24.96487	108.5461
279	0.287731	2.626688	5.575266	14.57029	80.00114
280	0.57224	3.402438	5.776087	15.95221	96.15735
281	0.412478	3.477642	7.133926	15.26491	90.79204
282	0.459297	2.585547	5.375876	9.86022	90.17712
283	0.581575	3.507248	6.193486	14.47711	108.5461
284	0.287731	4.206292	9.096164	26.19249	97.32902
285	0.368013	2.7582	7.830822	17.25952	108.5461
286	0.431631	2.536135	7.61921	12.84109	97.92185
287	0.625097	3.239379	7.950941	15.81391	160.8354
288	0.287731	3.054726	6.446104	14.47711	97.92185
289	0.287731	3.462997	8.586409	21.97452	97.32902
290	0.368013	1.399474	4.367057	14.53183	33.03759
291	0.440614	2.329856	7.511016	13.65453	90.79204
292	0.440614	4.131412	9.514639	18.37326	62.59045
293	0.431631	2.910658	6.404439	15.13906	40.74869
294	0.825902	4.144202	7.868014	18.30701	72.6813
295	0.431631	3.125578	6.247696	18.49651	97.92185
296	0.459297	3.718483	6.53565	11.71965	97.32902
297	0.368013	3.183503	5.893335	10.48097	97.92185
298	0.473467	2.160007	6.220035	14.11854	160.8354
299	0.368013	2.416202	4.613759	14.9004	80.00114
300	0.287731	2.965337	6.815096	13.93016	90.79204
301	0.854989	4.368525	7.785708	20.76893	97.32902
302	0.368013	2.357368	6.576081	14.18884	59.07542
303	0.287731	3.228664	6.735355	13.15387	97.32902
304	0.459297	2.582305	5.720277	13.1476	72.6813
305	0.440614	2.56577	5.718391	12.54717	45.58824
306	0.465459	3.781837	9.230993	18.34816	90.79204
307	0.431631	1.478647	5.351956	13.85898	62.59045
308	0.540806	3.052436	9.815842	22.22628	97.32902
309	0.540806	3.183503	6.815096	14.99637	97.92185
310	0.459297	3.507477	6.895364	25.62171	97.92185
311	0.368013	2.196153	5.470605	14.93532	97.92185
312	0.583893	1.797656	4.44544	19.2061	160.8354
313	0.412478	3.765724	9.841563	18.16441	108.5461
314	0.617861	3.631769	5.230836	10.48486	40.31456
315	0.287731	2.363402	5.252868	10.27618	90.79204
316	0.412478	2.522082	7.449227	18.59627	160.8354
317	0.368013	3.389215	9.833227	18.30701	108.5461
318	0.440614	3.208571	5.768816	14.93557	97.32902
319	0.287731	2.827778	5.959936	15.92786	108.5461
320	0.440614	2.538328	5.431157	13.42259	160.8354
321	0.625097	3.922009	8.238781	15.80648	97.32902
322	0.625097	3.507248	8.059655	17.78682	80.00114
323	0.287731	3.55545	9.142969	24.96487	160.8354
324	0.518337	3.04833	8.248271	23.2643	97.92185
325	0.459297	2.832736	7.511016	19.42782	97.32902
326	0.465459	4.260703	8.733352	17.87891	55.94325
327	0.287731	5.489381	10.31656	17.78682	108.5461
328	0.782272	3.148783	8.473243	18.67512	97.92185
329	0.431631	2.43156	9.096164	18.73191	80.00114
330	0.459297	2.250521	4.384228	15.76218	96.15735
331	0.518337	3.677191	6.957244	14.40934	57.23739
332	0.287731	3.137245	8.0115	21.82946	160.8354
333	0.368013	2.651955	6.441048	15.20378	62.59045
334	0.431631	2.89724	10.82152	22.89387	90.17712
335	0.287731	3.359312	8.668234	13.53331	57.23739
336	0.287731	2.781817	7.57705	25.78533	97.32902
337	0.287731	1.422251	3.982148	13.50637	57.20006
338	0.440614	3.505914	8.290287	15.95221	96.15735
339	0.440614	2.897428	6.042059	18.67512	62.59045
340	0.412478	4.386809	11.02527	15.9853	97.32902
341	0.287731	3.268515	9.597959	26.19249	108.5461
342	0.368013	3.302625	7.855965	15.92786	96.15735
343	0.412478	3.507477	5.753804	19.40563	62.59045
344	0.431631	1.871654	5.378239	13.34371	59.07542
345	0.431631	3.141913	8.032525	22.27167	160.8354
346	0.625097	2.307051	8.71912	19.60033	160.8354
347	0.287731	2.7582	6.762428	15.77908	97.92185
348	0.287731	2.751483	5.755651	12.76899	90.17712
349	0.819588	3.905347	8.656029	18.37326	90.79204
350	0.465459	3.239379	8.089222	14.99637	90.17712
351	0.459297	3.760741	6.93409	18.65292	97.92185
352	0.368013	2.686896	5.746393	14.2126	90.17712
353	0.368013	2.591183	5.818078	19.44671	108.5461
354	0.529753	2.712167	5.752138	16.66789	160.8354
355	0.368013	3.760476	7.39322	18.73191	97.32902
356	0.518337	2.389498	5.573932	10.15591	57.23739
357	0.412478	2.626688	5.872899	15.95221	108.5461
358	0.440614	3.208097	8.332646	14.94555	62.59045
359	0.529753	3.03808	9.04034	15.12907	90.17712
360	0.431631	2.419235	6.849875	14.6889	62.59045
361	0.287731	1.342043	3.919007	13.71925	74.41709
362	0.287731	2.483765	6.151005	12.54717	40.74869
363	0.287731	2.672108	6.221522	15.67277	90.17712
364	0.412478	1.799613	5.233011	14.5598	72.6813
365	0.287731	3.052436	5.776087	15.46308	45.58824
366	0.287731	3.47622	6.735355	21.75906	90.17712
367	0.473467	2.922039	5.692406	14.22818	74.41709
368	0.440614	3.55545	7.408884	20.17956	97.32902
369	0.529753	3.080774	5.325978	13.88423	59.07542
370	0.465459	2.234239	6.957244	18.71302	160.8354
371	0.459297	2.598536	8.460719	20.82015	160.8354
372	0.465459	3.77245	9.913804	18.34816	62.59045
373	0.540806	4.144202	8.674478	15.9853	49.08738
374	0.518337	2.673907	5.375463	22.62116	90.79204
375	0.473467	3.141347	7.16008	18.71302	160.8354
376	0.465459	3.08251	10.07739	17.29261	160.8354
377	0.459297	2.938685	5.44764	11.70458	72.6813
378	0.287731	2.148276	6.837487	17.78682	40.52166
379	0.287731	2.89072	9.366192	17.30073	90.79204
380	0.518337	3.163762	6.193486	13.30592	160.8354
381	0.368013	2.702358	6.081334	14.42107	59.07542
382	0.431631	2.325328	9.379809	18.86031	108.5461
383	0.57224	4.201058	8.382456	14.84554	57.20006
384	0.540806	2.99962	6.806736	15.17815	97.92185
385	0.819588	3.387474	5.994844	13.46308	96.15735
386	0.440614	2.706531	6.739383	13.96516	97.92185
387	0.431631	2.728404	7.356028	18.71302	97.92185
388	0.562905	3.458724	7.830822	15.119	97.92185
389	0.287731	2.56199	8.238781	14.94555	160.8354
390	0.431631	3.125578	6.93409	18.34816	97.92185
391	0.57224	2.911138	5.871999	12.35796	55.94325
392	0.459297	4.364289	11.02527	26.75868	108.5461
393	0.529753	3.148783	8.747879	19.69614	108.5461
394	0.819588	3.714121	7.888851	22.73635	80.00114
395	0.431631	3.557014	5.755361	12.75413	108.5461
396	0.368013	1.399474	3.833061	12.51765	97.92185
397	0.412478	2.422194	8.485862	26.52943	97.32902
398	0.518337	2.476959	7.644107	18.78972	97.32902
399	0.459297	4.137002	7.785708	15.30708	74.41709
400	0.440614	3.502064	5.959936	13.95266	96.15735
401	0.459297	2.356462	7.908357	18.37326	97.92185
402	0.459297	1.615338	5.872609	23.31402	90.17712
403	0.473467	3.04245	5.789541	12.23564	97.32902
404	0.368013	3.13824	8.724058	18.98721	97.32902
405	0.431631	3.718483	8.214304	17.30073	90.79204
406	0.431631	1.399474	5.569065	13.71925	59.07542
407	0.287731	2.432786	7.372147	14.60514	80.00114
408	0.529753	3.427392	7.558651	24.13956	108.5461
409	0.431631	2.591183	7.737521	15.00212	90.17712
410	0.412478	3.256935	9.458363	24.13956	90.17712
411	0.459297	2.914148	5.663628	13.5521	49.08738
412	0.287731	0.983696	5.128106	17.23638	62.59045
413	0.287731	3.463518	6.434228	15.4526	97.92185
414	0.287731	3.654232	10.25162	20.76893	97.92185
415	0.440614	2.759339	5.881257	21.14765	97.92185
416	0.412478	2.408258	7.620501	22.11108	96.15735
417	0.368013	3.502596	6.007152	14.73959	90.79204
418	0.518337	2.63537	5.615616	12.61122	62.59045
419	0.50144	4.502979	11.10676	18.86031	97.32902
420	0.287731	2.239523	5.635329	14.11854	90.17712
421	0.529753	2.507726	6.387433	16.67837	80.00114
422	0.440614	2.57487	6.282801	14.89178	96.15735
423	0.529753	2.325328	5.165709	13.87795	74.41709
424	0.287731	3.59512	7.830822	19.5959	160.8354
425	0.473467	3.46494	8.351414	17.30073	108.5461
426	0.287731	3.344065	6.53565	20.67276	96.15735
427	0.431631	2.626688	6.934011	19.45491	90.79204
428	0.57224	3.402438	7.551359	18.65017	97.32902
429	0.287731	2.57487	5.663628	15.9853	80.00114
430	0.583893	3.786777	10.15839	18.78972	62.59045
431	0.459297	2.829189	6.86385	16.85788	97.32902
432	0.459297	2.325328	7.199831	18.71302	72.6813
433	0.465459	3.269895	7.137954	19.15487	160.8354
434	0.440614	2.877677	6.35786	15.9853	62.59045
435	0.529753	2.33524	5.727649	15.76605	97.92185
436	0.287731	3.000141	7.39322	17.09568	160.8354
437	0.79073	3.525743	8.674478	14.99263	90.79204
438	0.287731	1.513166	5.656411	15.4526	40.52166
439	0.50144	3.885882	9.08669	21.83093	97.92185
440	0.50144	2.860924	8.356246	15.22044	108.5461
441	0.412478	3.307313	8.469995	15.67979	160.8354
442	0.431631	1.826258	4.594343	12.96804	90.79204
443	0.50144	2.957643	6.033701	16.81667	74.41709
444	0.583893	3.214967	6.007152	17.22002	108.5461
445	0.440614	2.095172	4.729087	15.17802	90.17712
446	0.287731	2.736764	8.189161	26.51446	108.5461
447	0.518337	3.43208	5.818078	23.00907	90.17712
448	0.287731	3.430709	6.845846	15.92786	97.92185
449	0.459297	1.462688	7.071836	15.95532	108.5461
450	0.412478	4.20078	10.53617	26.23433	90.17712
451	0.473467	2.891844	5.522924	11.15383	108.5461
452	0.57224	3.151059	6.042059	13.88423	59.07542
453	0.431631	3.706898	7.036222	15.69961	97.92185
454	0.368013	3.542266	6.220035	14.50292	48.15927
455	0.368013	3.685958	11.03041	21.53464	96.15735
456	0.368013	4.626167	8.512355	15.07314	160.8354
457	0.440614	3.262707	6.70882	15.43096	108.5461
458	0.473467	3.302625	7.785708	14.22818	96.15735
459	0.473467	3.64339	8.903766	15.87648	80.00114
460	0.287731	3.74949	13.72759	27.17356	90.17712
461	0.50144	3.344065	5.842688	14.8002	97.92185
462	0.465459	3.576503	8.120438	15.9853	97.92185
463	0.625097	3.472422	7.270571	15.58732	160.8354
464	0.287731	2.663123	5.74975	13.44372	57.20006
465	0.368013	1.55249	4.879858	15.119	49.59241
466	0.617861	3.658745	8.309055	24.09946	59.07542
467	0.562905	2.325286	4.722582	18.49651	160.8354
468	0.412478	2.493198	6.509286	15.119	74.41709
469	0.287731	3.020559	8.277713	23.15913	97.92185
470	0.287731	2.408258	6.223187	18.60022	80.00114
471	0.431631	3.848962	8.495089	15.46308	74.41709
472	0.287731	3.125578	8.021214	13.71925	59.07542
473	0.562905	2.136939	5.470454	14.22401	97.32902
474	0.287731	2.582305	8.596108	19.15487	90.17712
475	0.368013	2.536135	9.604456	17.71452	108.5461
476	0.287731	2.188595	5.729535	12.98311	90.79204
477	0.440614	3.849598	6.172637	19.70605	108.5461
478	0.431631	3.746929	8.0115	18.84767	90.79204
479	0.412478	3.148783	8.309055	17.26263	97.92185
480	0.459297	2.364295	5.560045	13.84326	55.94325
481	0.465459	2.868416	5.892505	14.27333	96.15735
482	0.412478	3.166024	8.229504	15.87648	160.8354
483	0.431631	3.141913	9.18932	20.15307	97.92185
484	0.287731	3.158495	5.712347	13.17334	48.15927
485	0.412478	2.860924	6.815096	20.83488	160.8354
486	0.459297	2.702358	7.347668	15.83791	108.5461
487	0.431631	3.125012	8.021603	18.45463	74.41709
488	0.412478	3.08022	5.737747	18.65017	160.8354
489	0.473467	3.207502	6.762428	15.08073	97.92185
490	0.459297	3.77245	9.142969	18.37326	160.8354
491	0.412478	3.239379	6.247894	15.38722	97.92185
492	0.287731	3.125012	7.058867	13.30592	108.5461
493	0.617861	3.733843	8.447561	17.31295	160.8354
494	0.583893	2.468668	5.755651	15.0417	80.00114
495	0.440614	2.204902	8.40292	17.38827	160.8354
496	0.459297	3.545584	8.561845	23.48513	90.17712
497	0.287731	2.841054	8.059655	14.8002	160.8354
498	0.465459	3.373974	7.96914	18.99985	97.92185
499	0.465459	3.64339	8.334564	15.66676	74.41709
500	0.440614	3.2137	6.616361	12.81738	40.52166
501	0.368013	2.229823	4.433777	11.40965	96.15735
502	0.50144	3.454944	9.054491	22.14245	108.5461
503	0.50144	3.508812	8.714584	14.91477	57.20006
504	0.825902	3.650228	7.582017	15.53426	108.5461
505	0.440614	5.483635	8.935966	19.60033	45.58824
506	0.540806	3.052436	9.017674	23.626	96.15735
507	0.50144	2.628499	6.548235	14.15765	97.92185
508	0.368013	3.850212	7.071836	18.33138	97.92185
509	0.368013	2.325328	5.722445	14.06737	108.5461
510	0.368013	2.673907	6.53565	15.21711	108.5461
511	0.287731	2.317152	5.945315	15.78707	160.8354
512	0.431631	3.961789	9.142969	18.86031	97.92185
513	0.459297	2.693474	5.818078	12.84915	72.6813
514	0.287731	3.278662	10.37528	26.47293	108.5461
515	0.581575	2.672108	6.677503	19.05972	160.8354
516	0.518337	3.7837	7.61921	18.65292	97.92185
517	0.440614	3.25827	8.238781	17.29261	160.8354
518	0.465459	2.597989	10.52826	22.45626	72.6813
519	0.368013	3.649043	7.194485	15.75283	97.92185
520	0.368013	3.08022	8.71912	18.39797	96.15735
521	0.287731	2.386465	7.893157	18.65017	57.23739
522	0.518337	2.364297	5.893335	14.94729	160.8354
523	0.57224	3.262707	5.793888	15.57248	97.92185
524	0.368013	3.635773	9.662258	15.83791	97.32902
525	0.459297	3.546954	8.53973	15.92786	90.79204
526	0.412478	2.882982	5.806289	19.32618	160.8354
527	0.287731	3.125578	5.881257	18.76788	108.5461
528	0.287731	2.767461	5.857597	22.99159	160.8354
529	0.368013	3.215441	7.503649	15.58551	49.59241
530	0.825902	4.423407	8.939792	17.35105	90.17712
531	0.368013	3.663107	8.189161	17.70683	57.20006
532	0.50144	2.403688	6.416229	17.85751	97.32902
533	0.465459	3.706898	9.841563	29.96803	97.92185
534	0.440614	3.052248	6.957244	19.60033	108.5461
535	0.440614	2.573205	5.923537	13.87795	97.92185
536	0.412478	2.860924	5.959936	14.74332	160.8354
537	0.529753	5.119718	10.69976	18.94613	97.32902
538	0.459297	2.712167	6.620389	15.119	62.59045
539	0.473467	3.052248	6.65114	11.41778	62.59045
540	0.287731	2.589441	6.837487	17.04536	160.8354
541	0.287731	2.692927	5.881546	14.65095	55.94325
542	0.368013	3.894096	8.162798	15.45203	108.5461
543	0.782272	5.609288	14.25364	19.92866	97.92185
544	0.583893	2.706531	7.807455	24.09946	160.8354
545	0.412478	2.488704	6.957244	19.465	108.5461
546	0.465459	2.357368	4.256672	14.4068	97.32902
547	0.431631	3.831276	7.846491	15.92078	96.15735
548	0.581575	4.932695	8.56386	14.18884	108.5461
549	0.287731	2.872458	7.61921	17.38515	160.8354
550	0.287731	2.585547	5.755361	19.34838	90.79204
551	0.518337	3.09116	8.995616	18.98721	96.15735
552	0.529753	2.626688	6.916166	24.00649	160.8354
553	0.287731	2.231347	4.996301	16.92396	90.79204
554	0.287731	2.538328	7.194485	14.62122	108.5461
555	0.368013	5.751328	9.747155	21.01836	80.00114
556	0.412478	3.546954	5.88468	15.76218	74.41709
557	0.412478	3.141913	6.253345	15.87648	160.8354
558	0.473467	2.329856	5.759848	15.80343	72.6813
559	0.431631	3.462997	8.986143	32.64329	160.8354
560	0.625097	3.307313	9.588485	19.16751	96.15735
561	0.440614	3.458724	8.019312	14.19301	97.92185
562	0.368013	3.462997	8.120438	19.3799	108.5461
563	0.368013	2.834584	5.861902	14.3889	57.23739
564	0.412478	3.508812	7.387347	15.93097	96.15735
565	0.412478	3.77216	9.830033	24.45131	160.8354
566	0.368013	2.364297	5.718391	13.1476	97.32902
567	0.287731	2.317925	7.408884	19.44671	96.15735
568	0.287731	3.08251	5.854477	17.25952	90.17712
569	0.287731	3.527306	6.92573	18.84767	160.8354
570	0.518337	2.882982	6.870326	18.18377	74.41709
571	0.287731	3.903483	8.162798	19.42782	160.8354
572	0.57224	3.054726	6.83825	15.69961	160.8354
573	0.287731	2.476961	6.007152	17.8544	90.79204
574	0.287731	2.78772	9.370336	19.45491	108.5461
575	0.412478	3.166024	8.848427	19.6667	160.8354
576	0.368013	4.981719	8.120438	15.19952	96.15735
577	0.431631	2.686896	6.419554	15.43957	108.5461
578	0.540806	2.741415	7.830822	14.36419	90.17712
579	0.287731	5.232928	10.55105	19.36726	80.00114
580	0.287731	2.838619	5.565168	15.46308	49.08738
581	0.412478	2.728404	7.830822	15.25188	160.8354
582	0.440614	2.899981	9.027816	20.83488	90.79204
583	0.287731	2.686121	5.907517	17.87891	62.59045
584	0.431631	2.325286	5.729535	14.62845	97.92185
585	0.431631	2.704732	5.230836	18.60022	72.6813
586	0.518337	1.606522	5.759848	16.81978	90.79204
587	0.473467	3.514901	9.00814	15.46308	160.8354
588	0.287731	3.389215	6.216946	15.65855	96.15735
589	0.287731	2.364297	6.14627	12.03507	40.81887
590	0.412478	1.657363	5.968294	19.34838	97.92185
591	0.368013	2.914337	5.916453	14.86502	160.8354
592	0.540806	2.325328	6.83825	15.17815	160.8354
593	0.287731	3.080031	6.642724	17.58888	160.8354
594	0.412478	3.125012	9.913804	18.86031	97.92185
595	0.57224	2.834584	6.556595	15.0417	160.8354
596	0.431631	2.194644	5.863787	18.43985	160.8354
597	0.540806	4.348456	9.887914	19.3799	97.92185
598	0.50144	2.397384	5.855429	13.31222	96.15735
599	0.819588	5.494548	9.323985	23.31402	160.8354
600	0.368013	2.882982	7.541995	28.28729	108.5461
601	0.412478	2.692927	4.926283	14.47711	72.6813
602	0.412478	2.680485	6.642724	14.47711	160.8354
603	0.57224	2.57487	5.375463	18.84767	90.79204
604	0.368013	2.198294	5.871999	14.89178	97.92185
605	0.459297	2.860924	5.593873	13.14957	90.79204
606	0.459297	2.962859	5.768816	15.85213	108.5461
607	0.518337	3.387474	8.733352	15.89643	97.32902
608	0.57224	3.50416	6.284095	12.86505	90.79204
609	0.473467	3.33176	7.644107	19.03844	97.92185
610	0.412478	2.93943	6.541302	15.16808	74.41709
611	0.431631	3.307277	7.103175	19.2029	90.79204
612	0.287731	4.681017	11.23025	21.35319	160.8354
613	0.368013	3.03808	9.469886	15.85213	96.15735
614	0.440614	3.504492	8.858887	17.30942	62.59045
615	0.473467	3.215962	5.782341	15.20378	34.31252
616	0.287731	3.165503	7.355815	14.40934	96.15735
617	0.287731	1.698729	8.656029	16.84976	90.79204
618	0.368013	2.461372	7.036222	14.0322	97.32902
619	0.50144	3.183503	5.718391	15.62446	108.5461
620	0.459297	4.198713	10.42057	22.62116	160.8354
621	0.287731	2.922039	6.996777	15.11217	62.59045
622	0.459297	3.208097	5.842688	11.10444	33.70425
623	0.473467	2.637216	6.757877	14.53815	97.92185
624	0.459297	2.882982	8.733352	18.74784	97.92185
625	0.459297	2.678686	4.964153	13.39552	160.8354
626	0.431631	3.125012	6.93409	14.64417	97.92185
627	0.287731	3.13824	6.220035	19.54445	108.5461
628	0.540806	3.546918	6.214164	16.66789	160.8354
629	0.287731	3.08251	7.724775	17.85751	90.17712
630	0.440614	2.948691	7.96914	16.67837	160.8354
631	0.368013	2.980971	6.616361	18.43985	90.17712
632	0.57224	2.872458	6.081334	13.66012	160.8354
633	0.540806	3.384614	9.458363	26.51446	160.8354
634	0.431631	1.871058	5.923537	19.67113	97.92185
635	0.50144	2.936395	5.901693	15.04886	90.17712
636	0.459297	2.214241	5.163346	14.11854	97.32902
637	0.368013	2.834584	7.16008	18.73191	74.41709
638	0.368013	3.842526	10.42057	23.43433	97.32902
639	0.431631	2.325328	5.753804	14.52643	90.17712
640	0.473467	3.325771	5.76715	15.26491	57.20006
641	0.368013	1.759512	6.873029	18.67512	72.6813
642	0.368013	1.668363	7.406089	17.87891	108.5461
643	0.412478	2.536135	5.903358	14.28971	97.32902
644	0.287731	3.306803	9.18932	19.24478	97.32902
645	0.287731	2.755771	6.509286	20.54633	160.8354
646	0.368013	2.329856	5.692406	14.91477	160.8354
647	0.368013	2.188595	4.125409	12.71135	90.79204
648	0.368013	3.61958	7.16008	19.24921	108.5461
649	0.412478	3.291843	7.28989	15.29987	97.92185
650	0.518337	3.293109	6.598416	20.15307	97.92185
651	0.287731	3.291843	5.923537	14.93532	74.41709
652	0.431631	2.392458	6.782585	14.22401	160.8354
653	0.617861	3.239379	8.447561	15.6761	62.59045
654	0.459297	2.398845	11.11588	27.49382	160.8354
655	0.287731	3.03808	6.92573	15.19952	96.15735
656	0.412478	2.860924	7.39322	15.20958	160.8354
657	0.465459	3.46494	7.285925	17.58888	97.32902
658	0.459297	2.392814	6.166018	18.84767	90.17712
659	0.440614	2.89072	6.620389	15.12907	97.32902
660	0.368013	3.389736	7.134984	18.47973	96.15735
661	0.368013	2.844015	6.708021	15.93097	90.79204
662	0.518337	3.125012	6.007152	12.08488	80.00114
663	0.287731	3.08022	7.559718	14.27181	62.59045
664	0.57224	3.639386	10.75689	19.16751	160.8354
665	0.465459	3.969756	7.449227	15.6144	160.8354
666	0.459297	3.849598	6.735355	10.71368	97.32902
667	0.473467	1.768467	5.707418	15.79713	97.92185
668	0.368013	2.364297	5.753804	14.94729	160.8354
669	0.287731	3.639386	8.620719	19.16976	160.8354
670	0.431631	2.19463	5.420541	10.49926	57.23739
671	0.287731	2.363402	7.832598	12.85595	90.79204
672	0.368013	3.256935	8.903766	14.27333	90.17712
673	0.50144	2.169708	6.007152	10.4311	108.5461
674	0.412478	4.455789	11.55575	26.51446	160.8354
675	0.540806	3.108557	9.237691	19.20733	97.92185
676	0.562905	3.700988	9.379809	19.54445	90.17712
677	0.368013	3.479205	10.25162	17.98076	74.41709
678	0.431631	3.533088	6.513315	17.89561	160.8354
679	0.368013	3.03808	6.032531	15.6761	45.58824
680	0.368013	2.188609	6.845846	19.42782	108.5461
681	0.368013	3.052248	6.361888	19.69614	74.41709
682	0.287731	3.643498	7.847798	17.30073	80.00114
683	0.465459	2.899981	8.394012	19.45491	108.5461
684	0.412478	2.432788	5.49931	13.97927	49.59241
685	0.368013	3.430709	8.747879	21.53464	90.17712
686	0.368013	2.916627	6.327109	14.05338	160.8354
687	0.287731	1.691984	7.511016	17.8544	57.23739
688	0.368013	3.054726	6.033701	14.36002	108.5461
689	0.911766	4.198713	7.770508	18.77156	62.59045
690	0.540806	3.182936	10.34761	23.48513	97.92185
691	0.465459	5.131526	8.396056	19.465	97.92185
692	0.368013	3.268515	8.53973	23.08538	160.8354
693	0.431631	2.641948	4.954025	18.65017	97.92185
694	0.412478	2.702358	6.521686	14.5598	59.07542
695	0.440614	1.474817	3.718525	13.60101	160.8354
696	0.431631	3.665144	5.923537	14.22401	80.00114
697	0.459297	2.386465	4.76669	14.53678	90.79204
698	0.50144	2.955021	5.797643	18.4714	160.8354
699	0.465459	4.211405	6.53565	17.87891	160.8354
700	0.368013	2.897428	8.332646	17.77222	108.5461
701	0.412478	2.732154	9.757436	18.84767	108.5461
702	0.412478	2.680485	5.737457	15.12899	90.17712
703	0.782272	2.497804	6.434228	17.86214	55.94325
704	0.431631	2.9204	7.059376	15.53018	97.32902
705	0.431631	2.148276	5.643687	15.07314	108.5461
706	0.440614	2.518157	6.326981	12.29573	62.59045
707	0.368013	3.662999	5.520474	17.35105	96.15735
708	0.368013	4.20078	9.00814	18.6083	97.92185
709	0.412478	4.191717	8.951056	14.89178	90.17712
710	0.368013	2.315234	5.737457	14.41054	160.8354
711	0.440614	2.095172	5.462695	14.93532	90.17712
712	0.412478	2.422194	5.893335	14.01668	96.15735
713	0.412478	2.63537	8.353696	15.66676	45.58824
714	0.465459	3.148783	8.498385	17.23411	160.8354
715	0.459297	2.204902	5.05054	11.87951	108.5461
716	0.412478	3.643498	7.644107	17.09771	96.15735
717	0.412478	3.77369	6.704604	14.11854	74.41709
718	0.368013	3.268515	5.542782	21.94619	96.15735
719	0.57224	3.141913	6.142435	18.41475	74.41709
720	0.287731	2.364297	5.569065	12.54717	57.20006
721	0.412478	3.264447	6.919576	15.66676	74.41709
722	0.459297	2.673907	5.729809	18.04865	97.92185
723	0.459297	3.023262	11.00028	20.15307	97.32902
724	0.540806	2.432788	7.059376	14.92198	80.00114
725	0.50144	3.50416	8.332646	14.48128	74.41709
726	0.473467	3.55545	6.53565	19.465	97.32902
727	0.459297	3.151059	10.52	22.77357	108.5461
728	0.431631	3.961789	10.15839	15.46308	160.8354
729	0.57224	3.098845	6.513315	21.34538	72.6813
730	0.440614	2.19463	5.02995	14.82592	72.6813
731	0.440614	2.240821	8.512355	18.59627	49.08738
732	0.518337	3.246748	7.262211	16.85788	72.6813
733	0.412478	2.834584	5.61373	14.58251	108.5461
734	0.737146	3.531711	7.16029	18.30701	96.15735
735	0.412478	2.485744	8.002446	19.32618	96.15735
736	0.465459	2.529031	5.328341	14.8002	90.79204
737	0.465459	3.125578	9.852452	17.6392	97.92185
738	0.440614	2.3156	5.797643	17.30073	97.32902
739	0.459297	1.785925	5.854477	20.78157	90.79204
740	0.412478	3.080031	5.895	22.41516	160.8354
741	0.368013	3.665252	8.998666	19.14466	160.8354
742	0.459297	4.214878	8.986143	24.96487	96.15735
743	0.287731	2.538328	7.807455	18.86031	160.8354
744	0.473467	3.64339	6.92573	15.59599	160.8354
745	0.431631	2.36336	5.593789	18.82879	96.15735
746	0.412478	2.070236	7.389068	19.52088	97.92185
747	0.368013	2.536135	7.888851	12.80166	49.08738
748	0.473467	4.137002	6.92573	14.94555	108.5461
749	0.465459	3.052436	9.661799	19.44228	97.92185
750	0.412478	2.57487	5.863641	13.8385	108.5461
751	0.287731	3.621781	8.62727	14.60514	108.5461
752	0.459297	2.485744	5.88468	16.78524	97.32902
753	0.440614	2.424106	5.283576	11.40466	108.5461
754	0.459297	3.658995	8.162798	15.46308	72.6813
755	0.440614	3.813179	6.434228	18.73346	97.92185
756	0.540806	3.052248	5.959936	15.04164	44.54495
757	0.368013	2.844015	7.847798	15.22044	96.15735
758	0.431631	3.178726	6.059233	15.20958	90.17712
759	0.368013	3.148783	5.062042	15.80648	160.8354
760	0.412478	2.339768	6.402494	18.49651	74.41709
761	0.431631	2.911138	5.720277	15.7904	97.92185
762	0.782272	4.201058	9.130446	20.76893	160.8354
763	0.440614	3.293109	8.870055	17.89561	80.00114
764	0.287731	3.158495	7.785708	17.35105	97.92185
765	0.440614	1.6764	5.549208	17.89561	97.32902
766	0.412478	3.148783	4.95057	18.73191	160.8354
767	0.529753	2.89724	5.76715	15.66343	108.5461
768	0.287731	3.910046	8.747879	13.93016	49.59241
769	0.431631	4.176896	7.737521	14.11854	96.15735
770	0.431631	2.148276	6.65114	15.26491	97.92185
771	0.287731	2.31947	6.672421	14.50292	40.31456
772	0.50144	3.062904	6.27406	14.1133	57.20006
773	0.431631	3.459198	6.735355	13.22642	108.5461
774	0.412478	2.389498	6.205704	15.92786	55.94325
775	0.287731	2.574949	7.103175	17.94622	108.5461
776	0.540806	3.43208	6.971713	15.17815	90.17712
777	0.459297	4.374937	7.416374	18.99985	108.5461
778	0.50144	3.957255	9.054491	18.69083	57.20006
779	0.465459	2.637216	6.148837	14.58349	57.20006
780	0.412478	1.707406	10.74078	23.31402	97.32902
781	0.287731	3.507477	8.286528	14.52643	90.17712
782	0.412478	3.542266	6.731176	14.8304	90.79204
783	0.287731	3.320655	9.412009	20.52107	108.5461
784	0.287731	2.240821	5.569065	14.15765	160.8354
785	0.287731	2.834584	5.690238	11.02747	62.59045
786	0.368013	2.493196	6.844675	17.35372	72.6813
787	0.473467	3.77216	7.220849	19.69614	108.5461
788	0.431631	1.712472	6.576081	14.1133	90.17712
789	0.412478	2.364295	5.404168	17.98254	90.79204
790	0.412478	2.518157	4.371747	13.39549	96.15735
791	0.287731	3.264447	8.081773	19.6667	108.5461
792	0.412478	4.626167	10.40034	22.52691	97.92185
793	0.465459	4.475428	9.613929	17.89561	96.15735
794	0.459297	2.527257	3.705567	14.06737	108.5461
795	0.518337	3.477642	6.326981	14.19301	108.5461
796	0.473467	2.827778	5.603971	13.84605	97.92185
797	0.459297	3.78495	8.835418	22.89137	160.8354
798	0.368013	2.52945	5.665514	14.24931	160.8354
799	0.368013	2.196153	6.770788	15.39728	96.15735
800	0.412478	2.194644	5.097549	15.6144	96.15735
801	0.617861	3.430709	5.720277	11.44986	97.32902
802	0.368013	3.388741	7.558651	15.79713	160.8354
803	0.518337	2.827778	7.745365	18.17253	108.5461
804	0.440614	3.098845	8.71912	18.67512	49.59241
805	0.465459	3.208526	7.38486	18.01886	160.8354
806	0.50144	2.325286	5.321482	10.65216	40.74869
807	0.368013	3.665144	7.770508	19.67113	90.79204
808	0.518337	3.125578	7.067736	23.48513	108.5461
809	0.440614	2.36336	6.434228	29.07172	97.32902
810	0.849195	2.93943	6.06788	19.54445	90.79204
811	0.287731	3.140435	7.582017	14.58349	90.79204
812	0.440614	2.937046	6.677503	16.85788	108.5461
813	0.459297	3.458724	6.322953	14.0322	96.15735
814	0.431631	2.538132	6.384224	14.1358	97.32902
815	0.287731	1.768467	6.673475	18.09988	160.8354
816	0.440614	2.877306	6.92573	13.67331	97.32902
817	0.287731	2.451648	5.856143	15.46308	72.6813
818	0.368013	2.936206	8.277713	23.89376	97.92185
819	0.518337	4.100137	10.16785	21.68826	59.07542
820	0.287731	2.386467	7.270571	16.66789	90.79204
821	0.440614	2.483765	6.735355	18.69083	80.00114
822	0.431631	2.936206	6.209036	18.53441	96.15735
823	0.412478	3.215962	6.905234	17.16106	108.5461
824	0.412478	3.760476	6.673475	15.76218	97.92185
825	0.854989	3.908172	8.095296	17.87891	108.5461
826	0.431631	2.506696	7.558651	15.52012	80.00114
827	0.368013	2.626688	7.532742	25.51339	97.92185
828	0.440614	3.746929	7.893157	15.39728	160.8354
829	0.368013	3.643498	10.08275	20.17956	160.8354
830	0.368013	3.387474	8.894293	24.96487	108.5461
831	0.287731	3.08251	7.282729	15.25188	97.92185
832	0.79073	3.148783	7.067736	14.22818	108.5461
833	0.473467	3.850212	10.44135	30.03522	160.8354
834	0.287731	2.260433	5.777752	17.87725	97.32902
835	0.459297	3.546954	10.25162	27.07622	160.8354
836	0.465459	4.158443	8.848427	18.65292	96.15735
837	0.287731	2.641948	7.563579	19.16751	108.5461
838	0.529753	5.176524	9.054491	24.13956	108.5461
839	0.431631	3.151059	7.644107	20.17808	72.6813
840	0.287731	3.525743	7.61921	19.03844	97.92185
841	0.368013	3.122722	7.872428	18.73191	57.20006
842	0.50144	3.77369	9.08669	19.67113	97.32902
843	0.617861	4.246605	8.466329	14.94555	57.23739
844	0.583893	3.781837	9.027816	15.17802	96.15735
845	0.287731	2.416202	5.758183	14.22401	97.32902
846	0.540806	3.158495	5.76744	15.92078	108.5461
847	0.529753	2.546422	7.830822	18.30395	74.41709
848	0.473467	3.462997	7.293725	13.33776	160.8354
849	0.368013	3.208368	7.807455	22.15647	160.8354
850	0.50144	2.424104	5.834042	13.36361	74.41709
851	0.440614	3.080031	8.162798	18.01866	160.8354
852	0.518337	3.054726	8.120064	19.25261	97.32902
853	0.440614	3.04659	8.233071	15.83791	108.5461
854	0.581575	3.118421	8.233071	18.65292	160.8354
855	0.50144	3.631733	6.87221	14.94729	108.5461
856	0.440614	3.458724	9.514187	17.89561	40.52166
857	0.50144	2.637599	5.351956	13.67331	160.8354
858	0.368013	2.822383	5.76744	19.67113	97.92185
859	0.368013	3.389736	5.76744	19.97988	108.5461
860	0.440614	2.432788	6.731176	17.8875	160.8354
861	0.287731	2.897428	9.546387	18.41475	160.8354
862	0.473467	2.54701	6.70882	15.65855	96.15735
863	0.412478	3.239379	5.814686	14.7208	108.5461
864	0.518337	2.641948	5.518588	23.01167	160.8354
865	0.287731	2.538132	5.09744	10.73024	108.5461
866	0.287731	3.293109	7.05666	20.40445	108.5461
867	0.431631	2.518157	6.576081	16.95801	160.8354
868	0.287731	2.35741	8.238781	34.19034	108.5461
869	0.540806	2.139972	5.424025	15.99876	160.8354
870	0.412478	2.741415	7.696044	14.23373	97.92185
871	0.287731	3.748035	7.347004	15.76605	96.15735
872	0.473467	2.718973	6.660296	14.36419	90.17712
873	0.412478	4.326166	9.198793	19.15487	160.8354
874	0.412478	2.860924	7.067736	18.71302	160.8354
875	0.50144	2.485744	7.686015	18.71302	160.8354
876	0.440614	2.386465	6.172637	18.53441	108.5461
877	0.431631	2.585547	5.863641	17.58888	97.92185
878	0.431631	2.339768	4.261363	8.55411	74.41709
879	0.440614	3.059855	10.55105	25.16965	108.5461
880	0.459297	1.432703	4.067669	11.35431	108.5461
881	0.737146	2.536135	5.751635	17.58888	96.15735
882	0.465459	2.8671	6.361888	15.92786	108.5461
883	0.540806	2.712167	6.434228	18.62507	97.92185
884	0.368013	3.831276	7.356028	14.36002	74.41709
885	0.57224	2.990539	6.598416	12.26316	97.32902
886	0.412478	2.3156	7.075864	18.4714	80.00114
887	0.529753	2.485744	6.598416	18.84767	108.5461
888	0.287731	2.424106	5.099912	18.25036	45.58824
889	0.431631	1.464993	5.49422	11.13652	108.5461
890	0.50144	3.190372	6.620389	14.61271	108.5461
891	0.431631	2.835131	8.081773	20.02639	160.8354
892	0.412478	2.538328	6.112742	17.84526	57.23739
893	0.287731	2.325286	4.359959	13.71925	34.31252
894	0.473467	3.206831	6.007152	17.58888	97.92185
895	0.57224	3.64339	6.209036	12.49013	55.94325
896	0.287731	3.098813	9.514639	15.74811	90.79204
897	0.562905	2.229823	7.654501	16.85788	96.15735
898	0.412478	3.089825	12.09311	20.92256	160.8354
899	0.465459	4.329683	9.604456	18.65017	108.5461
900	0.440614	2.421913	5.720277	13.57386	90.17712
901	0.431631	2.416202	8.332646	21.82946	160.8354
902	0.368013	2.39281	5.768816	13.36361	49.59241
903	0.412478	2.250521	7.582017	15.4526	160.8354
904	0.412478	3.208571	7.6813	18.4714	96.15735
905	0.287731	2.822383	5.712347	19.54517	97.92185
906	0.368013	3.546918	8.162798	29.04732	96.15735
907	0.431631	3.546954	7.222169	15.04164	97.32902
908	0.287731	2.325328	6.196768	14.3664	49.08738
909	0.412478	2.364971	5.450906	20.42334	108.5461
910	0.287731	3.542266	6.33131	13.42259	48.15927
911	0.412478	2.325286	5.88468	12.42327	97.92185
912	0.459297	2.851493	6.674615	18.59627	80.00114
913	0.431631	3.677191	6.572053	14.19301	80.00114
914	0.412478	3.148783	7.285925	20.20073	80.00114
915	0.287731	2.325328	6.282801	15.48802	90.17712
916	0.287731	3.502596	5.729809	14.66885	108.5461
917	0.459297	3.531711	8.177998	17.87891	96.15735
918	0.440614	3.831276	7.770508	28.3687	108.5461
919	0.412478	3.685958	8.120438	18.49651	96.15735
920	0.57224	3.64339	11.92626	25.91739	90.17712
921	0.287731	2.829735	5.893335	14.47711	97.32902
922	0.368013	2.822383	5.617404	14.30168	97.92185
923	0.412478	1.801322	5.716354	15.43957	80.00114
924	0.287731	3.307277	8.277713	14.56373	97.32902
925	0.431631	3.507477	5.817237	14.05338	97.92185
926	0.562905	3.080031	7.847798	17.25952	160.8354
927	0.431631	3.402438	6.478536	15.67979	57.20006
928	0.412478	3.639386	7.262211	18.37326	80.00114
929	0.412478	2.329856	8.687002	15.65855	90.79204
930	0.440614	3.265923	11.55575	22.29561	97.32902
931	0.431631	3.018298	10.31687	21.46839	97.92185
932	0.287731	2.912778	5.261393	13.98307	97.92185
933	0.459297	3.042486	6.478536	11.40466	90.79204
934	0.737146	3.239379	8.604205	25.51758	160.8354
935	0.473467	3.148783	7.071836	14.99263	108.5461
936	0.518337	3.165503	6.731176	15.83791	108.5461
937	0.287731	3.208571	6.704604	19.2061	62.59045
938	0.459297	3.538219	8.951056	20.15307	96.15735
939	0.473467	3.957255	8.032525	17.6392	160.8354
940	0.562905	2.36336	6.507864	22.73635	160.8354
941	0.473467	2.325286	8.365719	18.73191	97.92185
942	0.368013	2.422194	5.595758	13.36857	57.23739
943	0.529753	3.746929	7.582873	14.60514	96.15735
944	0.412478	3.77216	6.873029	20.52107	97.32902
945	0.368013	3.751484	7.059376	15.80648	90.79204
946	0.50144	2.936206	6.761719	17.41825	90.79204
947	0.412478	2.914148	6.033701	15.32068	160.8354
948	0.431631	2.679543	6.209733	18.60022	160.8354
949	0.368013	2.712167	6.93409	21.18048	90.79204
950	0.287731	1.503211	4.821774	13.14957	90.17712
951	0.368013	2.911138	5.856143	14.92198	108.5461
952	0.412478	3.018298	8.986143	16.78524	108.5461
953	0.440614	2.822383	6.434228	13.20592	96.15735
954	0.287731	3.505914	6.327109	15.119	57.20006
955	0.782272	4.1067	9.122776	19.34838	55.94325
956	0.431631	1.464993	5.61373	15.56915	96.15735
957	0.440614	3.621781	8.120438	17.24686	160.8354
958	0.529753	2.755582	7.847798	14.27333	97.32902
959	0.412478	3.061553	5.737747	10.54469	108.5461
960	0.287731	2.36336	6.704604	16.85788	97.92185
961	0.57224	5.095208	9.04034	19.13599	72.6813
962	0.459297	3.822296	8.238781	15.4526	90.17712
963	0.57224	3.50416	7.868014	22.29854	96.15735
964	0.368013	2.536135	5.806289	17.30984	96.15735
965	0.287731	2.963093	8.177998	18.71302	108.5461
966	0.287731	3.135979	9.646129	18.34816	96.15735
967	0.465459	2.582305	6.007152	17.29261	108.5461
968	0.431631	2.451648	5.901693	14.42107	97.92185
969	0.287731	1.615338	5.59268	10.58908	80.00114
970	0.412478	2.357368	5.615616	13.62263	160.8354
971	0.473467	2.641948	6.92573	19.49793	160.8354
972	0.540806	2.354384	5.731413	18.59627	72.6813
973	0.819588	3.054726	6.921225	15.59599	90.17712
974	0.368013	2.868416	5.856143	12.57481	59.07542
975	0.583893	4.368525	7.830822	17.58888	72.6813
976	0.562905	3.525743	10.03222	19.25261	90.17712
977	0.287731	3.631769	9.412009	22.29414	160.8354
978	0.368013	3.620447	7.560763	17.29261	108.5461
979	0.473467	3.208097	10.25162	23.31402	108.5461
980	0.368013	3.214967	7.807455	16.81978	96.15735
981	0.368013	2.552729	6.384224	12.52613	160.8354
982	0.459297	2.626688	6.109871	20.15307	97.92185
983	0.368013	1.493714	5.758183	15.11938	160.8354
984	0.465459	3.644681	11.05632	22.05735	90.79204
985	0.412478	2.728404	10.21713	17.98254	96.15735
986	0.412478	2.343141	10.62769	22.27167	90.79204
987	0.287731	3.052436	6.93409	15.0417	74.41709
988	0.473467	3.432044	8.277713	24.09946	74.41709
989	0.368013	2.424106	5.172725	15.69961	108.5461
990	0.287731	3.04833	8.760403	18.65017	57.23739
991	0.368013	2.325328	5.759848	15.53018	62.59045
992	0.368013	3.206831	6.921225	18.25036	90.79204
993	0.431631	2.868416	5.451098	12.82231	96.15735
994	0.440614	1.966784	5.430639	14.78848	57.23739
995	0.473467	2.54701	5.135152	15.17815	108.5461
996	0.459297	3.501299	10.06415	23.43433	90.79204
997	0.287731	3.554029	9.370336	22.27167	90.17712
998	0.287731	2.166042	5.88468	10.39336	97.32902
999	0.529753	2.637216	9.230993	18.34816	108.5461
1000	0.465459	3.021678	6.572053	14.05338	90.79204
1001	0.368013	1.783913	7.464126	19.05529	90.17712
1002	0.287731	3.388741	6.174954	13.50637	96.15735
1003	0.518337	4.206292	8.466329	23.15913	80.00114
1004	0.287731	1.841944	6.174954	26.23433	160.8354
1005	0.459297	3.262707	7.152615	18.33138	108.5461
1006	0.440614	3.141913	6.579749	14.50433	108.5461
1007	0.431631	2.204902	7.182816	17.30073	97.32902
1008	0.412478	3.335078	8.424815	21.94619	97.32902
1009	0.50144	2.872458	6.548235	15.00212	160.8354
1010	0.50144	3.658745	6.541302	21.58586	74.41709
1011	0.459297	2.3895	5.769106	14.84554	62.59045
1012	0.287731	3.109654	7.868014	20.67424	160.8354
1013	0.473467	1.409469	4.684271	18.6083	108.5461
1014	0.431631	2.317152	5.49931	12.56504	96.15735
1015	0.287731	2.19463	6.247894	19.22411	90.17712
1016	0.287731	3.052248	8.177998	15.119	97.92185
1017	0.287731	2.39246	6.217494	13.93016	97.92185
1018	0.368013	2.704732	5.871999	18.73191	72.6813
1019	0.287731	2.357368	5.252868	17.26263	72.6813
1020	0.287731	3.239379	7.16008	14.24931	108.5461
1021	0.440614	3.207502	5.818078	16.67837	90.17712
1022	0.287731	2.06657	4.937659	20.57925	80.00114
1023	0.287731	2.704732	5.404168	14.095	108.5461
1024	0.287731	2.718973	6.660296	16.81667	49.08738
1025	0.540806	3.663107	6.395503	15.46308	97.92185
1026	0.540806	3.148783	6.873029	15.39728	160.8354
1027	0.287731	2.354384	5.710179	13.50141	160.8354
1028	0.287731	1.799613	4.820738	10.95154	62.59045
1029	0.431631	3.635773	11.45052	18.82879	97.92185
1030	0.465459	3.165029	7.16029	14.3664	96.15735
1031	0.412478	1.911987	6.121999	15.95221	80.00114
1032	0.529753	3.477642	7.347668	17.86214	59.07542
1033	0.583893	2.860924	6.193486	15.53018	160.8354
1034	0.412478	2.672108	7.223158	18.74784	90.17712
1035	0.459297	1.641966	7.598486	22.27428	108.5461
1036	0.465459	2.692927	4.964038	10.21312	97.92185
1037	0.431631	1.6764	7.425795	18.98721	74.41709
1038	0.440614	2.882982	6.042059	11.5399	59.07542
1039	0.562905	2.260433	6.513315	22.52691	97.92185
1040	0.287731	2.493196	6.219159	16.78524	108.5461
1041	0.287731	2.45384	5.635329	14.88457	90.17712
1042	0.287731	2.052827	6.200797	13.82382	96.15735
1043	0.287731	2.835131	6.361888	17.30073	72.6813
1044	0.287731	1.668363	5.731413	15.72376	97.92185
1045	0.412478	3.679935	7.293725	19.2029	108.5461
1046	0.412478	2.3156	5.424025	14.64417	108.5461
1047	0.412478	3.793213	10.62769	21.78407	90.17712
1048	0.412478	2.85204	5.834042	10.02288	90.79204
1049	0.287731	3.629434	5.752138	14.50292	108.5461
1050	0.617861	3.818189	6.735355	18.76461	97.32902
1051	0.529753	2.916627	6.871633	15.33668	160.8354
1052	0.440614	3.620447	9.661799	28.57026	97.32902
1053	0.518337	3.402438	8.233071	22.22628	108.5461
1054	0.412478	2.386465	5.613229	13.14361	160.8354
1055	0.440614	3.190372	7.416374	17.09771	97.92185
1056	0.440614	3.208097	6.220035	12.92676	96.15735
1057	0.625097	2.626688	5.61373	15.95532	97.92185
1058	0.50144	2.912778	5.88468	15.38722	62.59045
1059	0.518337	3.504492	6.434228	16.61022	160.8354
1060	0.368013	3.052248	6.86385	24.87456	97.32902
1061	0.368013	2.882982	5.617404	10.3302	96.15735
1062	0.50144	2.3895	6.660296	14.49875	96.15735
1063	0.368013	2.166042	6.142435	14.01342	55.94325
1064	0.440614	3.215441	10.35758	18.74784	160.8354
1065	0.562905	3.141347	8.290287	24.16861	108.5461
1066	0.518337	3.268515	5.746715	17.87891	97.32902
1067	0.287731	1.883385	6.27406	21.18829	108.5461
1068	0.50144	3.08251	8.447561	18.49651	96.15735
1069	0.287731	2.424104	5.738181	13.86545	160.8354
1070	0.473467	3.714121	6.837487	15.80648	160.8354
1071	0.529753	3.336412	7.733134	20.67424	160.8354
1072	0.368013	2.851493	7.959124	18.74784	96.15735
1073	0.287731	2.229837	10.35931	22.14245	160.8354
1074	0.440614	2.932829	8.137655	19.34838	72.6813
1075	0.50144	2.619238	5.375463	12.83106	160.8354
1076	0.459297	3.727951	7.644107	18.31036	108.5461
1077	0.440614	3.277671	4.920828	13.39552	90.17712
1078	0.529753	2.910658	7.558651	19.36726	160.8354
1079	0.368013	3.679935	6.65114	15.93097	97.92185
1080	0.368013	2.882982	5.880967	15.46308	108.5461
1081	0.412478	3.214967	6.409534	14.8002	90.17712
1082	0.431631	3.628967	6.660296	12.26316	49.08738
1083	0.440614	3.054726	6.996101	14.19301	74.41709
1084	0.287731	3.525743	8.835418	18.17253	97.92185
1085	0.529753	2.386467	6.65114	16.85788	97.32902
1086	0.440614	3.463518	8.0115	17.58888	72.6813
1087	0.287731	3.080031	8.162798	17.86214	90.17712
1088	0.581575	3.793213	8.447561	17.42637	96.15735
1089	0.625097	3.662999	5.968294	18.84767	108.5461
1090	0.431631	3.080774	6.92573	18.65017	80.00114
1091	0.287731	2.734837	5.842688	15.74811	90.17712
1092	0.79073	4.206292	10.52826	19.60033	160.8354
1093	0.440614	3.746785	9.749823	22.22628	59.07542
1094	0.431631	2.982237	5.907517	14.64417	90.79204
1095	0.287731	1.801625	5.722445	13.12091	96.15735
1096	0.440614	3.08022	5.233199	15.80648	108.5461
1097	0.431631	5.166595	8.214304	15.75283	80.00114
1098	0.431631	2.52945	7.582017	18.98721	72.6813
1099	0.473467	3.733843	9.136017	22.45626	97.92185
1100	0.412478	2.096681	4.964153	18.39797	97.92185
1101	0.473467	3.658637	6.739383	14.58349	97.32902
1102	0.465459	4.102	8.394012	22.45626	97.32902
1103	0.583893	3.502596	7.332661	15.81391	97.92185
1104	0.368013	2.468668	9.027816	14.92198	49.59241
1105	0.287731	2.536137	6.434228	15.9853	96.15735
1106	0.368013	2.63537	5.819744	14.94729	57.23739
1107	0.473467	4.484913	8.447561	14.27333	160.8354
1108	0.431631	3.221228	12.08401	19.03844	96.15735
1109	0.473467	2.755771	5.806289	15.80343	108.5461
1110	0.287731	3.166024	7.293725	15.95221	160.8354
1111	0.287731	2.872458	8.582628	18.98027	90.79204
1112	0.819588	3.631769	9.437761	19.49793	80.00114
1113	0.287731	3.432044	6.031695	17.52339	160.8354
1114	0.529753	2.955021	6.521686	14.73916	96.15735
1115	0.287731	2.591183	6.042059	26.93923	96.15735
1116	0.287731	2.250521	5.36536	12.88078	97.32902
1117	0.518337	3.706898	12.30503	21.18048	97.32902
1118	0.50144	4.666271	10.16786	23.31402	97.32902
1119	0.431631	3.33176	7.365012	18.33138	97.92185
1120	0.440614	5.208647	10.87655	20.99335	160.8354
1121	0.57224	3.554571	9.44584	18.59627	160.8354
1122	0.412478	3.520523	10.42057	22.89137	97.32902
1123	0.459297	2.188609	5.424595	15.53018	40.74869
1124	0.287731	2.718973	6.35786	14.36002	160.8354
1125	0.529753	3.034901	7.293725	18.72592	97.32902
1126	0.440614	2.881342	5.923537	14.23373	96.15735
1127	0.368013	3.080031	6.14627	14.78848	90.79204
1128	0.287731	1.871654	5.794745	14.47711	90.79204
1129	0.529753	3.462997	10.04818	21.58003	96.15735
1130	0.287731	2.835131	5.593873	15.17815	55.94325
1131	0.287731	2.89072	7.974308	18.49651	97.32902
1132	0.287731	3.246748	6.878684	14.4068	74.41709
1133	0.431631	3.090652	5.863641	11.46444	57.20006
1134	0.518337	4.596024	9.00814	17.29261	74.41709
1135	0.465459	3.477642	8.135638	16.81978	59.07542
1136	0.287731	4.385446	7.855965	16.81978	108.5461
1137	0.287731	1.911987	5.09744	12.33937	97.92185
1138	0.540806	2.934567	4.759744	15.12899	90.79204
1139	0.368013	1.835943	5.872609	15.30708	62.59045
1140	0.518337	3.182936	6.598416	17.17154	97.32902
1141	0.431631	2.645145	6.30056	17.86214	108.5461
1142	0.368013	3.31493	7.036222	13.60081	57.23739
1143	0.50144	2.873811	9.027816	19.69614	108.5461
1144	0.562905	3.294104	7.223158	20.92256	97.32902
1145	0.368013	2.673907	5.683724	15.95221	160.8354
1146	0.412478	3.472422	8.747879	16.96522	108.5461
1147	0.368013	3.03808	7.893157	17.42637	97.92185
1148	0.287731	3.190372	5.928242	15.78707	90.79204
1149	0.459297	3.662999	6.739383	15.67979	108.5461
1150	0.79073	3.827576	8.25257	14.05338	57.23739
1151	0.368013	3.545584	8.277713	15.83791	57.23739
1152	0.287731	3.250834	11.50072	23.01167	96.15735
1153	0.459297	3.389736	6.731176	14.94555	80.00114
1154	0.540806	2.881342	5.722445	15.00261	160.8354
1155	0.465459	2.712167	4.957516	14.05338	108.5461
1156	0.459297	4.027715	9.054491	19.54002	97.92185
1157	0.50144	2.704732	5.404168	15.2155	160.8354
1158	0.412478	2.471323	5.656411	12.80166	33.50284
1159	0.583893	4.825974	12.31297	19.36726	160.8354
1160	0.287731	3.530148	9.08669	18.69083	74.41709
1161	0.287731	2.576669	6.598416	15.43998	90.17712
1162	0.911766	3.256935	8.424815	17.35105	90.17712
1163	0.473467	3.012843	6.219159	18.73191	90.79204
1164	0.440614	2.488704	4.630931	13.66553	108.5461
1165	0.465459	2.527257	6.1878	13.13384	96.15735
1166	0.518337	3.263973	9.44584	18.43985	55.94325
1167	0.412478	2.194644	5.545227	16.86192	57.20006
1168	0.431631	2.576669	5.729809	17.09438	80.00114
1169	0.465459	3.957255	8.095296	15.69027	90.17712
1170	0.617861	4.569677	13.37022	24.44871	108.5461
1171	0.287731	4.412988	8.248271	16.84976	97.32902
1172	0.412478	2.204329	5.737457	13.74174	62.59045
1173	0.518337	3.151059	8.229504	18.59627	108.5461
1174	0.368013	3.849598	7.868014	21.82946	108.5461
1175	0.562905	2.981673	5.375463	12.56504	90.79204
1176	0.287731	3.125012	6.193486	11.1415	97.32902
1177	0.287731	2.386467	4.999393	9.112264	74.41709
1178	0.368013	1.707406	5.856143	13.60081	97.92185
1179	0.440614	2.937046	5.758183	18.73191	160.8354
1180	0.540806	4.332398	8.894293	18.82879	96.15735
1181	0.473467	1.484585	4.67958	9.806714	96.15735
1182	0.440614	2.784294	6.673475	14.05338	97.32902
1183	0.368013	3.63083	6.65114	14.40934	62.59045
1184	0.431631	3.112651	6.446104	15.22044	90.79204
1185	0.287731	2.686121	7.888851	18.86031	108.5461
1186	0.431631	2.054839	5.740349	14.1358	160.8354
1187	0.431631	2.589441	8.207929	25.16965	160.8354
1188	0.412478	0.881248	5.722445	14.73916	59.07542
1189	0.431631	2.582305	5.729535	15.76218	97.92185
1190	0.459297	3.071062	7.036222	19.15487	40.10264
1191	0.440614	1.531788	6.806736	18.76788	160.8354
1192	0.287731	2.880323	8.835418	15.76218	97.32902
1193	0.368013	2.816746	5.647443	15.78956	160.8354
1194	0.412478	3.389215	7.714367	15.21711	40.81887
1195	0.412478	2.527257	7.075864	14.47711	108.5461
1196	0.459297	3.294104	5.731703	19.40563	96.15735
1197	0.368013	3.208097	6.478536	19.6667	108.5461
1198	0.431631	3.969756	10.82152	18.71302	97.92185
1199	0.287731	3.505914	5.842688	14.53678	97.32902
1200	0.412478	2.881342	6.47447	18.49253	160.8354
1201	0.465459	3.207502	6.335339	17.95409	90.79204
1202	0.459297	3.50416	7.356028	15.77908	97.92185
1203	0.473467	2.424104	5.81874	15.53026	97.92185
1204	0.287731	2.71952	9.292791	24.75571	97.92185
1205	0.440614	1.513166	5.426958	13.42259	74.41709
1206	0.412478	3.47622	7.045049	17.87891	72.6813
1207	0.287731	2.06657	5.758183	15.11938	57.20006
1208	0.287731	3.685958	7.582017	23.31402	108.5461
1209	0.465459	4.335165	10.14792	27.65165	108.5461
1210	0.737146	3.654633	8.274004	19.22411	90.17712
1211	0.50144	2.520349	6.256252	18.82879	97.92185
1212	0.287731	1.698729	8.501062	18.39797	160.8354
1213	0.529753	3.849598	8.382456	20.52107	96.15735
1214	0.440614	3.973204	8.095296	16.25903	160.8354
1215	0.368013	2.242345	5.406433	16.81978	90.17712
1216	0.287731	2.421911	5.768816	15.79713	160.8354
1217	0.431631	2.589441	7.075864	15.57248	96.15735
1218	0.287731	2.981673	7.293725	15.83791	90.17712
1219	0.412478	4.186604	8.034513	15.83791	108.5461
1220	0.581575	2.33524	7.346708	17.90192	97.92185
1221	0.50144	3.739423	10.36722	23.00672	97.32902
1222	0.287731	2.339768	5.097549	11.38462	59.07542
1223	0.287731	3.658745	9.08669	18.13131	57.23739
1224	0.412478	3.183503	5.624981	14.80802	90.17712
1225	0.518337	3.264968	6.253345	15.78956	90.79204
1226	0.459297	3.658995	8.059655	15.53018	72.6813
1227	0.368013	2.354664	5.782595	11.64272	40.81887
1228	0.412478	2.686121	6.434228	15.54361	90.79204
1229	0.465459	3.459198	6.418657	15.92786	97.92185
1230	0.529753	2.567569	5.44764	17.9622	96.15735
1231	0.473467	4.368525	8.939792	18.59627	97.92185
1232	0.431631	2.781629	6.997967	15.43957	90.79204
1233	0.287731	1.691706	6.247696	14.69905	108.5461
1234	0.368013	3.262707	5.901693	20.53737	74.41709
1235	0.782272	3.968505	10.6103	22.27428	108.5461
1236	0.287731	2.536135	7.041085	15.80648	160.8354
1237	0.412478	2.585547	6.666402	18.34492	160.8354
1238	0.368013	2.471325	6.220035	18.04865	160.8354
1239	0.368013	2.50106	6.194997	15.89643	62.59045
1240	0.287731	2.204902	6.891023	16.81676	108.5461
1241	0.459297	3.479205	6.735355	15.43624	90.17712
1242	0.287731	1.801625	5.617404	14.05338	160.8354
1243	0.287731	2.19463	5.889904	18.25036	108.5461
1244	0.368013	4.209059	9.219611	19.15487	74.41709
1245	0.287731	3.268515	10.95719	23.87863	97.32902
1246	0.465459	4.195945	9.588485	18.65292	160.8354
1247	0.849195	3.502028	6.630429	15.17926	160.8354
1248	0.287731	3.64339	6.042059	18.93227	108.5461
1249	0.50144	3.08022	6.35786	13.30592	97.32902
1250	0.459297	2.536135	6.35786	20.76893	90.79204
1251	0.459297	3.505914	12.94805	22.89387	97.32902
1252	0.825902	3.765724	10.3009	25.94024	160.8354
1253	0.819588	2.686896	8.0115	15.77908	74.41709
1254	0.368013	3.670059	8.238781	15.76272	74.41709
1255	1.337732	5.541711	11.32679	22.27167	90.79204
1256	0.287731	2.755771	5.819744	19.42782	160.8354
1257	0.412478	3.108557	7.449227	20.52107	108.5461
1258	0.465459	2.361938	7.16008	15.89643	80.00114
1259	0.412478	3.2137	5.856143	15.13071	72.6813
1260	0.473467	3.239379	9.597959	22.52691	108.5461
1261	0.287731	2.364297	5.024495	13.5438	97.92185
1262	0.540806	2.99497	6.513315	17.92099	96.15735
1263	0.368013	2.835131	6.683873	17.67501	96.15735
1264	0.440614	2.781817	7.791218	18.47973	160.8354
1265	0.431631	3.746929	7.888851	15.48093	97.32902
1266	0.368013	2.488704	8.120438	21.99158	97.92185
1267	0.459297	3.215441	8.309055	18.62507	160.8354
1268	0.50144	2.536135	8.561845	15.4526	80.00114
1269	0.368013	5.227648	8.731643	19.54002	57.20006
1270	0.518337	2.877677	6.762428	15.11217	160.8354
1271	0.431631	3.905347	7.283942	24.92477	160.8354
1272	0.529753	3.165029	6.209036	22.47105	96.15735
1273	0.368013	3.505863	5.842688	13.82382	90.79204
1274	0.465459	2.914337	7.567673	17.35372	160.8354
1275	0.529753	2.240821	5.584524	15.78707	90.17712
1276	0.287731	3.677191	8.277713	21.18829	108.5461
1277	0.287731	3.850212	7.54253	15.92786	59.07542
1278	0.287731	4.933876	11.48065	26.78292	160.8354
1279	0.368013	2.912778	6.895364	18.69212	97.32902
1280	0.540806	4.33751	8.495089	15.76605	160.8354
1281	0.581575	4.182486	10.32981	24.44871	108.5461
1282	0.287731	3.052436	7.071836	17.29261	97.92185
1283	0.459297	3.752637	7.847798	17.75586	55.94325
1284	0.368013	1.583179	6.223422	20.20073	108.5461
1285	0.562905	2.882982	8.309055	15.46308	160.8354
1286	0.412478	2.239523	7.908357	14.84554	108.5461
1287	0.368013	2.63537	5.682694	12.81599	97.32902
1288	0.287731	4.366634	13.09617	19.60033	97.92185
1289	0.412478	3.77216	6.335339	15.69961	90.79204
1290	0.518337	3.64339	8.760403	15.39728	108.5461
1291	0.287731	3.894096	7.332661	21.46839	97.32902
1292	0.529753	3.389736	5.302766	14.52643	59.07542
1293	0.431631	2.160007	6.284095	17.95409	97.92185
1294	0.287731	3.264447	8.71912	17.26263	97.92185
1295	0.473467	2.646477	7.270571	14.93949	108.5461
1296	0.368013	3.677191	10.43138	19.2061	160.8354
1297	0.368013	3.208571	8.951056	24.45131	108.5461
1298	0.473467	1.462775	5.740349	14.05338	108.5461
1299	0.440614	2.822383	5.603971	16.41907	62.59045
1300	0.465459	3.477642	8.368869	15.58732	72.6813
1301	0.412478	3.497376	9.230993	21.02617	96.15735
1302	0.368013	2.680485	5.958445	14.62845	97.32902
1303	0.473467	1.51917	6.217494	14.78552	90.17712
1304	0.473467	2.364297	5.277416	8.900129	57.23739
1305	0.473467	2.33524	4.26357	9.232034	97.92185
1306	0.368013	3.293583	6.172637	16.67837	57.23739
1307	0.368013	3.706898	7.544518	22.20976	160.8354
1308	0.465459	4.423407	10.37528	18.73191	96.15735
1309	0.529753	3.268515	6.762428	14.05338	90.17712
1310	0.440614	2.704732	5.705085	13.53331	108.5461
1311	0.440614	3.507248	8.582628	15.00261	160.8354
1312	0.368013	3.264968	5.863641	15.39272	96.15735
1313	0.57224	3.507284	8.347087	15.79713	97.92185
1314	0.50144	3.908172	7.582873	17.31295	97.92185
1315	0.368013	2.166042	5.777752	15.50945	160.8354
1316	0.368013	2.851493	9.437761	19.13599	90.17712
1317	0.431631	2.386467	5.727359	16.84976	49.59241
1318	0.440614	3.831276	8.290287	25.77021	160.8354
1319	0.412478	2.485744	4.691217	14.07813	97.92185
1320	0.412478	2.686121	6.159401	18.59627	160.8354
1321	0.287731	2.546609	6.770788	17.71452	97.92185
1322	0.412478	3.262707	7.270725	17.70563	90.79204
1323	0.465459	2.881342	8.353696	21.19304	96.15735
1324	0.412478	3.135979	5.731413	14.1358	97.92185
1325	0.50144	2.767461	7.582017	17.99302	97.92185
1326	0.287731	3.654232	10.92921	14.8304	108.5461
1327	0.287731	2.416202	6.042059	12.69206	62.59045
1328	0.368013	3.654232	8.986143	15.21705	80.00114
1329	0.440614	2.424106	5.059679	15.66343	96.15735
1330	0.440614	3.629434	5.777752	15.59599	59.07542
1331	0.440614	2.392814	4.377282	12.34009	97.92185
1332	0.287731	2.877677	6.598416	15.03165	72.6813
1333	0.287731	2.325286	5.901693	12.54717	97.32902
1334	0.473467	3.258306	11.22014	21.83093	97.92185
1335	0.57224	3.148783	7.868014	15.56633	57.23739
1336	0.465459	3.335078	6.53565	15.00212	96.15735
1337	0.540806	3.477642	5.718391	13.98307	49.59241
1338	0.412478	2.892033	7.105966	17.35105	90.79204
1339	0.368013	3.344065	5.727359	15.95221	59.07542
1340	0.431631	3.894096	10.35931	19.42339	160.8354
1341	0.459297	3.681596	8.063005	13.1476	97.92185
1342	0.529753	3.820924	7.777776	16.81667	160.8354
1343	0.368013	1.541556	5.853544	15.38722	96.15735
1344	0.465459	3.098845	5.678801	13.98307	97.92185
1345	0.412478	3.148783	8.53973	21.56115	97.92185
1346	0.368013	3.098845	5.895	13.851	80.00114
1347	0.412478	3.151625	10.25162	18.59627	160.8354
1348	0.287731	3.903483	8.233071	22.62116	97.32902
1349	0.287731	2.585547	6.620389	22.77357	90.17712
1350	0.473467	3.108557	5.290739	11.41383	90.17712
1351	0.412478	2.9204	5.76744	18.80659	108.5461
1352	0.473467	2.282602	5.451098	13.33776	80.00114
1353	0.368013	2.991385	6.042059	21.18048	97.92185
1354	0.412478	3.141347	8.177998	13.94266	57.23739
1355	0.473467	1.484585	3.651043	15.11217	90.79204
1356	0.50144	2.339768	5.430639	12.80166	90.79204
1357	0.819588	4.212854	8.019312	14.54808	90.17712
1358	0.473467	4.134861	10.28345	18.65017	62.59045
1359	0.431631	3.651188	9.258053	14.89178	160.8354
1360	0.529753	3.622565	8.485862	15.53018	97.92185
1361	0.287731	2.325328	5.665514	15.00261	97.92185
1362	0.540806	2.361938	4.926283	12.81738	160.8354
1363	0.465459	2.827778	7.199831	15.92786	97.32902
1364	0.368013	2.816746	6.220035	11.97655	108.5461
1365	0.518337	3.141913	6.310459	18.47161	108.5461
1366	0.287731	3.207502	6.434228	15.67979	74.41709
1367	0.50144	3.122722	6.642724	14.64417	90.17712
1368	0.440614	2.432788	6.697982	15.38722	108.5461
1369	0.368013	2.3156	8.447561	18.13131	97.32902
1370	0.287731	3.249499	11.08194	25.08125	96.15735
1371	0.465459	3.054726	8.674478	18.84767	97.92185
1372	0.287731	2.938685	7.69534	16.84976	96.15735
1373	0.368013	2.781817	6.223132	15.95532	62.59045
1374	0.287731	4.385446	7.355815	15.80343	49.08738
1375	0.518337	2.816746	9.527428	15.92786	108.5461
1376	0.465459	2.488704	7.356028	19.44671	108.5461
1377	0.368013	2.594972	6.007152	13.93016	108.5461
1378	0.287731	2.56577	5.901693	15.4526	97.32902
1379	0.465459	3.054726	6.30056	15.54198	160.8354
1380	0.412478	2.462522	7.16008	18.51261	49.08738
1381	0.440614	2.39246	5.624981	14.20338	74.41709
1382	0.412478	2.673907	8.306472	15.89643	160.8354
1383	0.854989	3.47622	10.07739	15.79713	72.6813
1384	0.287731	3.894096	7.560763	27.02152	97.92185
1385	0.287731	3.554571	6.513315	17.4568	108.5461
1386	0.440614	2.416202	5.314353	14.77352	97.92185
1387	0.287731	2.912778	5.806289	14.53815	97.32902
1388	0.57224	5.352173	10.93712	17.34293	62.59045
1389	0.412478	3.071062	6.541302	15.92786	97.92185
1390	0.287731	3.135979	9.588485	19.52088	160.8354
1391	0.529753	3.336448	7.220849	17.34293	108.5461
1392	0.431631	5.536663	11.00128	20.83488	108.5461
1393	0.431631	3.685958	9.219611	21.94619	108.5461
1394	0.412478	2.114769	6.307402	13.06277	72.6813
1395	0.412478	1.797656	5.968929	15.6144	96.15735
1396	0.368013	3.760476	7.38486	18.6509	59.07542
1397	0.459297	2.934756	6.217494	18.38981	97.32902
1398	0.625097	2.576669	4.992743	10.55416	90.79204
1399	0.368013	2.169708	5.746715	19.465	80.00114
1400	0.79073	5.232928	10.29669	22.29414	90.79204
1401	0.287731	2.386465	9.913804	19.4012	96.15735
1402	0.737146	3.752637	6.282801	14.8304	62.59045
1403	0.412478	4.718753	12.74933	19.60033	108.5461
1404	0.368013	4.148735	9.529611	17.42637	59.07542
1405	0.431631	3.527306	5.755651	13.22642	49.59241
1406	0.368013	3.530148	6.957244	15.85213	160.8354
1407	0.431631	3.206264	5.931895	15.7137	160.8354
1408	0.581575	4.437785	8.672553	23.6234	62.59045
1409	0.287731	2.92037	10.52826	28.54744	160.8354
1410	0.287731	3.293109	5.928242	15.89643	97.92185
1411	0.581575	2.911138	8.396056	15.85213	108.5461
1412	0.368013	5.152243	10.37528	22.27167	80.00114
1413	0.440614	2.93943	7.855965	19.45491	160.8354
1414	0.50144	2.488704	5.621875	13.69526	74.41709
1415	0.473467	3.182936	7.270571	13.93016	74.41709
1416	0.459297	3.071062	5.856143	12.60461	57.20006
1417	0.412478	3.620447	8.40292	21.01836	160.8354
1418	0.287731	1.631198	6.642724	19.92866	160.8354
1419	0.368013	3.141913	6.642218	14.88457	96.15735
1420	0.459297	3.46494	5.769106	14.05338	57.23739
1421	0.431631	3.815947	9.630159	20.83488	160.8354
1422	0.287731	3.293583	7.96914	19.97988	108.5461
1423	0.368013	3.966902	8.277713	18.82879	97.32902
1424	0.412478	3.135979	9.21476	17.42637	97.92185
1425	0.287731	2.35741	4.261363	13.18841	33.82381
1426	0.529753	3.546918	6.616361	13.36857	160.8354
1427	0.440614	3.228751	8.207929	17.87725	62.59045
1428	0.368013	1.883385	6.620389	14.47711	90.17712
1429	0.287731	2.242345	4.993939	17.6392	55.94325
1430	0.287731	3.47622	5.854477	18.58762	160.8354
1431	0.465459	3.508812	6.620389	16.66789	108.5461
1432	0.431631	2.3895	4.608305	12.58104	40.74869
1433	0.287731	2.873811	6.677503	16.84976	160.8354
1434	0.50144	3.46494	8.034513	15.87648	90.17712
1435	0.431631	3.77216	9.311461	18.58158	97.92185
1436	0.368013	3.77245	6.837487	18.51261	90.17712
1437	0.960027	3.505914	8.662393	15.65855	108.5461
1438	0.465459	3.387474	7.058867	20.52107	160.8354
1439	0.368013	2.679543	5.818078	19.465	90.79204
1440	0.412478	3.760741	10.14792	19.5959	160.8354
1441	0.459297	2.952247	11.06628	18.37326	97.92185
1442	0.287731	2.452432	8.155174	13.44372	80.00114
1443	0.368013	2.386465	5.797353	11.13652	74.41709
1444	0.368013	2.912778	5.737747	10.69477	59.07542
1445	0.50144	3.731697	6.616361	13.14361	90.17712
1446	0.440614	2.965337	10.06142	18.04865	160.8354
1447	0.473467	3.264447	8.819667	18.73191	108.5461
1448	0.287731	3.479205	7.254882	16.81978	97.32902
1449	0.412478	3.961789	8.351414	20.83488	160.8354
1450	0.440614	3.08251	6.673475	15.17802	62.59045
1451	0.368013	2.660645	8.334564	17.86214	96.15735
1452	0.412478	3.79352	13.27536	30.57061	97.92185
1453	0.287731	3.840663	7.745365	15.03887	97.92185
1454	0.287731	3.508812	8.56386	20.52107	72.6813
1455	0.287731	2.897428	6.572053	13.87795	160.8354
1456	0.368013	4.40404	10.23037	27.57265	108.5461
1457	0.440614	4.250356	9.039903	18.69083	160.8354
1458	0.50144	3.53451	5.688352	13.50637	90.79204
1459	0.440614	2.835131	5.758183	13.75472	49.08738
1460	0.529753	2.99497	10.26759	17.42637	96.15735
1461	0.459297	2.249435	5.135152	10.34515	160.8354
1462	0.459297	2.364297	5.727649	15.0417	160.8354
1463	0.412478	3.628967	10.40034	20.17956	80.00114
1464	0.412478	3.208097	7.031389	15.69027	160.8354
1465	0.459297	3.458724	5.404168	14.87574	97.92185
1466	0.412478	4.167029	7.16029	15.6144	40.81887
1467	0.459297	3.786777	6.845846	15.13906	90.79204
1468	0.431631	2.567569	5.588582	17.8544	96.15735
1469	0.431631	2.321268	5.520503	12.668	160.8354
1470	0.440614	2.955021	6.957244	20.67424	80.00114
1471	0.581575	4.40404	8.424815	14.27333	97.92185
1472	0.440614	2.485744	6.251725	15.95532	97.92185
1473	0.459297	3.746929	8.205521	15.30708	108.5461
1474	0.431631	2.52945	4.542599	12.92676	160.8354
1475	0.368013	2.686896	6.209036	15.93097	96.15735
1476	0.287731	5.10979	7.067736	20.78157	108.5461
1477	0.518337	3.629434	7.558651	19.44228	160.8354
1478	0.431631	3.849598	8.019312	21.01983	108.5461
1479	0.465459	3.020181	5.994844	15.93097	90.79204
1480	0.440614	2.364297	5.737747	10.26956	108.5461
1481	0.617861	3.462997	8.815624	18.9155	96.15735
1482	0.465459	2.229823	6.837487	18.65292	72.6813
1483	0.287731	2.872458	5.842688	14.55457	97.92185
1484	0.431631	4.626167	9.054491	16.85788	80.00114
1485	0.562905	5.023124	7.686015	14.42107	97.92185
1486	0.368013	2.54701	5.4006	15.65855	96.15735
1487	0.431631	2.899718	8.998666	17.89561	57.20006
1488	0.465459	2.33524	6.081334	20.57696	108.5461
1489	0.412478	3.2137	6.446431	15.16808	97.32902
1490	0.287731	1.639954	5.490535	16.78524	96.15735
1491	0.440614	2.692927	9.198793	19.25261	96.15735
1492	0.368013	2.93943	5.824784	13.053	97.32902
1493	0.440614	3.507284	6.782585	13.77585	72.6813
1494	0.287731	1.562865	6.815096	17.09771	160.8354
1495	0.849195	3.663107	8.674478	18.19512	97.92185
1496	0.368013	3.04833	8.847942	22.21851	160.8354
1497	0.287731	2.641948	4.433777	10.37578	90.17712
1498	0.412478	2.46414	5.545227	12.84109	44.54495
1499	0.459297	3.631769	7.643656	15.92786	108.5461
1500	0.412478	2.686349	6.933031	18.98721	108.5461
1501	0.431631	2.816746	7.408884	14.89178	108.5461
1502	0.368013	5.323443	10.26759	20.83488	72.6813
1503	0.529753	3.158495	6.541302	14.18459	96.15735
1504	0.287731	2.229837	6.14627	14.52643	108.5461
1505	0.459297	2.416202	5.748085	17.14803	97.92185
1506	0.412478	3.718483	10.47897	19.2061	97.92185
1507	0.440614	3.262707	9.732788	23.43433	108.5461
1508	0.368013	1.17817	4.926283	14.73916	80.00114
1509	0.459297	5.300168	10.6356	21.80445	160.8354
1510	0.473467	2.529031	8.242714	17.88956	74.41709
1511	0.431631	2.704732	5.277416	11.22406	97.32902
1512	0.529753	3.743106	8.059655	18.82879	97.92185
1513	0.287731	3.450539	6.434228	15.08795	108.5461
1514	0.412478	2.190118	5.712347	16.29944	74.41709
1515	0.287731	3.505827	8.424815	15.7904	72.6813
1516	0.459297	4.19519	9.323985	18.59627	108.5461
1517	0.819588	3.542266	8.995616	19.5959	62.59045
1518	0.529753	3.760741	6.895364	18.94613	90.17712
1519	0.287731	2.343141	5.16727	12.74343	74.41709
1520	0.540806	2.686121	5.769106	14.88457	33.03759
1521	0.412478	2.910658	5.573932	14.74332	96.15735
1522	0.287731	2.239523	6.112742	17.58888	90.79204
1523	0.562905	3.621817	6.677503	17.42637	96.15735
1524	0.465459	3.148783	6.598416	15.62446	97.32902
1525	0.440614	3.125578	5.683724	18.18377	108.5461
1526	0.431631	3.882693	9.433904	19.465	72.6813
1527	0.287731	2.317152	5.261393	14.40934	97.92185
1528	0.287731	2.546611	6.166308	17.22335	96.15735
1529	0.431631	1.437319	4.388919	13.71925	55.94325
1530	0.412478	2.663123	8.733352	17.68335	80.00114
1531	0.440614	2.529031	5.404168	11.20355	62.59045
1532	0.960027	5.771889	10.44735	21.35319	96.15735
1533	0.562905	3.739423	7.536159	14.94729	96.15735
1534	0.287731	2.386467	5.192582	15.26084	97.32902
1535	0.287731	2.673907	3.790955	12.29573	90.79204
1536	0.431631	2.386467	5.406433	12.49013	97.32902
1537	0.412478	2.325328	3.688033	16.96522	108.5461
1538	0.459297	4.211405	8.731643	19.4012	74.41709
1539	0.473467	2.883072	6.660296	15.93097	108.5461
1540	0.368013	2.637599	8.309055	20.02639	74.41709
1541	0.540806	2.364971	8.238781	15.5364	160.8354
1542	0.473467	3.207502	6.221522	18.50931	108.5461
1543	0.287731	2.459784	9.370336	20.08228	108.5461
1544	0.583893	3.66114	9.545203	18.33138	96.15735
1545	0.440614	1.615338	5.603971	17.8875	80.00114
1546	0.440614	3.207502	5.856143	15.34864	160.8354
1547	0.440614	3.640276	8.40292	15.92078	97.92185
1548	0.459297	2.589111	5.737747	14.22818	160.8354
1549	0.287731	1.437319	4.342105	15.6761	160.8354
1550	0.412478	3.151625	6.166308	20.92256	108.5461
1551	0.287731	2.166042	6.193486	15.39728	108.5461
1552	0.412478	1.886758	5.739123	13.15387	97.32902
1553	0.412478	1.683808	4.860543	15.95221	96.15735
1554	0.287731	1.841944	6.35786	14.04858	160.8354
1555	0.431631	2.860924	6.284095	15.04886	97.92185
1556	0.57224	2.576669	5.287145	17.30984	108.5461
1557	0.368013	1.826258	5.470605	15.63381	160.8354
1558	0.625097	3.402438	7.416374	17.85751	160.8354
1559	0.819588	3.693025	8.662393	15.25188	90.79204
1560	0.440614	1.490776	5.808879	18.4714	59.07542
1561	0.540806	3.507477	8.309055	16.74094	108.5461
1562	0.287731	2.19463	7.531056	15.21711	90.17712
1563	0.473467	2.619238	8.894293	18.50931	97.92185
1564	0.854989	2.93943	5.731703	13.36857	97.92185
1565	0.57224	3.259053	8.62727	20.22584	160.8354
1566	0.368013	4.100137	7.745365	25.93865	97.92185
1567	0.440614	3.089825	7.163735	14.27181	48.15927
1568	0.412478	2.883072	5.76715	13.67331	57.20006
1569	0.625097	2.527257	5.593789	13.60081	108.5461
1570	0.459297	1.54156	4.926283	12.99314	90.17712
1571	0.368013	3.291843	7.16029	16.67837	108.5461
1572	0.529753	2.982711	7.075864	14.27181	57.23739
1573	0.412478	2.36336	5.907517	18.43851	97.92185
1574	0.368013	3.264447	6.576081	15.95221	160.8354
1575	0.287731	2.851493	5.923537	17.05542	108.5461
1576	0.431631	2.188595	5.549208	13.78835	96.15735
1577	0.368013	2.948691	5.901693	17.23411	74.41709
1578	0.431631	3.760476	8.935966	20.17956	160.8354
1579	0.287731	2.271604	5.49422	11.71965	62.59045
1580	0.368013	2.9204	5.903358	15.6761	97.32902
1581	0.583893	3.080774	7.163735	15.00261	108.5461
1582	0.412478	2.860924	6.434228	14.49875	72.6813
1583	0.518337	3.477642	8.513585	18.49651	160.8354
1584	0.50144	2.329856	3.696842	14.18884	160.8354
1585	0.412478	2.922039	6.548235	13.98307	96.15735
1586	0.287731	3.739423	12.93852	22.22889	108.5461
1587	0.473467	3.565413	7.38486	17.86214	97.92185
1588	0.465459	4.196584	7.282729	15.43957	160.8354
1589	0.431631	2.816746	5.584234	13.56493	160.8354
1590	0.431631	2.891844	8.162798	15.43624	62.59045
1591	0.440614	3.13824	5.968294	14.87574	96.15735
1592	0.473467	5.323443	9.649017	18.41475	90.17712
1593	0.368013	3.206264	8.424815	14.01342	55.94325
1594	0.459297	3.054726	12.89616	27.07622	108.5461
1595	0.440614	2.678686	5.808879	12.83106	90.79204
1596	0.431631	2.536135	4.996301	14.36002	72.6813
1597	0.368013	2.838619	6.478536	19.25261	97.92185
1598	0.431631	4.35126	10.48689	18.45463	62.59045
1599	0.412478	3.263973	9.323985	20.87448	160.8354
1600	0.368013	2.702358	10.25162	15.92786	62.59045
1601	0.473467	3.849598	7.847798	15.25188	160.8354
1602	0.287731	5.5919	9.054491	15.08795	97.32902
1603	0.581575	2.872458	8.135638	17.16106	80.00114
1604	0.431631	3.253618	8.561845	19.60033	97.92185
1605	0.440614	2.451648	5.404168	14.41054	108.5461
1606	0.287731	2.938685	9.542135	21.34538	90.79204
1607	0.440614	2.052827	5.797353	12.28103	90.79204
1608	0.368013	1.768467	6.598416	19.94129	90.17712
1609	0.440614	2.784109	6.186743	14.1358	62.59045
1610	0.412478	3.239379	5.718391	14.66885	57.20006
1611	0.368013	3.299602	6.65114	18.96833	160.8354
1612	0.473467	2.899981	5.929908	11.45484	74.41709
1613	0.57224	3.294104	7.558651	13.31222	97.92185
1614	0.287731	2.678686	5.76715	10.71368	59.07542
1615	0.368013	2.576669	8.656029	14.77352	72.6813
1616	0.518337	2.63537	6.282801	17.87891	108.5461
1617	0.287731	2.872458	6.513315	14.05338	97.92185
1618	0.459297	3.765724	5.889904	15.11217	97.32902
1619	0.368013	3.536073	6.895364	21.46277	80.00114
1620	0.459297	3.500693	8.40292	25.74523	97.32902
1621	0.465459	3.389736	7.148325	23.3433	90.17712
1622	0.412478	3.182936	8.998666	22.89387	96.15735
1623	0.440614	3.472422	8.65571	15.26084	97.92185
1624	0.412478	3.57418	6.384224	22.22628	160.8354
1625	0.459297	2.329856	5.588582	14.453	96.15735
1626	0.412478	3.631733	7.990089	16.36974	90.17712
1627	0.431631	2.844015	8.374552	15.79713	97.92185
1628	0.368013	2.983232	8.059655	18.96833	108.5461
1629	0.529753	3.718483	9.237691	15.59599	108.5461
1630	0.412478	3.718656	9.852452	19.49793	108.5461
1631	0.368013	3.640276	7.830822	15.5364	108.5461
1632	0.583893	4.412988	8.760403	17.30073	160.8354
1633	0.465459	3.479205	6.739383	15.04886	97.92185
1634	0.368013	1.423177	5.520503	13.12348	97.32902
1635	0.287731	1.817022	4.958699	13.53331	160.8354
1636	0.50144	3.576325	5.856143	21.00116	97.92185
1637	0.368013	3.052248	5.737457	18.34492	108.5461
1638	0.459297	3.080774	6.284095	17.83702	97.92185
1639	0.431631	1.868025	9.711085	23.15913	97.32902
1640	0.287731	2.444997	5.692406	10.69873	160.8354
1641	0.540806	3.643498	7.51001	23.87863	108.5461
1642	0.412478	2.499261	5.665514	16.84976	48.15927
1643	0.287731	2.364295	6.142435	16.65595	90.17712
1644	0.459297	3.206998	6.699662	15.24855	97.92185
1645	0.412478	2.597989	8.189161	19.67113	90.17712
1646	0.412478	3.214967	8.747879	18.41475	108.5461
1647	0.440614	2.527257	5.923537	13.61959	74.41709
1648	0.412478	3.47622	12.10371	21.18048	96.15735
1649	0.368013	2.52945	6.642724	17.08364	97.32902
1650	0.465459	3.125578	5.727649	16.65486	97.32902
1651	0.287731	3.458724	5.880967	14.11208	108.5461
1652	0.459297	2.229837	4.999393	10.39336	59.07542
1653	0.617861	2.938685	6.059233	15.33668	97.32902
1654	0.431631	2.229837	6.223187	15.65855	97.92185
1655	0.412478	2.882982	5.746715	13.66553	160.8354
1656	0.431631	2.538328	6.79507	18.01886	108.5461
1657	0.440614	2.274638	5.097549	10.70972	96.15735
1658	0.431631	3.733843	7.103175	14.93532	108.5461
1659	0.412478	3.389215	6.869	15.89643	80.00114
1660	0.412478	2.637216	5.569065	13.22844	97.32902
1661	0.431631	2.485744	7.220849	18.93227	160.8354
1662	0.459297	3.739423	10.48689	18.4714	57.20006
1663	0.465459	2.912778	5.959936	13.97057	74.41709
1664	0.368013	3.569818	6.361888	19.4935	97.32902
1665	0.581575	4.027715	8.447561	15.08073	62.59045
1666	0.431631	1.746455	4.722141	13.50141	97.32902
1667	0.440614	4.284562	9.337433	22.73896	108.5461
1668	0.473467	2.416202	9.514187	18.43985	90.17712
1669	0.412478	3.643498	6.513315	19.32618	96.15735
1670	0.287731	2.963047	8.787467	15.95221	160.8354
1671	0.287731	2.767819	5.854477	14.78552	108.5461
1672	0.440614	5.772324	11.25438	18.94613	96.15735
1673	0.368013	2.57487	5.733622	13.15387	108.5461
1674	0.465459	5.019361	8.476321	14.27333	80.00114
1675	0.473467	3.51348	11.55575	19.42339	97.32902
1676	0.518337	3.765724	6.112742	15.24855	90.79204
1677	0.431631	3.023262	9.441815	19.60033	96.15735
1678	0.465459	2.462522	5.613229	15.75283	108.5461
1679	0.529753	2.518157	5.470605	14.53678	59.07542
1680	0.440614	3.863891	8.274004	18.62507	96.15735
1681	0.50144	2.529031	6.003827	17.18379	55.94325
1682	0.287731	3.542266	6.322953	14.38804	108.5461
1683	0.287731	2.693474	12.07358	23.15913	97.92185
1684	0.440614	3.080031	6.673475	15.79713	108.5461
1685	0.459297	3.640276	7.558651	15.62374	160.8354
1686	0.465459	2.335198	6.541302	21.68826	59.07542
1687	0.529753	3.502596	10.56929	22.44802	160.8354
1688	0.368013	2.686121	5.86851	15.43624	108.5461
1689	0.431631	2.506696	7.332661	14.88457	80.00114
1690	0.440614	2.816746	5.994844	19.45934	97.92185
1691	0.287731	3.262707	8.009079	20.57696	62.59045
1692	0.518337	2.672108	4.85834	14.20338	96.15735
1693	0.625097	2.99661	6.513315	17.09771	108.5461
1694	0.459297	2.419235	4.85834	10.06055	40.10264
1695	0.368013	2.706531	5.4791	12.32502	97.32902
1696	0.287731	2.962859	8.034513	15.80343	90.79204
1697	0.459297	3.080031	9.323985	20.98781	97.92185
1698	0.368013	2.881342	8.424815	16.85788	97.92185
1699	0.431631	2.892033	8.286528	20.08228	72.6813
1700	0.412478	2.357368	5.890336	9.932371	160.8354
1701	0.440614	3.125578	8.180742	19.54002	108.5461
1702	0.529753	3.058216	6.616361	17.35105	90.79204
1703	0.412478	3.793213	8.835418	17.78682	90.79204
1704	0.459297	3.387474	6.556595	15.21711	72.6813
1705	0.368013	1.956788	5.731413	12.668	57.20006
1706	0.540806	3.459719	5.714232	13.60081	97.92185
1707	0.412478	2.934567	6.541302	14.19301	97.92185
1708	0.473467	3.906597	8.848427	23.89376	160.8354
1709	0.465459	3.639386	6.193486	15.0278	74.41709
1710	0.412478	2.71952	5.782341	14.95728	97.32902
1711	0.368013	3.546954	6.349316	15.57248	74.41709
1712	0.431631	3.472422	6.739383	15.92078	90.79204
1713	0.518337	3.662999	6.35786	13.97057	160.8354
1714	0.431631	2.822383	5.959936	13.36361	108.5461
1715	0.287731	2.432788	4.444003	11.35431	44.54495
1716	0.581575	3.621781	8.935966	18.05676	160.8354
1717	0.287731	2.718973	5.994844	13.15387	96.15735
1718	0.287731	2.529031	7.708239	15.4526	160.8354
1719	0.368013	3.477642	7.950941	15.01608	96.15735
1720	0.465459	3.389736	6.87221	15.92786	72.6813
1721	0.287731	3.546918	8.894293	18.49253	90.79204
1722	0.529753	2.196153	5.470164	14.58349	96.15735
1723	0.431631	2.868416	8.368869	20.73566	97.32902
1724	0.431631	4.370107	8.998666	17.26263	80.00114
1725	0.412478	3.122722	9.054491	15.73805	90.79204
1726	0.287731	2.678686	5.615616	15.17802	80.00114
1727	0.440614	3.125578	6.33594	14.3889	90.79204
1728	0.625097	4.144202	8.233071	18.65292	97.92185
1729	0.540806	3.052248	5.923537	15.21711	108.5461
1730	0.465459	4.192194	8.466329	17.29261	90.17712
1731	0.368013	3.477642	6.934011	13.053	97.32902
1732	0.737146	4.352207	9.027816	17.87891	160.8354
1733	0.431631	2.54701	5.424025	14.19301	108.5461
1734	0.368013	2.872458	5.663628	13.66553	97.92185
1735	0.368013	3.640276	6.59753	14.58349	96.15735
1736	0.287731	2.822383	7.034509	15.6761	108.5461
1737	0.617861	3.827576	8.332646	22.89067	90.79204
1738	0.431631	3.459719	6.042059	13.65453	160.8354
1739	0.473467	3.505863	7.756289	21.18829	96.15735
1740	0.431631	1.513166	4.653999	10.44521	90.17712
1741	0.287731	3.463518	7.137954	17.09771	108.5461
1742	0.412478	1.541556	5.097549	16.36974	97.32902
1743	0.540806	3.190372	10.28345	20.17956	97.92185
1744	0.287731	4.717572	9.960145	17.82297	108.5461
1745	0.459297	1.6764	4.109524	18.71302	108.5461
1746	0.287731	2.89072	6.282801	14.98465	160.8354
1747	0.465459	2.89724	8.233071	17.26263	108.5461
1748	0.50144	2.642855	6.284095	14.89178	160.8354
1749	0.459297	3.459719	6.041763	13.8385	96.15735
1750	0.412478	2.641948	10.04818	18.50931	97.92185
1751	0.368013	2.3156	5.450748	19.05049	160.8354
1752	0.412478	3.733843	9.514639	21.83093	160.8354
1753	0.368013	3.663107	6.256252	13.98307	160.8354
1754	0.287731	1.583179	4.49542	13.88423	62.59045
1755	0.459297	2.955021	7.16008	18.43985	160.8354
1756	0.473467	3.957255	8.574369	17.16106	96.15735
1757	0.50144	3.658637	6.673475	14.5598	48.15927
1758	0.440614	3.163762	6.326981	14.48128	108.5461
1759	0.287731	3.264447	5.755361	13.13384	97.92185
1760	0.287731	3.631769	8.777994	18.65019	80.00114
1761	0.368013	3.182936	7.059376	17.12122	72.6813
1762	0.431631	3.827576	8.870055	25.69443	160.8354
1763	0.287731	3.264447	8.177998	15.4526	90.17712
1764	0.287731	3.894096	8.986143	16.81978	108.5461
1765	0.473467	3.635773	10.28345	22.22628	160.8354
1766	0.412478	3.277671	7.737521	15.9853	108.5461
1767	0.287731	3.644681	9.132072	15.43957	160.8354
1768	0.368013	3.793213	6.247894	15.68913	96.15735
1769	0.368013	2.364297	7.067736	15.30708	160.8354
1770	0.412478	2.751483	5.856143	17.27841	90.79204
1771	0.287731	3.08251	6.33131	16.74094	108.5461
1772	0.368013	3.163762	6.478536	18.86031	72.6813
1773	0.431631	3.968505	7.894075	18.50931	48.15927
1774	0.287731	2.829189	6.172637	15.93097	97.92185
1775	0.473467	3.023262	6.598416	18.6509	97.92185
1776	0.412478	2.891844	5.76715	14.94729	90.79204
1777	0.465459	2.365662	8.205521	16.84976	97.92185
1778	0.459297	2.822383	6.033701	14.88457	160.8354
1779	0.287731	2.488704	5.690238	14.52643	160.8354
1780	0.287731	2.965337	6.677503	15.26084	90.79204
1781	0.440614	3.635773	7.059376	18.52625	90.79204
1782	0.368013	3.635773	7.868014	14.81868	97.92185
1783	0.50144	3.389736	6.761719	17.30073	62.59045
1784	0.287731	1.490776	5.777752	15.02	97.92185
1785	0.459297	2.419235	5.287145	15.6507	96.15735
1786	0.287731	3.306806	5.819744	12.88078	90.79204
1787	0.819588	3.88926	8.365719	19.2061	108.5461
1788	0.465459	3.165029	8.742826	19.69614	57.23739
1789	0.625097	2.834584	6.598416	19.13599	97.92185
1790	0.431631	3.546918	7.059376	14.10063	57.20006
1791	0.412478	3.906597	10.40895	26.51446	108.5461
1792	0.287731	2.912778	8.498385	16.65153	90.79204
1793	0.529753	3.182936	7.355815	15.65855	72.6813
1794	0.562905	4.735035	9.830033	20.47456	160.8354
1795	0.562905	3.437959	10.47897	19.25261	108.5461
1796	0.287731	2.240821	5.752138	13.67331	97.92185
1797	0.287731	2.242345	5.81874	14.27333	108.5461
1798	0.440614	3.122722	5.712347	17.38515	160.8354
1799	0.562905	3.059855	9.230993	15.76605	108.5461
1800	0.459297	4.100137	10.74078	19.97988	160.8354
1801	0.368013	2.188609	5.968294	15.54361	49.59241
1802	0.287731	2.980971	6.35786	19.54166	90.17712
1803	0.473467	2.364295	5.470605	14.36419	108.5461
1804	0.440614	3.970375	8.002446	16.85788	160.8354
1805	0.50144	3.718483	6.541302	15.66343	57.20006
1806	0.529753	2.40373	6.14627	17.78682	160.8354
1807	0.412478	3.190372	9.527428	18.13256	160.8354
1808	0.625097	4.925695	8.71912	18.53441	96.15735
1809	0.440614	3.458724	5.855429	18.18377	59.07542
1810	0.412478	3.631733	8.351414	15.26491	90.79204
1811	0.529753	2.451648	5.746715	14.50292	108.5461
1812	0.440614	2.392458	6.993814	21.80445	160.8354
1813	0.473467	3.354907	8.0115	20.67276	62.59045
1814	0.431631	2.54701	5.420541	17.81584	160.8354
1815	0.431631	2.894323	5.931895	15.65855	57.20006
1816	0.287731	2.488704	5.797353	15.56915	97.32902
1817	0.368013	2.364297	6.193486	15.39272	97.92185
1818	0.287731	2.678686	6.704604	14.58349	108.5461
1819	0.79073	3.463518	10.35931	21.18048	49.59241
1820	0.440614	2.872458	8.059655	16.78524	97.92185
1821	0.431631	2.325286	4.268309	9.806714	90.79204
1822	0.617861	2.686349	6.642724	15.76605	97.92185
1823	0.412478	3.462997	7.222169	15.67979	108.5461
1824	0.368013	1.342043	4.999393	9.806714	97.32902
1825	0.368013	1.752767	5.498647	17.82297	59.07542
1826	0.459297	3.023262	8.120438	16.67837	97.32902
1827	0.529753	3.629434	5.81874	13.74174	108.5461
1828	0.440614	3.207502	8.986143	19.42339	97.32902
1829	0.368013	2.827778	7.416374	23.00907	90.79204
1830	0.473467	3.137245	7.745365	21.18829	108.5461
1831	0.825902	3.502028	9.412009	15.6761	97.92185
1832	0.412478	3.77245	7.61921	18.51261	108.5461
1833	0.465459	4.493216	8.674478	26.19249	108.5461
1834	0.412478	5.095437	11.84071	22.22889	96.15735
1835	0.412478	1.768467	4.613759	14.29638	74.41709
1836	0.50144	3.848962	7.745365	14.58251	72.6813
1837	0.412478	3.649043	8.656029	18.99985	160.8354
1838	0.368013	1.342043	5.833752	13.65453	72.6813
1839	0.368013	3.239379	6.349316	15.7904	97.32902
1840	0.287731	2.911138	6.642218	16.81667	97.32902
1841	0.617861	2.536135	4.248636	17.71452	108.5461
1842	0.440614	2.536135	4.717127	13.15387	96.15735
1843	0.440614	4.386809	6.873029	14.74332	96.15735
1844	0.368013	2.838619	8.485862	19.06352	90.79204
1845	0.431631	2.325328	5.307973	15.53018	160.8354
1846	0.368013	2.732154	8.135638	19.21541	108.5461
1847	0.368013	1.591995	4.784171	12.7279	45.58824
1848	0.440614	2.964732	8.309055	15.22044	59.07542
1849	0.368013	4.198713	11.01231	19.6667	90.79204
1850	0.368013	3.08022	7.075864	15.11938	90.79204
1851	0.287731	3.190372	7.293725	19.03844	96.15735
1852	0.287731	3.565413	7.745365	15.26491	97.32902
1853	0.368013	3.04659	6.419554	14.58349	49.59241
1854	0.368013	2.462522	6.220035	15.2155	90.17712
1855	0.440614	3.052248	6.65114	13.13273	97.92185
1856	0.50144	3.459719	6.042059	12.26316	97.32902
1857	0.368013	1.467448	5.731703	15.95221	97.92185
1858	0.412478	3.631733	8.466329	17.6926	97.32902
1859	0.287731	2.317152	4.755053	11.56742	80.00114
1860	0.412478	2.642666	6.957244	18.99985	97.32902
1861	0.431631	3.325771	6.530046	14.99263	108.5461
1862	0.473467	2.7582	6.282801	18.37326	108.5461
1863	0.540806	3.463518	8.078611	18.59627	96.15735
1864	0.50144	2.932963	7.696044	15.69027	160.8354
1865	0.540806	2.829735	11.94014	25.15397	108.5461
1866	0.465459	2.641948	5.336677	13.95266	96.15735
1867	0.368013	2.704732	7.0982	20.57143	160.8354
1868	0.518337	2.781817	5.842688	17.98076	160.8354
1869	0.287731	2.389498	5.460333	14.36002	90.17712
1870	0.440614	3.677191	6.53565	15.93097	108.5461
1871	0.368013	2.822383	7.39322	21.02617	90.79204
1872	0.440614	3.905404	10.23037	21.36957	108.5461
1873	0.440614	2.325328	5.720277	15.72376	80.00114
1874	0.459297	3.507477	5.895	14.3889	96.15735
1875	0.412478	2.816746	6.282801	11.25495	40.31456
1876	0.287731	3.786777	12.94805	24.87397	97.92185
1877	0.473467	2.965337	5.731703	18.30701	160.8354
1878	0.459297	3.148783	5.88468	15.04164	160.8354
1879	0.287731	3.546954	7.326301	18.45463	97.32902
1880	0.473467	2.166042	4.855428	12.34009	108.5461
1881	0.529753	3.565413	7.80093	21.00116	108.5461
1882	0.459297	3.08251	5.737457	12.56504	97.32902
1883	0.287731	2.598542	7.103175	17.85751	160.8354
1884	0.459297	3.336448	5.789541	12.83106	59.07542
1885	0.287731	3.052248	7.544518	15.62446	108.5461
1886	0.287731	2.749005	5.789541	15.87648	62.59045
1887	0.368013	3.262707	7.871165	15.22044	96.15735
1888	0.459297	3.620447	9.377717	16.78524	160.8354
1889	0.459297	2.680485	5.656701	13.66553	90.17712
1890	0.518337	3.381103	7.293725	15.26491	160.8354
1891	0.431631	2.784109	6.247894	21.97452	90.17712
1892	0.562905	3.137245	8.059655	15.15445	97.92185
1893	0.368013	3.631733	7.347668	15.69961	96.15735
1894	0.431631	2.980971	8.019312	17.89561	74.41709
1895	0.287731	3.148783	8.248271	15.77908	97.92185
1896	0.431631	2.39246	8.56386	20.64775	97.92185
1897	0.440614	3.085767	8.65571	15.87648	97.92185
1898	0.57224	3.502596	8.177998	15.66343	90.17712
1899	0.368013	2.31711	5.690238	14.22818	36.07921
1900	0.459297	2.877677	8.835418	17.71452	72.6813
1901	0.431631	3.125578	5.818078	23.43433	72.6813
1902	0.518337	3.820059	9.45908	22.27428	97.92185
1903	0.287731	2.339768	5.806289	20.38225	44.54495
1904	0.518337	2.591183	6.757877	24.48592	72.6813
1905	0.440614	3.46494	8.019312	20.22584	108.5461
1906	0.440614	2.835131	5.69163	13.61959	39.20798
1907	0.849195	3.621781	8.495089	22.19834	80.00114
1908	0.412478	2.242403	5.758183	13.13273	57.23739
1909	0.368013	3.125012	8.656029	17.35105	96.15735
1910	0.465459	2.260433	7.605405	21.99158	160.8354
1911	0.368013	2.3895	5.893335	16.81667	80.00114
1912	0.412478	3.388741	7.293725	15.00212	108.5461
1913	0.465459	3.673172	8.135638	19.97988	97.92185
1914	0.57224	2.641948	5.59268	13.5521	96.15735
1915	0.412478	2.937046	7.356028	25.23329	90.17712
1916	0.625097	2.894323	5.731703	18.19512	97.92185
1917	0.287731	2.822383	8.574369	18.36279	97.32902
1918	0.465459	2.240821	6.92573	16.93823	80.00114
1919	0.529753	3.65434	10.3009	17.78682	97.92185
1920	0.540806	3.507477	6.434228	14.65095	74.41709
1921	0.287731	3.907554	9.230993	20.17956	160.8354
1922	0.287731	3.141347	6.677503	20.64775	96.15735
1923	0.287731	2.520349	6.541302	15.22044	160.8354
1924	0.50144	3.752637	8.473243	18.62507	97.32902
1925	0.540806	2.706531	5.682694	15.00212	57.23739
1926	0.287731	2.054839	8.409212	18.73191	160.8354
1927	0.440614	2.424104	5.748085	14.82461	160.8354
1928	0.459297	2.882982	5.755651	14.40934	90.79204
1929	0.287731	3.459198	5.729535	14.60514	160.8354
1930	0.518337	2.99497	7.582873	18.45463	108.5461
1931	0.518337	3.140435	5.758346	15.72376	72.6813
1932	0.465459	3.208571	9.929774	17.87891	72.6813
1933	0.412478	2.693474	7.644107	21.63238	55.94325
1934	0.412478	2.829189	5.782341	14.93949	90.79204
1935	0.412478	3.080031	8.002446	18.59627	108.5461
1936	0.368013	3.631769	9.545581	17.58888	96.15735
1937	0.529753	3.221794	8.162798	17.9622	80.00114
1938	0.473467	2.169708	7.649365	14.77553	160.8354
1939	0.287731	3.508812	5.54659	15.46308	74.41709
1940	0.287731	3.746929	9.646129	19.2061	108.5461
1941	0.50144	2.85204	7.270725	17.86214	96.15735
1942	0.431631	2.7582	8.935966	19.2061	90.79204
1943	0.459297	2.9204	5.769106	14.89645	62.59045
1944	0.625097	1.869643	6.247894	15.67979	108.5461
1945	0.782272	3.820924	7.355815	13.0479	72.6813
1946	0.518337	4.348456	7.324301	19.54002	160.8354
1947	0.529753	2.591183	4.258035	18.96833	72.6813
1948	0.529753	3.758878	8.466329	15.57248	45.58824
1949	0.518337	3.542266	5.777752	14.18884	80.00114
1950	0.465459	2.325328	6.221281	17.86214	160.8354
1951	0.431631	3.269895	5.88468	14.84554	90.79204
1952	0.459297	2.3156	8.214304	19.41848	59.07542
1953	0.287731	3.47622	8.847942	17.96618	97.92185
1954	0.412478	3.071062	6.214164	14.88457	33.82381
1955	0.518337	1.838497	6.598416	27.07622	108.5461
1956	0.431631	3.497376	8.177998	18.41475	90.17712
1957	0.287731	2.912778	7.974308	21.83093	97.92185
1958	0.540806	2.229837	6.019936	13.93016	90.79204
1959	0.412478	1.714373	5.746393	15.22044	97.92185
1960	0.57224	2.706531	5.692406	12.74841	160.8354
1961	0.287731	2.679543	8.054273	18.05676	97.92185
1962	0.368013	2.991385	8.309055	14.84554	96.15735
1963	0.287731	5.433269	13.10608	20.57696	90.79204
1964	0.287731	3.052248	5.733622	14.71082	108.5461
1965	0.287731	3.749599	6.042059	13.50637	55.94325
1966	0.287731	1.51917	4.342105	11.70458	97.92185
1967	0.368013	3.52929	7.071836	16.84976	160.8354
1968	0.518337	3.182936	7.770508	18.96833	97.32902
1969	0.368013	2.229823	6.217494	22.72897	97.32902
1970	0.368013	2.403688	5.923537	15.27093	74.41709
1971	0.431631	3.180585	8.126415	18.86031	160.8354
1972	0.368013	1.602618	6.65114	14.64917	160.8354
1973	0.431631	2.204902	6.677503	13.5521	108.5461
1974	0.465459	3.658637	7.704666	14.99637	97.92185
1975	0.368013	3.793213	10.3009	18.95738	160.8354
1976	0.412478	2.706531	4.722141	10.59436	80.00114
1977	0.440614	2.934567	7.644107	14.19301	96.15735
1978	0.368013	3.388741	6.058943	14.73916	59.07542
1979	0.412478	1.453161	3.944558	17.97764	96.15735
1980	0.431631	3.151059	6.86385	14.51548	160.8354
1981	0.825902	3.33176	8.382456	29.31285	160.8354
1982	0.287731	3.458724	7.704666	19.2061	62.59045
1983	0.412478	3.207502	8.512355	25.72788	80.00114
1984	0.459297	2.860924	4.439312	13.67585	57.23739
1985	0.431631	3.302625	7.737521	16.85788	90.79204
1986	0.431631	3.021204	10.04818	15.83791	97.92185
1987	0.368013	1.487524	5.165709	15.52012	108.5461
1988	0.287731	1.921672	5.690238	17.41825	97.92185
1989	0.518337	3.968505	8.835418	23.2643	96.15735
1990	0.368013	3.545584	10.18109	24.33351	108.5461
1991	0.431631	2.964732	6.845846	18.73191	160.8354
1992	0.440614	3.479205	12.00394	20.99335	160.8354
1993	0.431631	3.477642	8.214304	19.60033	160.8354
1994	0.540806	2.844015	7.950941	15.43957	97.92185
1995	0.465459	3.505863	8.777994	20.05257	97.32902
1996	0.368013	3.500693	6.081334	19.11379	97.32902
1997	0.540806	3.663107	7.807455	20.67276	96.15735
1998	0.412478	1.493714	4.026755	14.32046	97.92185
1999	0.412478	3.508812	10.27554	17.71452	97.92185
[truncated: 8,001 more rows]
