# Supplementary material for: Longitudinal kinetics of RBD+ antibodies in COVID-19 recovered patients over 14 months
Source: PLoS Pathog. 2022 Jun 3;18(6):e1010569. doi: 10.1371/journal.ppat.1010569 (PMC9200310; doi:10.1371/journal.ppat.1010569)
Supplement: S1 Data — (ZIP) [file ppat.1010569.s010.zip › S1_Data/S3A_Table_IgA.csv]

OTD	7.7118316
	8.9843266
	12.979376
	12.152137
	7.3004413
	43.454022
	67.280762
	5.9772539
	6.3094315
	25.364288
	6.5443387
	10.735895
	22.841598
	8.4143771
	8.8767549
	16.084182
	7.3699821
	10.165202
	29.079374
	9.0426776
	11.398311
	8.9702454
	10.674144
	4.5455956
	2.9109659
	2.8566174
	2.4314962
	3.0374201
	2.8359027
	3.0888581
	4.2225921
	4.8512986
	4.4902457
	2.9832302
	4.2527039
	5.1353514
	2.7314775
	4.3636989
	2.5124335
	4.5085658
	4.4663678
	4.129596
	4.2640333
	5.0370045
	5.1521102
	2.9334176
	2.4147285
	2.7739704
	5.4410034
	5.1432653
	2.622319
	3.2037646
	2.9243103
	5.0288347
	5.2087465
	5.5117209
	3.9694457
	5.4304378
	5.3778866
	2.6557277
	5.3343142
	1.1856095
	1.567888
	1.8848819
	1.1904247
	2.0267105
	1.3113668
	1.4615032
	1.9206579
	1.7486247
	1.2016957
	1.4694867
	1.4540171
	1.8810538
	1.4325149
	1.144814
	1.5352887
	2.1886843
	2.3165421
	1.6918876
	1.3275731
	1.4230386
	1.3675841
	1.4336946
	1.6423602
	1.1756431
	1.2047243
	1.3668392
	1.408575
	2.325503
	1.9565542
	1.2400114
	1.3771996
	1.6589672
	1.4578057
	2.2095925
	1.8611
	1.1429103
	2.065355
	1.4317737
	1.8163285
	1.6093232
	1.5261607
	1.8155952
	1.4149048
	1.4187745
	1.5309961
	1.4364127
	0.7043764
	1.0178354
	1.1154679
	0.4813486
	0.5399985
	0.7006461
	0.9239846
	0.6064044
	0.4601271
	0.8094655
	0.5027015
	0.5029815
	0.8255711
	0.6681627
	1.008102
	0.8183339
	0.5814057
	0.7066918
	0.812025
	0.8593244
	0.6075914
	0.6521335
	0.5396733
	0.9117158
	0.5139576
	0.9824891
	0.7837797
	0.6126879
	0.3606826
	0.8397878
D1	0.5274205
	0.8983757
	0.8192493
	0.9860272
	0.5008954
	1.12757
	0.7174467
	1.0473987
	0.4026161
	1.0023823
	1.0253394
	0.9503372
	0.6352631
	0.6416252
	0.7789638
	0.5512994
	0.8749343
	0.6931223
	1.0620226
	1.0440746
	1.1084621
	0.4262682
	0.450236
	0.6328752
	0.3877114
	0.7832295
	0.7016538
	0.4141038
	0.5512994
	0.5783848
	0.4080611
	0.7614655
	0.8555259
	0.6852983
	0.6083824
	1.0806126
	0.9961117
	0.4952577
	0.7324767
	0.5401163
	0.9924549
	0.6572591
	0.3286296
	1.0323769
	0.8336428
	0.3706742
	0.9857851
	0.5834595
	0.6422092
	0.4792533
	0.2702605
	0.3244385
	0.3479221
	0.5354959
	0.8409712
	0.7334762
	1.1185681
	0.4139209
	0.7198769
	1.0719627
D2
D3
