# Supplementary material for: Longitudinal kinetics of RBD+ antibodies in COVID-19 recovered patients over 14 months
Source: PLoS Pathog. 2022 Jun 3;18(6):e1010569. doi: 10.1371/journal.ppat.1010569 (PMC9200310; doi:10.1371/journal.ppat.1010569)
Supplement: S1 Data — (ZIP) [file ppat.1010569.s010.zip › S1_Data/Fig_4A_Table_IgG.csv]

	103	104	106	107	108	109	110	111	112	114	115	116	117	118	120	122	123	125	126	131	133	134	137	138	139	140	143	144	145	146	147	149	151	152	157	160	162	164	165	166	168	169	170	172	173	174	177	182	185
57	16.09184
149	5.5940193
236	5.6140616
43		10.60249
131		10.37128
233		5.716401
411		3.075244
70			19.72507
157			9.141496
276			7.870168
64				4.986569
193				3.464419
309				3.466503
64					40.81887
193					25.44475
276					22.48152
63						19.08495
192						13.21156
279						12.89626
60							0.852713
215							0.409193
424							0.283052
70								58.58091
200								28.28749
277								18.34012
69									68.53364
199									34.55276
276									25.48381
56										15.52565
139										9.695655
311										6.699839
56											11.38183
134											7.09089
58												23.43219
153												11.80159
245												8.364633
72													23.36483
268													18.89889
89														0.617861
231														0.518337
68															15.32239
183															5.4422
264															4.027363
379															3.928921
68																0.57224
190																0.368013
79																	46.27343
275																	13.30407
73																		11.43468
262																		2.182433
68																			12.98078
141																			6.371462
83																				28.87016
175																				14.4664
80																					14.28506
185																					5.848281
74																						0.529753
149																						0.50144
61																							12.55693
152																							5.137515
239																							5.708293
85																								40.31456
208																								31.84838
97																									9.964411
219																									3.709716
99																										7.667474
214																										2.494844
77																											1.449905
185																											2.315586
95																												2.315643
203																												2.844687
109																													0.794268
271																													0.94365
116																														10.73081
223																														5.728489
89																															0.581575
233																															0.465459
110																																18.74454
208																																10.66872
113																																	23.52523
211																																	9.333623
86																																		2.874097
151																																		5.668411
253																																		2.394032
410																																		2.144172
51																																			7.620741
86																																			5.921079
219																																			2.482711
352																																			0.531587
18																																				0.960027
116																																				1.034361
30																																					13.75965
151																																					3.635881
42																																						57.20006
144																																						20.99978
140																																							21.46057
281																																							9.045017
38																																								17.14603
136																																								1.432494
167																																									3.132448
258																																									2.354386
80																																										17.7365
160																																										5.787876
154																																											3.67652
234																																											3.154701
374																																											1.824668
26																																												1.124982
98																																												0.782272
26																																													97.32902
175																																													15.70285
280																																													2.153748
64																																														11.27176
152																																														6.823598
24																																															11.72968
147																																															15.18135
247																																															1.323538
39																																																9.128364
137																																																4.140753
26																																																	26.5387
117																																																	3.364146
243																																																	0.65291
118
216
52
140
95
186
68
169
250
70
169
250
57
137
249
65
156
86
174
107
195
110
201
292
81
179
25
264
121
212
49
144
67
130
49
136
0
94
[truncated: 18 more columns]
