# Supplementary material for: Longitudinal kinetics of RBD+ antibodies in COVID-19 recovered patients over 14 months
Source: PLoS Pathog. 2022 Jun 3;18(6):e1010569. doi: 10.1371/journal.ppat.1010569 (PMC9200310; doi:10.1371/journal.ppat.1010569)
Supplement: S1 Data — (ZIP) [file ppat.1010569.s010.zip › S1_Data/S3B_Table_IgA.csv]

Iterations	Q0	Q1	Q2	Q3	Q4
1	0.441709	1.103627	2.278654	4.480082	46.53964
2	0.52282	1.011667	1.886444	4.518972	45.78038
3	0.498253	1.422905	3.530727	9.633577	96.26319
4	0.387711	1.057956	2.676072	7.725511	59.56863
5	0.387711	1.234198	1.783569	4.199038	59.56863
6	0.450236	1.168494	2.81962	11.36683	59.56863
7	0.400422	1.335754	2.792142	6.575656	67.28076
8	0.367746	1.042623	2.383052	4.129255	50.50767
9	0.450236	1.000336	1.615981	4.344287	46.53964
10	0.498253	1.162122	1.954017	4.503201	38.59673
11	0.539999	1.022235	2.251081	7.459478	49.64116
12	0.590103	1.009853	2.49309	6.374876	50.50767
13	0.387711	1.007117	2.276996	5.425026	67.28076
14	0.367746	1.226902	2.231595	5.105663	50.50767
15	0.441709	1.162268	2.462472	4.145127	67.28076
16	0.538338	1.060584	2.017652	4.637792	67.28076
17	0.441709	1.166941	2.112603	5.646519	50.50767
18	0.387711	1.133008	3.512702	8.984111	67.28076
19	0.367746	1.096941	2.211696	5.132286	45.78038
20	0.450236	1.010682	2.697173	6.933539	43.45402
21	0.450236	1.190258	2.508421	6.946284	50.50767
22	0.500232	1.096941	1.772101	7.278187	96.26319
23	0.761959	1.447529	2.909734	6.27922	96.26319
24	0.498253	1.248555	2.536666	5.688391	45.78038
25	0.538338	1.010505	2.574061	5.000344	96.26319
26	0.502981	1.0443	2.388692	4.261201	27.1521
27	0.367746	1.042623	1.994836	4.33595	59.56863
28	0.498253	1.434345	2.324568	4.362574	43.45402
29	0.387711	1.111451	2.132542	4.656639	45.78038
30	0.400422	1.24745	2.202783	8.323945	67.28076
31	0.367746	1.0443	2.300104	4.507066	50.50767
32	0.367746	0.921393	1.542101	2.885833	96.26319
33	0.387711	0.890894	1.659667	8.841839	43.45402
34	0.539999	1.075384	2.266065	4.734926	49.64116
35	0.367746	0.981806	2.189622	7.120981	25.87342
36	0.538338	1.292351	1.72776	5.201035	49.64116
37	0.367746	1.351591	2.169863	3.406606	96.26319
38	0.52282	1.030654	3.021993	7.725511	67.28076
39	0.450236	0.956363	1.722574	4.637792	46.53964
40	0.52282	1.08272	2.300104	5.590025	45.78038
41	0.441709	1.212311	2.132052	5.072065	59.56863
42	0.500232	0.917226	2.621735	5.658692	96.26319
43	0.387711	1.001984	1.849784	5.033803	43.45402
44	0.400422	1.013064	2.601913	6.798467	43.45402
45	0.387711	1.070429	3.115712	7.999052	50.50767
46	0.450236	0.867287	2.434227	10.46852	96.26319
47	0.590103	1.445103	2.690936	6.785722	49.64116
48	0.606404	1.510343	3.645452	6.232165	59.56863
49	0.539999	0.984448	2.131387	5.283551	67.28076
50	0.547029	1.328863	3.015103	5.341941	45.78038
51	0.441709	1.063497	2.619534	7.909412	43.45402
52	0.498253	1.24745	2.138766	6.399858	43.45402
53	0.628033	1.726152	3.498367	7.522638	27.1521
54	0.502981	1.111616	2.724198	6.357019	32.52208
55	0.498253	1.339888	2.279033	5.157533	96.26319
56	0.441709	1.007117	1.859595	3.413142	43.45402
57	0.387711	1.021863	2.688232	5.046844	67.28076
58	0.387711	1.111288	1.772101	3.558899	49.64116
59	0.441709	0.931004	1.579661	2.695824	49.64116
60	0.502981	1.150881	2.560327	6.768545	29.79141
61	0.606404	1.323977	2.338335	4.890618	96.26319
62	0.590103	1.166941	2.078528	5.814116	27.09615
63	0.692571	1.365199	2.237201	5.059023	96.26319
64	0.538338	1.049516	1.779239	7.730191	50.50767
65	0.367746	1.054005	2.492081	5.071899	46.53964
66	0.400422	1.070289	2.178545	3.658435	67.28076
67	0.387711	1.147557	2.279033	7.500329	96.26319
68	0.400422	1.016919	2.71825	7.925407	50.50767
69	0.538338	1.055208	1.649229	5.699571	96.26319
70	0.450236	0.993087	2.589493	5.429984	67.28076
71	0.400422	1.074045	2.31009	6.188206	67.28076
72	0.500232	1.293474	2.648132	7.060252	67.28076
73	0.441709	0.997609	1.510718	4.240106	67.28076
74	0.441709	1.059133	2.387471	6.399858	96.26319
75	0.539999	1.432696	2.62734	6.925212	49.64116
76	0.367746	0.902427	1.797722	5.411612	46.53964
77	0.387711	1.533596	3.043473	8.124213	59.56863
78	0.606404	1.456115	3.098094	8.110922	96.26319
79	0.387711	1.028818	2.017652	5.590025	43.45402
80	0.450236	0.993296	1.780864	5.954845	50.50767
81	0.500232	1.060584	2.474696	5.93751	96.26319
82	0.547029	1.574309	2.583852	6.790782	67.28076
83	0.387711	0.983628	2.078528	4.240106	43.45402
84	0.400422	1.461261	2.778634	6.999922	67.28076
85	0.692571	1.445103	2.820262	4.489659	96.26319
86	0.400422	1.074045	2.009314	7.887344	50.50767
87	0.450236	1.458814	2.169863	4.214019	96.26319
88	0.367746	1.00832	1.866642	3.648823	96.26319
89	0.387711	0.916308	1.745919	4.310769	49.64116
90	0.498253	0.986612	1.580497	4.054578	49.64116
91	0.441709	1.095919	2.86841	7.568826	50.50767
92	0.628033	1.222535	2.581635	5.158261	45.78038
93	0.450236	0.97607	2.203162	5.939072	67.28076
94	0.367746	0.968658	2.248804	4.33595	96.26319
95	0.441709	1.032619	2.519723	7.419443	29.79141
96	0.387711	1.138671	2.679658	6.438039	50.50767
97	0.367746	1.235894	2.910664	5.743044	46.53964
98	0.387711	1.236414	2.279033	4.2155	32.52208
99	0.450236	1.056968	2.107697	4.507066	67.28076
100	0.450236	0.937444	1.664324	4.053904	59.56863
101	0.367746	1.319303	2.025542	4.243508	67.28076
102	0.450236	1.32422	2.954964	6.812505	67.28076
103	0.387711	1.092459	2.802169	7.012667	96.26319
104	0.387711	1.380358	2.73755	7.764041	96.26319
105	0.500232	0.882567	1.707322	3.991073	50.50767
106	0.387711	1.046533	2.280543	5.288509	67.28076
107	0.387711	1.382193	2.548889	6.790782	59.56863
108	0.441709	1.212311	2.372374	6.478245	49.64116
109	0.441709	1.166941	2.58622	6.478245	67.28076
110	0.604546	1.074045	2.217261	6.595038	38.59673
111	0.367746	0.989434	2.390202	6.810988	46.53964
112	0.441709	1.019647	1.667447	3.431748	96.26319
113	0.652134	1.319303	2.616582	6.020259	43.45402
114	0.538338	1.34464	2.802169	5.153914	15.53769
115	0.498253	1.341895	2.300104	7.078538	96.26319
116	0.387711	1.205906	1.92323	5.121694	59.56863
117	0.590103	1.404845	2.145486	4.518972	67.28076
118	0.367746	1.246864	2.50021	6.782455	49.64116
119	0.367746	1.358188	3.451051	7.296068	49.64116
120	0.538338	1.324327	3.049014	9.743395	45.78038
121	0.450236	1.434345	2.576113	5.802343	59.56863
122	0.547029	1.03451	2.158606	7.568826	96.26319
123	0.400422	0.872422	1.779989	3.94895	50.50767
124	0.450236	1.009853	1.859595	5.060425	49.64116
125	0.502981	0.924008	1.595592	3.258233	96.26319
126	0.367746	0.962826	1.732657	4.274737	96.26319
127	0.367746	1.235894	3.188505	6.849169	50.50767
128	0.387711	1.235357	2.566771	4.994823	19.48617
129	0.387711	1.007117	1.637848	4.518972	43.45402
130	0.500232	1.027698	2.158985	6.933539	59.56863
131	0.441709	1.159034	2.0504	4.90512	50.50767
132	0.52282	1.351818	3.152356	6.478245	67.28076
133	0.498253	1.430271	2.777458	5.994588	27.09615
134	0.500232	1.103627	2.583852	6.946042	59.56863
135	0.52282	1.38955	3.277649	6.558214	96.26319
136	0.498253	1.234198	2.217261	6.418835	45.78038
137	0.367746	0.897026	1.676243	3.675255	14.13987
138	0.450236	1.398554	2.99264	6.413057	67.28076
139	0.400422	1.187171	2.490359	4.998244	38.59673
140	0.52282	1.248555	2.388692	5.153914	22.54198
141	0.713887	1.147748	2.939469	5.55599	27.09615
142	0.538338	1.150295	2.524989	8.048583	29.79141
143	0.498253	1.118493	2.548889	5.73709	46.53964
144	0.400422	1.393158	2.685783	5.142659	32.52208
145	0.367746	0.892975	1.967598	7.296068	67.28076
146	0.441709	0.982036	1.783569	6.353051	43.46238
147	0.367746	1.009529	2.727534	5.935105	31.4244
148	0.441709	1.037224	1.647194	4.392767	43.45402
149	0.502981	1.627066	2.953788	5.025259	49.64116
150	0.367746	0.978453	1.845183	5.201035	49.64116
151	0.502981	1.015766	1.950659	4.489659	38.59673
152	0.52282	1.027698	1.935707	4.188647	27.1521
153	0.400422	1.00832	1.954017	5.991812	59.56863
154	0.387711	0.86684	1.316488	5.286237	31.4244
155	0.604546	1.359179	3.442032	8.160054	96.26319
156	0.498253	1.348465	2.434227	10.58262	59.56863
157	0.61078	1.211739	2.255524	8.314979	50.50767
158	0.387711	1.191382	2.85367	8.340322	96.26319
159	0.680182	1.084935	2.071808	3.648823	24.87511
160	0.400422	1.059247	3.274349	7.21782	31.4244
161	0.500232	1.319441	2.97634	7.887344	96.26319
162	0.367746	1.037969	1.744294	3.94895	50.50767
163	0.547029	1.474464	2.034487	5.594552	38.59673
164	0.367746	1.137743	2.842905	5.815874	49.64116
165	0.400422	1.250197	2.729218	5.449678	43.46238
166	0.387711	1.33862	2.138766	5.425026	50.50767
167	0.52282	1.009853	2.490359	5.7903	49.64116
168	0.502981	1.015392	2.842905	5.466176	43.46238
169	0.387711	1.293474	2.662338	5.429984	43.46238
170	0.441709	1.060584	2.280543	4.979848	13.92163
171	0.500232	1.069259	2.518604	7.696691	59.56863
172	0.450236	1.001984	1.669792	2.976736	96.26319
173	0.539999	1.003812	2.043815	4.47543	46.53964
174	0.678552	1.111451	1.866642	4.42024	31.4244
175	0.52282	1.023107	2.414206	5.452364	96.26319
176	0.400422	1.096456	2.017517	5.198176	43.45402
177	0.52282	1.607313	3.817671	6.3952	67.28076
178	0.400422	1.055516	1.894446	4.659265	67.28076
179	0.367746	1.145843	2.431534	6.591087	67.28076
180	0.441709	1.374352	2.371948	7.801141	96.26319
181	0.367746	1.322217	2.753237	6.126253	67.28076
182	0.400422	1.069429	2.939469	4.507066	43.46238
183	0.450236	1.017748	2.346859	6.353051	50.50767
184	0.367746	1.422905	3.088742	8.215079	49.64116
185	0.498253	1.044085	2.324189	5.537986	96.26319
186	0.500232	1.010682	2.09006	5.956407	67.28076
187	0.500232	1.064948	2.131387	5.174975	46.53964
188	0.500232	1.007335	1.565302	3.296702	59.56863
189	0.441709	1.462737	2.820262	7.158892	32.52208
190	0.387711	1.25484	2.674255	5.617859	46.53964
191	0.450236	1.091876	3.044977	5.861274	49.64116
192	0.367746	1.180809	2.401114	8.177788	43.46238
193	0.387711	1.107938	2.970242	5.596824	59.56863
194	0.441709	1.448793	3.092042	9.743395	59.56863
195	0.502981	1.357929	2.421053	5.742043	49.64116
196	0.400422	1.027307	1.612126	4.453543	20.40692
197	0.502981	0.986612	1.798724	4.637792	46.53964
198	0.387711	1.430732	3.268058	7.758089	59.56863
199	0.52282	1.373659	3.021993	6.946284	96.26319
200	0.498253	1.399234	2.554548	6.737795	25.87342
201	0.387711	0.995338	1.65682	3.327779	45.78038
202	0.367746	0.910892	1.734211	4.313339	22.8416
203	0.441709	1.100602	1.745919	4.677135	27.09615
204	0.604546	1.182962	2.257231	4.205587	32.52208
205	0.367746	1.428948	2.480964	5.423185	25.29083
206	0.498253	1.098587	2.280165	4.442817	49.64116
207	0.367746	1.007117	1.625938	9.943671	96.26319
208	0.498253	1.627066	4.01905	7.951186	50.50767
209	0.400422	0.927124	1.876771	4.675036	49.64116
210	0.367746	0.960727	2.298593	8.052418	59.56863
211	0.441709	1.096941	1.915905	5.841845	43.45402
212	0.538338	1.027307	2.020457	4.46654	67.28076
213	0.590103	1.122804	2.12231	4.408249	67.28076
214	0.590103	1.010505	2.130542	3.620166	67.28076
215	0.367746	1.166941	2.601913	7.28714	49.64116
216	0.498253	1.250304	2.588924	5.538783	49.64116
217	0.400422	0.913661	2.522908	6.184238	59.56863
218	0.367746	1.008868	2.145865	4.496903	59.56863
219	0.367746	0.923666	1.755201	4.403201	46.53964
220	0.367746	1.679145	2.619795	6.583307	59.56863
221	0.400422	1.404845	2.158606	5.491878	43.46238
222	0.450236	1.162122	2.216546	6.720232	96.26319
223	0.498253	0.995338	2.276862	6.400979	67.28076
224	0.400422	1.164712	2.589493	5.166321	27.1521
225	0.498253	1.145843	2.548889	7.173172	67.28076
226	0.387711	0.931427	2.524989	4.489659	67.28076
227	0.500232	1.103627	2.405262	6.663964	67.28076
228	0.450236	1.006779	1.944689	5.072065	96.26319
229	0.400422	0.986612	2.185078	6.374876	50.50767
230	0.387711	0.980606	1.744215	4.030013	67.28076
231	0.500232	1.445103	2.709699	4.362574	96.26319
232	0.387711	0.871665	2.848559	5.046844	46.53964
233	0.400422	1.131881	2.910664	5.244772	43.45402
234	0.387711	0.918457	1.76317	4.115792	49.64116
235	0.500232	1.042916	2.222936	4.500575	96.26319
236	0.367746	0.991546	2.579448	5.644679	49.64116
237	0.367746	0.993299	1.900856	4.225514	96.26319
238	0.498253	1.017292	2.222723	5.161974	67.28076
239	0.498253	1.165943	2.672941	5.590025	96.26319
240	0.367746	1.198685	2.689118	7.315044	96.26319
241	0.502981	1.369792	3.10636	8.03739	67.28076
242	0.61078	1.314827	1.988868	6.413057	96.26319
243	0.367746	0.992971	2.131387	5.585678	96.26319
244	0.604546	1.317692	2.74735	7.807221	96.26319
245	0.441709	0.986612	1.612126	3.218484	46.53964
246	0.498253	1.085126	2.017652	5.059023	59.56863
247	0.538338	1.294566	3.098094	7.291389	96.26319
248	0.441709	1.061923	2.135825	5.153914	59.56863
249	0.441709	1.187757	1.699392	4.237249	96.26319
250	0.387711	1.070289	2.635972	5.75026	96.26319
251	0.502981	1.364431	3.187435	5.680174	96.26319
252	0.502981	1.188294	2.842905	6.999922	67.28076
253	0.450236	1.023211	2.364658	7.239555	43.46238
254	0.387711	1.063497	2.248804	3.675255	67.28076
255	0.652134	1.319826	2.236822	5.585678	67.28076
256	0.387711	1.131881	2.857133	7.939717	67.28076
257	0.500232	1.08272	2.078528	5.797656	50.50767
258	0.547029	1.061923	2.597325	4.403201	27.1521
259	0.367746	0.977102	1.814839	6.558214	45.78038
260	0.387711	1.110751	3.137491	8.352269	50.50767
261	0.538338	0.909443	1.700839	4.191491	59.56863
262	0.502981	1.027307	1.910063	6.815289	67.28076
263	0.547029	1.318215	2.699913	5.646519	38.59673
264	0.604546	1.541088	2.729218	6.764578	67.28076
265	0.387711	1.142998	2.633268	7.999052	49.64116
266	0.61078	1.46609	2.93003	7.012667	46.53964
267	0.52282	1.005331	2.39741	7.696691	67.28076
268	0.387711	1.4273	2.565458	7.296068	96.26319
269	0.367746	1.068837	2.352813	3.411042	45.78038
270	0.52282	1.010514	1.900856	6.741763	59.56863
271	0.498253	0.981261	1.930277	4.927521	31.4244
272	0.539999	1.324327	3.79685	9.148895	59.56863
273	0.502981	1.267872	2.479254	4.480082	59.56863
274	0.367746	1.007335	1.845183	3.98226	67.28076
275	0.502981	0.993299	2.700591	6.75054	49.64116
276	0.498253	0.943653	1.659667	2.979785	50.50767
277	0.680182	1.468537	3.290063	7.377268	96.26319
278	0.387711	1.371713	2.538117	5.157533	67.28076
279	0.400422	1.00832	1.745919	4.872221	46.53964
280	0.539999	0.986612	1.901493	3.680067	49.64116
281	0.367746	1.235894	2.341936	6.377673	50.50767
282	0.387711	0.983786	2.434227	5.157533	59.56863
283	0.367746	1.003812	2.818444	5.633015	96.26319
284	0.387711	1.000336	1.869586	5.784113	27.1521
285	0.387711	1.238211	2.854983	5.640332	22.8416
286	0.498253	1.008868	2.298593	4.979682	38.59673
287	0.498253	1.234198	1.875769	4.384914	96.26319
288	0.450236	1.118493	1.639414	4.892717	49.64116
289	0.400422	1.074045	2.045645	5.414238	96.26319
290	0.441709	1.212311	1.725481	5.746729	96.26319
291	0.387711	0.940752	1.915905	7.31581	67.28076
292	0.367746	0.993299	1.806273	4.548793	22.54198
293	0.400422	1.146101	2.97304	8.210416	67.28076
294	0.400422	1.065383	1.860823	4.963911	49.64116
295	0.539999	1.365199	2.467033	6.764578	59.56863
296	0.441709	1.011167	1.876771	5.45932	49.64116
297	0.498253	1.016611	1.781865	3.055957	29.79141
298	0.604546	1.5161	2.727534	5.288509	96.26319
299	0.52282	1.446072	2.963352	5.814116	67.28076
300	0.539999	1.021582	2.815294	6.370908	59.56863
301	0.450236	1.108968	2.390202	4.669429	29.79141
302	0.502981	1.317124	2.5075	7.721263	46.53964
303	0.52282	1.235322	2.936169	5.168161	67.28076
304	0.450236	1.012805	1.887688	4.317068	96.26319
305	0.690895	1.131881	2.940645	6.022099	59.56863
306	0.387711	1.009529	2.674759	5.653735	46.53964
307	0.441709	1.203151	2.820262	6.937957	50.50767
308	0.652134	1.514996	2.842327	7.315044	67.28076
309	0.500232	1.353818	2.906935	6.552373	96.26319
310	0.500232	1.111451	2.391887	7.797542	59.56863
311	0.387711	0.92802	1.774807	5.466176	50.50767
312	0.441709	1.021863	2.52772	5.815874	38.59673
313	0.367746	1.064948	2.071808	5.537986	46.53964
314	0.367746	1.313359	2.93337	5.148393	32.52208
315	0.500232	1.138671	2.043815	5.473481	38.59673
316	0.538338	1.322756	2.841729	5.916887	49.64116
317	0.498253	1.34519	3.903703	8.779732	59.56863
318	0.367746	1.222535	2.001812	5.860242	46.53964
319	0.387711	1.465109	2.538117	5.28992	59.56863
320	0.387711	1.295791	2.554548	6.353051	46.53964
321	0.400422	1.314827	3.115485	7.423455	49.64116
322	0.502981	1.00832	2.200726	4.362574	59.56863
323	0.387711	0.961335	2.712403	6.960322	59.56863
324	0.498253	0.981708	2.06737	4.338783	59.56863
325	0.441709	1.046533	1.823004	4.981781	45.78038
326	0.441709	1.015392	1.994836	4.446965	59.56863
327	0.367746	1.359506	2.790666	7.922039	45.78038
328	0.450236	1.003812	1.930277	4.354878	67.28076
329	0.538338	0.943653	2.034557	5.177662	32.52208
330	0.387711	1.53211	2.763985	9.36895	67.28076
331	0.52282	1.060584	2.217261	4.415405	43.45402
332	0.367746	1.01232	1.753942	4.46654	38.59673
333	0.450236	1.322217	2.609511	6.932214	49.64116
334	0.367746	1.163768	1.973684	6.16602	43.46238
335	0.450236	1.009156	2.213206	3.551731	50.50767
336	0.441709	1.513077	3.043473	5.429984	59.56863
337	0.367746	0.992971	2.231834	6.776503	96.26319
338	0.400422	1.177873	2.742133	5.490827	96.26319
339	0.367746	0.989434	1.866803	5.077586	96.26319
340	0.400422	1.023107	2.807439	5.158261	67.28076
341	0.441709	1.33862	2.763985	7.025355	43.45402
342	0.498253	1.179874	2.662338	4.67025	43.46238
343	0.500232	1.346893	2.937345	6.355457	96.26319
344	0.538338	1.449901	2.963352	5.288509	27.1521
345	0.498253	1.131881	3.320156	14.3958	96.26319
346	0.367746	0.93529	1.732657	4.916604	46.53964
347	0.450236	1.11778	2.50021	6.443817	96.26319
348	0.441709	1.016919	1.883337	4.669429	32.52208
349	0.450236	1.414309	2.266065	5.071899	46.53964
350	0.400422	1.364431	2.462885	5.174975	67.28076
351	0.498253	1.033679	1.744294	4.022967	49.64116
352	0.400422	1.098666	2.960052	6.496102	59.56863
353	0.604546	1.865966	4.01905	7.012667	96.26319
354	0.538338	1.235894	2.524989	7.568826	96.26319
355	0.450236	0.976517	2.279033	7.580592	25.87342
356	0.498253	1.029988	2.050535	5.157533	96.26319
357	0.367746	1.107938	1.772101	5.640332	50.50767
358	0.502981	1.08375	2.200538	5.82056	96.26319
359	0.502981	1.010141	2.08721	4.347144	27.1521
360	0.367746	1.320944	2.425201	7.4537	50.50767
361	0.367746	1.00403	2.217261	9.046218	43.46238
362	0.367746	0.969615	2.083819	5.590025	46.53964
363	0.590103	1.166285	2.560327	6.776503	59.56863
364	0.367746	1.015766	1.64904	4.238589	50.50767
365	0.547029	0.954381	1.72988	4.323352	43.45402
366	0.539999	1.369792	2.600029	5.649206	50.50767
367	0.450236	1.03451	3.278698	8.10155	59.56863
368	0.441709	1.467115	2.257231	4.446965	46.53964
369	0.367746	0.813602	1.320918	4.320495	38.59673
370	0.441709	1.084935	2.660654	8.832398	46.53964
371	0.367746	1.043309	2.583852	8.128656	96.26319
372	0.387711	1.030023	2.480767	5.658421	43.46238
373	0.441709	1.023652	1.901493	5.640332	38.59673
374	0.400422	1.292351	1.964491	6.933539	59.56863
375	0.450236	0.972934	2.538117	5.168161	96.26319
376	0.450236	1.133008	2.278654	5.174975	46.53964
377	0.498253	1.422905	2.633268	8.340322	59.56863
378	0.61078	1.320944	2.792009	6.552373	50.50767
379	0.547029	1.272401	2.74735	4.395324	32.52208
380	0.387711	1.016919	2.781338	8.160937	96.26319
381	0.590103	1.074045	2.050535	7.189851	59.56863
382	0.367746	1.382193	1.809751	4.222657	43.46238
383	0.498253	1.100602	2.202783	5.072065	46.53964
384	0.539999	0.978125	2.025542	6.478245	67.28076
385	0.498253	1.55683	3.595471	7.499563	45.78038
386	0.441709	1.24745	2.338773	5.537986	67.28076
387	0.498253	0.971664	1.731505	5.486762	49.64116
388	0.450236	1.122159	2.306381	8.796109	96.26319
389	0.367746	1.128915	2.966151	8.314979	46.53964
390	0.538338	0.961781	1.534089	3.164316	50.50767
391	0.538338	1.404295	2.73755	6.862989	59.56863
392	0.367746	1.023107	1.809751	4.044437	50.50767
393	0.367746	1.055516	2.387471	5.663379	67.28076
394	0.400422	0.991869	1.847986	4.413168	67.28076
395	0.387711	1.049516	2.720981	6.599006	67.28076
396	0.52282	1.428948	3.2509	11.58201	59.56863
397	0.400422	1.182268	3.143455	7.872204	59.56863
398	0.538338	0.927124	1.762705	4.060617	45.78038
399	0.387711	1.118787	2.346859	4.446965	59.56863
400	0.539999	1.328863	2.556179	5.103297	50.50767
401	0.52282	1.04218	2.298593	5.490827	67.28076
402	0.498253	1.019647	2.629024	6.443817	45.78038
403	0.539999	1.451785	2.690936	7.813173	59.56863
404	0.367746	1.005851	2.530828	5.916887	49.64116
405	0.367746	1.020597	2.479254	6.413057	49.64116
406	0.450236	1.24745	2.446334	5.55599	50.50767
407	0.387711	0.83829	1.60075	3.156782	45.78038
408	0.498253	1.029539	1.915905	4.507066	96.26319
409	0.387711	1.541088	2.883052	5.93751	59.56863
410	0.367746	1.123834	1.879397	6.334834	46.53964
411	0.400422	0.993517	1.915846	5.28171	67.28076
412	0.367746	0.870311	2.43523	4.750697	96.26319
413	0.450236	1.375539	2.50021	4.432226	59.56863
414	0.606404	1.103627	2.078528	4.752796	24.87511
415	0.367746	1.00403	2.529033	5.423185	15.53769
416	0.498253	1.026834	2.558708	7.823723	59.56863
417	0.387711	1.030023	1.885964	7.125003	96.26319
418	0.400422	1.018528	1.977572	4.379893	45.78038
419	0.502981	1.055516	2.135825	5.173135	67.28076
420	0.367746	1.017663	1.654698	4.669429	67.28076
421	0.387711	1.030654	1.74259	4.359742	96.26319
422	0.628033	1.439164	2.688232	5.596824	43.46238
423	0.450236	1.017264	2.566771	4.861305	59.56863
424	0.441709	1.118493	1.800428	3.836904	96.26319
425	0.52282	1.250419	2.300104	4.480082	45.78038
426	0.498253	1.118493	2.098504	5.38915	67.28076
427	0.387711	1.018528	1.900856	5.652234	59.56863
428	0.539999	1.056968	1.526086	4.518972	50.50767
429	0.538338	1.030641	2.391887	5.815874	31.4244
430	0.387711	0.983628	1.935707	7.568826	67.28076
431	0.400422	1.010141	1.411414	4.037724	45.78038
432	0.500232	1.063497	2.589493	5.653735	59.56863
433	0.367746	1.131881	2.97304	7.545751	67.28076
434	0.400422	1.018903	2.674255	4.503201	32.52208
435	0.367746	0.89161	2.278654	8.128656	46.53964
436	0.387711	0.991869	2.229238	4.256337	59.56863
437	0.538338	1.048562	1.734211	4.680841	96.26319
438	0.387711	1.479167	2.780162	5.484662	43.45402
439	0.400422	1.097548	3.401774	6.370908	67.28076
440	0.78378	1.016919	2.041207	4.67025	49.64116
441	0.52282	1.001766	2.12231	7.28714	96.26319
442	0.450236	1.222535	1.770476	7.57903	67.28076
443	0.367746	0.870311	1.708619	5.610644	96.26319
444	0.590103	1.098396	3.021993	6.792689	31.4244
445	0.400422	0.9729	1.812134	3.320175	67.28076
446	0.400422	1.24745	3.548348	7.508491	67.28076
447	0.690895	1.100602	1.978802	4.997347	67.28076
448	0.538338	1.010514	1.691612	6.999922	31.4244
449	0.387711	1.040684	1.953882	5.75026	29.79141
450	0.387711	1.088036	2.391163	4.436048	46.53964
451	0.367746	1.119817	2.729351	8.26892	96.26319
452	0.450236	1.142702	1.939605	4.974075	43.46238
453	0.604546	1.13848	2.669606	7.579441	38.59673
454	0.367746	1.118787	2.145865	5.168161	96.26319
455	0.500232	1.295791	2.8786	6.779944	96.26319
456	0.441709	0.92485	2.145486	8.215079	96.26319
457	0.604546	1.112203	2.824462	9.188706	96.26319
458	0.367746	1.422905	2.437621	4.192298	46.53964
459	0.400422	1.531327	3.003654	7.12566	96.26319
460	0.590103	1.010141	2.131387	5.742043	45.78038
461	0.604546	0.982254	1.875769	6.184238	49.64116
462	0.690895	1.343578	3.011803	6.933539	45.78038
463	0.538338	0.991763	1.915905	5.939072	49.64116
464	0.400422	1.041698	2.84509	6.809425	96.26319
465	0.387711	1.161809	2.017517	5.83145	59.56863
466	0.52282	1.018528	1.84536	4.261201	49.64116
467	0.367746	1.137025	2.39741	6.370908	67.28076
468	0.500232	1.111451	2.071808	6.353051	49.64116
469	0.502981	0.989434	1.82661	4.645723	22.8416
470	0.547029	0.9729	1.661149	4.039147	27.1521
471	0.450236	1.365748	2.050535	4.225777	31.4244
472	0.367746	1.122804	2.034487	6.434975	67.28076
473	0.387711	1.119817	1.875872	5.934222	50.50767
474	0.498253	0.906098	1.510452	3.997543	96.26319
475	0.539999	1.167799	2.017652	5.265268	38.59673
476	0.498253	1.022728	2.553234	4.982474	50.50767
477	0.400422	0.850434	1.494702	4.248603	46.53964
478	0.498253	1.447202	2.388692	5.766778	50.50767
479	0.450236	0.961781	1.800425	4.477456	67.28076
480	0.61078	1.119817	2.344129	6.377673	96.26319
481	0.400422	1.010505	2.725129	6.932214	67.28076
482	0.367746	1.627066	2.939469	5.743044	45.78038
483	0.367746	1.233272	3.318868	6.862989	50.50767
484	0.441709	1.318215	2.324189	5.734827	25.87342
485	0.387711	1.03451	2.222723	4.750697	67.28076
486	0.367746	1.159034	2.265913	4.928714	59.56863
487	0.441709	1.235894	2.091648	4.42024	38.59673
488	0.387711	1.006075	1.84969	4.446965	43.46238
489	0.500232	1.293474	2.526302	4.362574	27.1521
490	0.502981	1.382193	2.589493	10.67736	43.46238
491	0.450236	1.334538	2.480964	6.937957	67.28076
492	0.387711	0.962826	2.203162	4.496903	45.78038
493	0.387711	1.319303	2.04368	6.911814	67.28076
494	0.367746	1.040684	2.324568	4.941312	45.78038
495	0.498253	1.212311	2.42794	4.976953	43.46238
496	0.367746	1.131881	2.32692	5.123793	46.53964
497	0.400422	0.933539	1.915905	3.932154	67.28076
498	0.387711	1.322756	1.722574	2.967801	96.26319
499	0.441709	1.163578	2.298593	7.078538	50.50767
500	0.450236	1.203151	2.5075	4.496903	50.50767
501	0.498253	1.163578	2.606062	3.583376	50.50767
502	0.367746	1.001766	4.085056	11.73693	49.64116
503	0.78378	1.485636	2.672941	6.785722	43.45402
504	0.387711	1.127836	2.934547	7.618773	50.50767
505	0.547029	1.146101	1.849784	4.927521	29.79141
506	0.387711	1.239723	2.712403	5.427712	67.28076
507	0.387711	1.409239	3.101394	7.523404	96.26319
508	0.590103	1.239567	2.344129	4.183728	67.28076
509	0.367746	1.027307	2.352813	5.742043	59.56863
510	0.367746	0.885758	1.50664	4.453979	59.56863
511	0.692571	0.900953	1.594944	4.67025	43.46238
512	0.500232	1.009853	1.708619	4.458609	96.26319
513	0.367746	0.937444	2.203162	4.261201	59.56863
514	0.450236	0.93839	1.832937	6.977428	49.64116
515	0.441709	1.345249	2.631955	9.52334	67.28076
516	0.628033	1.551516	4.207481	9.487051	43.45402
517	0.387711	1.111451	2.050535	6.39589	59.56863
518	0.498253	0.977102	2.622239	7.554678	67.28076
519	0.400422	1.388065	2.934547	7.060252	45.78038
520	0.590103	1.00832	2.231834	4.677135	50.50767
521	0.547029	1.080347	2.607375	4.987117	67.28076
522	0.387711	0.969764	1.520101	3.022939	27.09615
523	0.500232	1.314827	1.901493	4.436048	38.59673
524	0.441709	1.337009	2.459741	5.286237	96.26319
525	0.387711	1.070884	1.914091	8.238741	67.28076
526	0.367746	1.08348	2.208768	5.132286	49.64116
527	0.387711	0.896519	2.06972	4.489659	49.64116
528	0.500232	1.404295	2.5075	6.334834	43.46238
529	0.367746	1.13291	1.699392	4.94031	59.56863
530	0.441709	1.336076	2.990659	7.060252	59.56863
531	0.502981	1.227474	2.690936	7.467159	96.26319
532	0.387711	1.037224	1.629935	4.177015	96.26319
533	0.400422	0.978671	1.869586	4.240106	59.56863
534	0.441709	1.146101	2.480964	7.019577	96.26319
535	0.400422	0.93839	2.50021	5.775652	49.64116
536	0.52282	1.017095	2.474696	5.75026	46.53964
537	0.450236	0.978453	1.779989	4.963911	96.26319
538	0.441709	1.247987	2.434227	4.669429	50.50767
539	0.400422	1.052976	2.490359	6.782455	46.53964
540	0.367746	0.871665	2.078528	4.24784	46.53964
541	0.450236	0.844772	2.158706	5.28171	43.45402
542	0.77569	1.292351	2.821438	5.596824	96.26319
543	0.547029	1.207708	3.145467	6.330277	49.64116
544	0.718289	1.474464	3.608239	12.80402	96.26319
545	0.606404	1.234785	2.458634	8.323945	59.56863
546	0.400422	0.956363	1.542101	3.184604	96.26319
547	0.450236	1.352555	2.689251	5.166321	32.52208
548	0.441709	0.986612	1.713772	4.429988	22.54198
549	0.450236	1.32422	2.815294	5.449678	67.28076
550	0.400422	1.163578	2.696226	7.12566	46.53964
551	0.441709	1.13291	2.278654	4.245746	59.56863
552	0.400422	1.048562	1.780864	4.979682	27.1521
553	0.387711	1.426731	2.634659	5.077586	67.28076
554	0.400422	0.971664	2.202783	5.286237	49.64116
555	0.387711	1.322648	3.464577	6.063249	45.78038
556	0.52282	1.006224	1.680858	4.752796	45.78038
557	0.450236	1.365199	2.298593	6.249919	67.28076
558	0.387711	1.437515	2.471965	7.12566	67.28076
559	0.590103	0.969615	1.857828	5.591866	43.46238
560	0.450236	0.84741	1.569369	3.368443	45.78038
561	0.387711	0.995111	1.76317	5.000344	49.64116
562	0.450236	1.048562	2.895896	5.822966	96.26319
563	0.367746	1.494012	2.983769	5.79044	46.53964
564	0.52282	1.056968	1.859595	3.469941	27.09615
565	0.387711	1.247987	2.327299	6.352691	45.78038
566	0.387711	1.235894	2.384597	7.504577	59.56863
567	0.387711	0.8996	1.482322	4.199455	43.46238
568	0.498253	1.188862	2.753727	6.322059	32.52208
569	0.539999	1.226902	2.638444	8.215079	67.28076
570	0.367746	1.010141	1.967598	5.651477	49.64116
571	0.441709	1.13291	2.385961	4.987117	50.50767
572	0.604546	1.040195	2.145486	4.446965	29.79141
573	0.387711	1.222535	2.750685	7.568826	59.56863
574	0.387711	1.341895	2.217261	3.696247	25.87342
575	0.400422	1.000336	1.894446	4.507066	50.50767
576	0.387711	0.996864	2.364527	6.91926	46.53964
577	0.500232	1.098666	2.793827	6.478245	46.53964
578	0.367746	1.417643	2.818444	8.160937	50.50767
579	0.52282	1.319441	3.368282	6.413057	46.53964
580	0.400422	1.146101	2.149924	4.7323	96.26319
581	0.539999	1.188862	2.313671	5.283551	43.46238
582	0.498253	0.995111	2.387471	5.38915	67.28076
583	0.498253	1.317692	3.021993	7.192256	38.59673
584	0.387711	1.017095	2.50021	3.583376	46.53964
585	0.450236	1.34519	2.368953	7.886337	38.59673
586	0.498253	1.336076	2.567283	4.656639	50.50767
587	0.387711	1.068652	2.50021	6.911814	67.28076
588	0.367746	0.873138	1.537885	4.94031	67.28076
589	0.367746	0.890894	1.527378	4.721384	96.26319
590	0.367746	1.048562	1.708146	4.018155	67.28076
591	0.367746	0.969615	2.135825	4.183728	46.53964
592	0.387711	1.716476	2.990659	5.277363	96.26319
593	0.367746	1.432696	2.61809	5.797656	67.28076
594	0.441709	1.103627	2.107832	4.354878	59.56863
595	0.502981	1.475653	2.619534	5.954845	38.59673
596	0.387711	0.991546	1.769155	5.137138	27.1521
597	0.367746	1.364431	2.32692	7.239555	96.26319
598	0.500232	1.018903	2.50021	5.283551	96.26319
599	0.450236	1.315365	2.237201	6.357019	96.26319
600	0.538338	1.55568	2.433719	4.961001	67.28076
601	0.441709	1.007335	2.06352	5.498664	96.26319
602	0.387711	1.00832	2.32391	5.82056	24.87511
603	0.441709	1.017095	2.084198	7.002764	50.50767
604	0.400422	0.931004	1.732657	5.166321	49.64116
605	0.500232	1.042916	2.601913	5.734827	67.28076
606	0.500232	1.34464	2.634659	6.642966	27.09615
607	0.400422	1.331648	2.607375	6.496102	49.64116
608	0.498253	1.010793	1.718552	6.110407	96.26319
609	0.441709	0.990545	2.298593	5.93751	67.28076
610	0.387711	1.015766	2.08049	5.956407	59.56863
611	0.538338	1.466134	2.536666	5.649206	50.50767
612	0.400422	1.242747	2.712403	7.871948	46.53964
613	0.387711	1.070429	2.553234	9.888045	67.28076
614	0.441709	0.969811	2.0504	4.927521	59.56863
615	0.441709	1.229832	2.04368	4.885011	15.04848
616	0.539999	1.405241	2.669606	5.367162	20.40692
617	0.387711	0.991187	1.783569	4.969959	49.64116
618	0.52282	1.174824	2.341936	7.673678	43.46238
619	0.387711	0.973519	1.829252	4.359742	27.09615
620	0.387711	0.912432	2.589493	6.238709	43.46238
621	0.539999	1.234198	2.149924	4.436048	27.1521
622	0.539999	1.04218	2.613106	5.124097	96.26319
623	0.387711	0.828582	1.577553	5.658692	67.28076
624	0.441709	1.25484	2.567283	5.132286	59.56863
625	0.500232	0.952342	2.524989	7.925152	49.64116
626	0.52282	0.969764	2.04368	5.646519	43.45402
627	0.498253	1.04711	2.402991	6.583307	43.45402
628	0.441709	1.08348	2.279033	5.743044	32.52208
629	0.450236	1.142702	3.151745	7.377268	29.79141
630	0.367746	1.015392	2.390202	4.892717	24.87511
631	0.367746	1.230955	2.405262	5.754947	38.59673
632	0.538338	0.964134	1.63238	3.29477	45.78038
633	0.387711	0.92485	1.615948	5.795258	45.78038
634	0.367746	0.980606	1.433343	5.466176	59.56863
635	0.502981	1.729816	4.182285	13.76718	67.28076
636	0.387711	1.060472	2.026845	5.423185	38.59673
637	0.387711	0.900953	1.691612	2.762394	50.50767
638	0.387711	1.369792	2.313671	4.518972	67.28076
639	0.450236	1.34021	3.278698	7.872204	96.26319
640	0.450236	0.976517	1.771932	4.183728	31.4244
641	0.502981	1.393158	2.324568	5.861274	46.53964
642	0.441709	1.007117	1.932558	4.480082	96.26319
643	0.387711	1.20621	2.724065	4.458609	50.50767
644	0.498253	1.003484	1.722574	4.150725	67.28076
645	0.400422	1.030023	1.793381	5.103297	45.78038
646	0.450236	1.056968	2.566771	7.002764	59.56863
647	0.441709	1.131881	2.97634	7.807221	59.56863
648	0.52282	1.016919	2.178545	5.79044	43.46238
649	0.498253	0.925815	1.741589	4.594589	27.09615
650	0.502981	1.019647	1.716123	5.039009	43.46238
651	0.498253	1.349684	2.674255	4.060617	50.50767
652	0.450236	0.982018	2.231969	5.916887	67.28076
653	0.52282	1.103627	3.19488	8.2236	49.64116
654	0.367746	0.918457	1.744215	5.651477	50.50767
655	0.400422	1.030023	2.026845	4.930564	46.53964
656	0.400422	1.008102	2.341936	5.060425	67.28076
657	0.450236	1.015392	1.664324	5.052365	49.64116
658	0.538338	1.359179	2.548889	6.946284	32.52208
659	0.718289	1.462737	2.508421	5.79044	59.56863
660	0.367746	0.821615	2.84179	6.785722	45.78038
661	0.718289	1.595808	3.206458	5.75026	43.46238
662	0.387711	1.015392	3.454953	6.357019	96.26319
663	0.52282	1.292351	2.530828	5.277363	38.59673
664	0.400422	1.004178	2.341936	5.79044	49.64116
665	0.367746	1.064072	3.023056	7.651014	50.50767
666	0.538338	1.322648	2.32692	5.596824	59.56863
667	0.387711	0.973519	2.279033	4.990533	96.26319
668	0.441709	1.039721	2.753727	3.696247	49.64116
669	0.450236	1.352555	2.121931	6.583307	32.52208
670	0.387711	1.551516	3.936063	7.508491	59.56863
671	0.52282	1.011667	2.034487	5.286237	38.59673
672	0.52282	1.08272	2.388692	5.28171	22.8416
673	0.498253	1.179874	2.479454	3.902352	29.79141
674	0.367746	1.160681	3.188505	5.168161	38.59673
675	0.498253	1.023847	2.018077	4.248603	50.50767
676	0.498253	0.958583	1.980048	4.480082	50.50767
677	0.367746	1.329125	2.793827	9.888045	67.28076
678	0.400422	1.465109	2.600029	5.537986	25.87342
679	0.590103	1.032278	2.06737	7.278187	96.26319
680	0.387711	1.414636	2.144507	4.446965	67.28076
681	0.500232	1.007117	2.012423	4.46654	50.50767
682	0.400422	1.230418	2.58622	7.452743	59.56863
683	0.502981	1.114476	2.144507	4.436048	59.56863
684	0.502981	0.986612	2.158985	5.025259	46.53964
685	0.61078	1.69305	3.290063	6.999922	38.59673
686	0.450236	1.489923	3.344776	7.580206	96.26319
687	0.450236	1.00832	2.252793	6.903597	96.26319
688	0.547029	1.23589	2.529033	4.688537	27.1521
689	0.450236	1.009853	2.727534	4.750697	50.50767
690	0.367746	1.029539	2.176077	5.000038	49.64116
691	0.400422	1.001438	1.809751	3.688649	96.26319
692	0.52282	1.119817	2.091648	5.743044	59.56863
693	0.400422	1.100602	2.144507	5.591866	49.64116
694	0.450236	1.042916	2.583852	5.802343	50.50767
695	0.538338	1.068837	2.259962	4.458609	19.48617
696	0.441709	0.947408	2.350559	5.077586	67.28076
697	0.400422	0.962975	1.528622	7.624551	46.53964
698	0.498253	1.08375	2.936169	6.496102	67.28076
699	0.450236	0.923983	1.875769	4.237249	59.56863
700	0.547029	1.122804	1.946302	4.198055	45.78038
701	0.400422	1.324327	2.765298	8.215079	67.28076
702	0.450236	1.007117	1.67902	3.551731	96.26319
703	0.500232	0.870311	1.590123	4.513365	59.56863
704	0.387711	1.179874	2.697539	5.82056	50.50767
705	0.367746	1.534699	2.446334	5.174975	50.50767
706	0.450236	1.103627	1.78879	6.188206	32.52208
707	0.538338	1.027698	2.417682	6.004657	50.50767
708	0.400422	1.027791	1.797722	4.804818	67.28076
709	0.367746	1.027698	1.946302	4.197217	15.55765
710	0.441709	1.250197	2.471965	5.085645	32.52208
711	0.450236	1.234771	2.616582	5.652234	96.26319
712	0.441709	1.262512	2.553234	7.012667	96.26319
713	0.498253	1.070289	1.944689	4.060617	27.09615
714	0.387711	1.43192	2.638311	8.967304	96.26319
715	0.367746	1.32422	2.578931	7.880236	67.28076
716	0.61078	1.449901	3.298935	6.438039	96.26319
717	0.387711	0.894198	2.183568	5.150719	96.26319
718	0.367746	1.001438	2.06352	4.256337	49.64116
719	0.590103	1.365199	2.656506	9.188706	50.50767
720	0.441709	1.295683	2.727534	6.232165	43.45402
721	0.400422	1.010141	2.724065	7.549999	43.45402
722	0.498253	1.317124	1.798724	6.529425	96.26319
723	0.400422	1.015766	1.716549	2.89627	20.40692
724	0.387711	0.992971	1.574928	4.235011	25.87342
725	0.367746	0.991187	2.553037	4.518972	15.55765
726	0.52282	1.327681	2.862744	7.173172	22.8416
727	0.498253	1.187757	3.298935	11.73641	67.28076
728	0.500232	0.993958	1.900307	5.071899	32.52208
729	0.400422	1.01663	2.124667	5.283551	22.54198
730	0.387711	1.069429	2.633268	6.478245	50.50767
731	0.441709	1.203151	2.06737	6.74636	96.26319
732	0.367746	1.294042	2.815109	4.734926	46.53964
733	0.441709	1.292937	2.607375	8.095894	43.46238
734	0.367746	1.023107	1.828325	5.174975	32.52208
735	0.367746	1.123834	2.278654	5.83145	67.28076
736	0.367746	1.029988	2.479454	6.418835	25.29083
737	0.450236	1.070429	1.744294	6.071894	67.28076
738	0.387711	0.929123	1.699392	4.36988	49.64116
739	0.450236	1.190258	2.121931	4.197217	50.50767
740	0.441709	1.303322	2.574061	6.933539	67.28076
741	0.367746	0.93839	1.820507	4.418262	46.53964
742	0.367746	1.00832	2.601913	4.994823	38.59673
743	0.367746	1.042623	2.815294	8.086154	59.56863
744	0.500232	1.404295	2.357848	6.151235	49.64116
745	0.400422	0.969615	1.82661	5.31729	29.79141
746	0.387711	1.168602	2.06972	5.83145	49.64116
747	0.498253	1.434345	2.670919	6.478245	27.1521
748	0.367746	0.980159	1.866642	4.994722	96.26319
749	0.498253	1.010505	2.06877	4.961285	67.28076
750	0.367746	1.003484	1.580497	4.447681	59.56863
751	0.441709	1.040195	2.010494	4.969959	50.50767
752	0.400422	1.329889	2.252793	4.513365	67.28076
753	0.538338	1.32153	2.601913	5.777924	96.26319
754	0.400422	0.865482	1.708619	4.917522	45.78038
755	0.367746	1.015392	2.304989	5.168161	67.28076
756	0.441709	0.928605	1.786014	5.956407	96.26319
757	0.441709	1.388214	3.188505	6.597444	96.26319
758	0.538338	1.203342	2.368953	6.946284	67.28076
759	0.400422	1.00832	2.819753	7.504577	59.56863
760	0.680182	1.519093	2.689118	8.708749	59.56863
761	0.387711	1.335754	2.508421	6.373314	49.64116
762	0.367746	1.138685	2.543897	8.03739	43.46238
763	0.450236	1.163578	2.553234	5.954845	45.78038
764	0.387711	1.322756	2.071808	5.746729	32.52208
765	0.367746	1.001438	2.371948	5.777924	67.28076
766	0.498253	0.931004	1.411354	3.519505	96.26319
767	0.400422	0.94959	2.347599	5.596824	43.46238
768	0.367746	1.017783	2.149924	5.939072	59.56863
769	0.450236	1.514996	2.910664	7.579441	27.1521
770	0.450236	0.992971	2.954964	10.94848	96.26319
771	0.387711	1.027791	2.316094	4.33595	96.26319
772	0.450236	1.207708	2.350559	6.810988	67.28076
773	0.400422	1.418657	2.690936	5.286237	43.46238
774	0.387711	1.099263	2.2977	5.077586	27.09615
775	0.606404	1.479814	2.582179	5.452364	49.64116
776	0.441709	0.92396	1.744294	4.927731	67.28076
777	0.498253	0.941526	1.900856	4.429988	45.78038
778	0.450236	1.037224	1.765012	5.591866	49.64116
779	0.367746	0.867287	1.318671	4.74509	46.53964
780	0.502981	1.003484	2.619534	7.237778	50.50767
781	0.387711	1.230955	1.828325	5.699571	50.50767
782	0.502981	0.96673	2.131387	5.651477	32.52208
783	0.441709	1.295683	2.158706	5.303804	67.28076
784	0.387711	1.4273	2.690936	5.939072	59.56863
785	0.367746	1.062617	2.619534	4.927521	38.59673
786	0.387711	1.097565	2.268643	4.375246	15.55765
787	0.367746	0.978125	2.257483	4.96341	59.56863
788	0.678552	1.163768	1.988733	4.656639	49.64116
789	0.387711	1.01663	2.353039	8.210069	67.28076
790	0.387711	1.239567	2.131387	3.530759	50.50767
791	0.441709	1.316456	2.034869	7.190617	67.28076
792	0.441709	1.01232	1.725481	5.025259	50.50767
793	0.400422	1.023211	1.990692	4.338783	45.78038
794	0.538338	1.353818	2.934547	7.499563	29.79141
795	0.52282	1.010141	1.673551	5.077586	45.78038
796	0.539999	1.456115	2.656373	4.47543	67.28076
797	0.441709	1.13848	2.158606	6.925212	43.45402
798	0.387711	1.13291	2.257231	6.184238	24.87511
799	0.400422	1.146101	2.697539	8.2236	59.56863
800	0.441709	1.353818	2.017517	4.336877	32.52208
801	0.538338	1.032278	2.156275	6.552373	49.64116
802	0.441709	1.163768	1.772101	5.153914	31.4244
803	0.400422	1.015766	1.886444	5.118705	50.50767
804	0.387711	1.232047	3.223985	5.878608	45.78038
805	0.400422	0.940752	2.221888	5.161974	45.78038
806	0.387711	1.056968	2.589493	5.822966	59.56863
807	0.387711	1.404845	2.583997	7.696691	45.78038
808	0.367746	1.706072	3.776949	6.812505	45.78038
809	0.637419	1.108968	3.161073	8.160054	46.53964
810	0.400422	1.007377	2.607694	5.124097	43.45402
811	0.367746	1.317124	3.20517	6.232165	49.64116
812	0.367746	1.684051	3.35236	8.021994	67.28076
813	0.400422	0.909443	2.280165	5.266108	50.50767
814	0.441709	1.249079	2.139145	5.82056	59.56863
815	0.450236	0.9541	2.490359	7.423455	49.64116
816	0.441709	1.365748	2.954964	4.496903	45.78038
817	0.387711	1.131881	2.387471	4.974327	59.56863
818	0.367746	1.029539	1.728186	6.197876	96.26319
819	0.441709	1.009156	1.713346	7.797542	96.26319
820	0.400422	1.118493	2.338335	6.438039	59.56863
821	0.387711	0.991763	1.866938	7.944396	59.56863
822	0.450236	1.010514	2.0504	6.642966	46.53964
823	0.387711	1.319303	2.385961	5.797656	29.79141
824	0.400422	1.351288	2.471965	5.478168	43.46238
825	0.367746	1.261777	2.674388	6.597444	96.26319
826	0.498253	1.227474	2.712137	4.976953	16.75167
827	0.367746	1.123805	2.063655	6.184238	50.50767
828	0.52282	1.236414	2.673223	7.887344	45.78038
829	0.400422	1.403373	2.727534	7.696691	38.59673
830	0.367746	0.966145	1.713346	4.42024	46.53964
831	0.538338	1.111451	1.675377	3.469941	59.56863
832	0.367746	1.234771	2.280543	5.734827	32.52208
833	0.52282	1.102868	2.078528	4.928388	96.26319
834	0.367746	1.292937	2.572747	6.418835	67.28076
835	0.367746	1.011667	2.553234	4.969959	43.45402
836	0.367746	1.203342	3.379336	7.651014	46.53964
837	0.538338	1.336076	2.08721	5.651477	43.45402
838	0.367746	1.048665	2.511151	4.979848	49.64116
839	0.498253	1.018903	1.691612	4.675036	59.56863
840	0.539999	1.042916	1.960551	6.768545	96.26319
841	0.387711	1.023107	2.237201	5.157533	49.64116
842	0.400422	1.047872	2.854983	5.44349	50.50767
843	0.367746	0.976341	1.913984	5.44349	49.64116
844	0.367746	1.015626	2.112982	4.359742	50.50767
845	0.387711	0.964816	1.800428	5.059023	43.46238
846	0.387711	1.008102	1.595592	4.238589	49.64116
847	0.500232	1.083484	2.444824	4.450513	96.26319
848	0.400422	1.108968	1.732657	4.436048	46.53964
849	0.400422	1.369983	2.752503	5.148393	49.64116
850	0.367746	1.000424	2.372326	8.318935	43.46238
851	0.606404	1.317124	2.149924	5.432235	96.26319
852	0.400422	1.009853	2.511151	4.994823	59.56863
853	0.387711	0.991869	1.901493	4.032912	67.28076
854	0.367746	1.001984	1.93947	5.425026	67.28076
855	0.367746	1.083484	2.909734	5.173135	46.53964
856	0.400422	1.067808	2.574061	6.184238	67.28076
857	0.367746	1.226902	2.433859	5.033803	50.50767
858	0.387711	1.013064	2.135825	4.428118	96.26319
859	0.387711	1.188294	2.937345	7.361232	96.26319
860	0.400422	1.030641	2.178545	6.297077	49.64116
861	0.367746	1.042623	2.538117	7.296068	96.26319
862	0.500232	1.040195	2.041207	5.869491	67.28076
863	0.450236	1.070429	2.071808	4.974075	59.56863
864	0.766306	1.404845	2.0504	5.105923	50.50767
865	0.498253	1.137025	2.474696	6.188206	67.28076
866	0.400422	1.33862	2.566771	6.418835	59.56863
867	0.502981	1.013064	2.257231	6.616188	50.50767
868	0.441709	0.902427	1.746438	3.180683	67.28076
869	0.502981	1.192474	2.329717	5.886826	59.56863
870	0.500232	1.494012	2.634976	4.963911	38.59673
871	0.61078	0.966463	2.994302	5.537986	59.56863
872	0.450236	0.982036	1.637848	5.071899	45.78038
873	0.498253	1.042916	2.937345	5.008404	96.26319
874	0.387711	0.931427	1.809751	7.158892	96.26319
875	0.628033	1.482562	2.648132	9.780768	96.26319
876	0.400422	0.924008	1.352418	2.863966	50.50767
877	0.367746	1.099263	2.388692	4.248603	43.45402
878	0.400422	1.032278	2.149924	5.071899	50.50767
879	0.502981	1.510995	2.934547	7.069627	45.78038
880	0.500232	1.084935	2.780162	5.952439	96.26319
881	0.367746	0.991187	1.69311	5.092459	46.53964
882	0.387711	1.024331	2.74735	6.188206	49.64116
883	0.367746	1.396129	2.352435	6.438039	96.26319
884	0.400422	1.038856	2.5075	4.872221	67.28076
885	0.539999	1.134463	1.964491	3.17081	50.50767
886	0.52282	1.13848	2.265913	5.429984	49.64116
887	0.400422	1.048396	2.341936	5.153914	22.54198
888	0.498253	1.401951	3.137694	6.946284	31.4244
889	0.498253	1.145843	2.686547	6.812505	59.56863
890	0.387711	1.027698	1.900856	3.411042	27.1521
891	0.400422	1.003812	1.734211	4.374799	67.28076
892	0.500232	1.013064	2.12231	4.354878	49.64116
893	0.367746	0.95131	2.158606	4.263457	96.26319
894	0.441709	1.102618	1.964491	4.197217	45.78038
895	0.387711	0.962826	1.76317	3.519756	96.26319
896	0.367746	1.332216	2.980469	8.110922	96.26319
897	0.367746	1.307998	2.750685	5.454636	59.56863
898	0.628033	1.027698	2.298593	7.060252	96.26319
899	0.52282	1.029988	2.372326	5.282214	32.52208
900	0.441709	0.940196	1.988868	4.612876	25.87342
901	0.387711	1.249079	2.220377	5.633015	96.26319
902	0.52282	1.347915	3.029422	7.423455	96.26319
903	0.766306	1.404845	3.469439	8.215079	67.28076
904	0.500232	1.361605	2.518604	5.687669	59.56863
905	0.500232	1.388214	2.387471	4.024649	50.50767
906	0.500232	1.090475	2.217261	6.925212	46.53964
907	0.539999	1.074045	2.121797	4.976953	43.46238
908	0.441709	1.010505	1.885964	4.675036	38.59673
909	0.387711	1.054005	2.050535	4.944739	96.26319
910	0.61078	1.227474	2.072218	6.16602	67.28076
911	0.387711	0.977102	1.798724	6.184238	59.56863
912	0.387711	0.991869	1.722574	4.968931	45.78038
913	0.400422	1.315365	2.884229	5.742043	14.30553
914	0.52282	1.070429	3.317471	7.07429	67.28076
915	0.400422	1.060584	1.884635	4.969959	67.28076
916	0.450236	1.019647	1.828325	4.966015	96.26319
917	0.441709	0.9729	3.108284	6.357019	43.45402
918	0.400422	1.023847	2.001812	5.121694	49.64116
919	0.604546	1.179874	2.479254	6.287438	96.26319
920	0.498253	1.651241	3.10636	7.579441	49.64116
921	0.441709	1.060584	3.021993	5.935105	96.26319
922	0.387711	0.973415	2.107832	5.860242	59.56863
923	0.400422	1.388214	2.660521	6.798467	67.28076
924	0.538338	1.33862	2.841729	5.795258	27.09615
925	0.500232	1.147557	2.217261	6.443817	96.26319
926	0.498253	0.976655	1.536116	4.145527	67.28076
927	0.502981	1.015392	1.725481	4.853374	46.53964
928	0.387711	1.022728	2.107697	4.669429	27.09615
929	0.400422	1.029539	2.017517	5.432108	49.64116
930	0.450236	1.262512	2.327299	4.94031	67.28076
931	0.441709	1.159034	2.497141	6.889771	96.26319
932	0.400422	0.968658	1.699818	4.238589	43.46238
933	0.367746	1.009853	1.859595	4.969959	29.79141
934	0.367746	1.163359	2.017652	6.024786	49.64116
935	0.400422	1.163768	2.727534	7.28714	59.56863
936	0.387711	1.247987	2.588924	7.060252	96.26319
937	0.441709	1.133008	2.980469	5.956407	59.56863
938	0.367746	1.167799	2.178545	5.93751	96.26319
939	0.590103	1.063737	2.158606	6.7402	96.26319
940	0.61078	1.283867	2.589493	5.168161	38.59673
941	0.502981	1.123834	2.669606	6.226387	46.53964
942	0.387711	1.27214	2.634659	5.247675	25.29083
943	0.810588	1.647489	2.724198	5.537986	96.26319
944	0.498253	1.459624	2.669606	4.944739	46.53964
945	0.367746	1.317692	2.481985	5.916887	96.26319
946	0.718289	1.490006	2.583997	5.75026	45.78038
947	0.498253	1.01663	1.732657	3.607438	50.50767
948	0.52282	1.322756	3.009005	7.545751	59.56863
949	0.367746	0.991763	2.017698	4.320495	19.48617
950	0.498253	1.056968	2.5075	5.688391	43.45402
951	0.500232	1.063497	2.14187	5.754947	50.50767
952	0.400422	1.007335	2.43523	7.508491	38.59673
953	0.441709	1.422905	2.648132	6.399858	49.64116
954	0.387711	1.009529	1.935707	5.649206	96.26319
955	0.538338	1.322648	2.508421	7.361232	96.26319
956	0.590103	1.468537	2.963352	8.03739	50.50767
957	0.367746	1.030023	2.003599	5.822966	67.28076
958	0.400422	1.211739	1.781743	5.629077	67.28076
959	0.498253	1.303865	2.631955	5.161974	96.26319
960	0.500232	1.013064	3.442032	7.060252	31.4244
961	0.500232	1.013064	2.638444	6.766983	49.64116
962	0.367746	1.386153	3.417412	6.960322	45.78038
963	0.400422	1.001766	2.601913	10.80599	49.64116
964	0.502981	1.331648	2.971295	7.749013	67.28076
965	0.502981	1.003812	2.662338	6.642966	45.78038
966	0.441709	1.346344	2.656373	6.785722	49.64116
967	0.450236	1.011667	1.732507	5.207373	67.28076
968	0.367746	1.017783	1.700839	4.721384	59.56863
969	0.498253	0.961781	2.479254	6.588401	46.53964
970	0.450236	0.9541	1.595592	4.408249	50.50767
971	0.441709	1.486431	2.815109	7.580206	49.64116
972	0.400422	0.984448	2.5075	5.286237	59.56863
973	0.387711	1.364431	2.06737	4.750697	96.26319
974	0.498253	1.027698	2.385961	5.201035	96.26319
975	0.500232	1.007377	2.091648	5.490957	31.4244
976	0.498253	1.096941	2.203162	4.338783	38.59673
977	0.498253	1.207708	2.237201	6.252646	45.78038
978	0.766306	1.551516	3.20517	7.310215	50.50767
979	0.400422	1.022347	2.0504	4.494277	59.56863
980	0.441709	1.468537	3.011803	6.583307	45.78038
981	0.441709	1.203151	2.158606	5.177662	59.56863
982	0.400422	1.353818	2.980502	6.355457	96.26319
983	0.450236	0.986612	1.842326	4.183728	96.26319
984	0.500232	1.347973	2.603227	5.015218	96.26319
985	0.367746	0.982036	2.350559	5.605502	67.28076
986	0.637419	1.359179	2.670919	5.75026	46.53964
987	0.441709	1.142998	2.481985	5.414238	49.64116
988	0.387711	1.020597	1.946302	5.596824	22.8416
989	0.538338	1.446072	2.750819	5.429984	96.26319
990	0.450236	1.003484	1.990692	4.199455	25.29083
991	0.498253	1.025698	2.631955	6.322059	32.52208
992	0.500232	1.122159	2.619795	5.954845	96.26319
993	0.450236	1.078409	2.656373	7.580206	49.64116
994	0.400422	1.032278	2.556179	5.538783	49.64116
995	0.637419	1.246864	2.421053	8.210069	67.28076
996	0.450236	1.015766	2.202783	6.370908	46.53964
997	0.502981	0.993517	1.894446	5.263169	96.26319
998	0.367746	1.447529	2.607375	7.625628	59.56863
999	0.502981	1.182214	2.816285	6.937957	67.28076
1000	0.547029	1.037224	2.842905	6.583307	43.46238
1001	0.441709	1.235894	2.145486	4.182498	27.09615
1002	0.502981	1.118493	2.088709	5.466176	49.64116
1003	0.367746	0.912432	2.137547	6.720232	49.64116
1004	0.604546	1.074045	2.947535	6.184238	46.53964
1005	0.367746	1.211267	2.017652	4.433693	96.26319
1006	0.450236	1.019647	1.794401	4.734926	45.78038
1007	0.387711	1.063497	2.144507	6.732322	67.28076
1008	0.52282	1.422905	2.629024	8.03739	59.56863
1009	0.450236	1.039721	2.141736	4.804818	96.26319
1010	0.400422	0.900902	1.900856	4.069428	20.40692
1011	0.367746	0.966463	2.158606	3.868495	67.28076
1012	0.367746	0.993517	2.158606	6.806727	67.28076
1013	0.441709	0.839447	1.601993	4.42651	46.53964
1014	0.500232	1.122804	2.602733	6.946284	43.45402
1015	0.367746	1.436093	2.479454	7.078538	38.59673
1016	0.441709	1.030641	1.580497	3.632003	38.59673
1017	0.367746	1.007117	1.964491	4.74509	49.64116
1018	0.713887	1.084935	2.49309	7.291389	50.50767
1019	0.680182	1.508605	3.151745	8.113628	96.26319
1020	0.500232	1.111451	1.819563	5.815874	96.26319
1021	0.367746	0.925815	1.850392	4.752796	50.50767
1022	0.367746	1.226902	3.594192	8.724707	96.26319
1023	0.367746	1.207373	3.498367	7.310215	50.50767
1024	0.400422	1.163578	2.144507	5.777924	13.92163
1025	0.539999	1.074045	2.313671	5.124226	27.09615
1026	0.387711	0.991187	2.141736	5.605502	50.50767
1027	0.52282	1.404295	3.494166	8.651062	67.28076
1028	0.387711	1.092459	2.676072	5.658421	50.50767
1029	0.387711	1.009853	1.900856	4.38749	59.56863
1030	0.387711	1.322756	2.52772	6.521084	49.64116
1031	0.387711	1.203151	2.202783	4.436048	22.8416
1032	0.441709	0.986963	2.495631	6.357019	49.64116
1033	0.367746	1.325588	2.202783	6.188206	67.28076
1034	0.367746	0.826038	1.481399	3.952708	24.87511
1035	0.387711	1.163578	2.208768	3.600283	45.78038
1036	0.52282	1.107938	3.025854	6.478245	32.52208
1037	0.498253	1.414309	4.094893	9.000488	45.78038
1038	0.652134	1.462737	2.747416	6.521084	67.28076
1039	0.367746	1.468537	2.857133	6.91926	59.56863
1040	0.367746	1.026834	2.298593	6.577355	45.78038
1041	0.441709	1.010141	2.165425	6.334834	46.53964
1042	0.590103	1.351591	2.202783	4.96341	49.64116
1043	0.498253	1.452347	2.656449	4.677135	32.52208
1044	0.538338	1.322217	3.088742	6.478245	59.56863
1045	0.538338	1.314827	2.131387	6.16602	50.50767
1046	0.502981	1.627066	2.567283	6.782455	59.56863
1047	0.450236	1.078409	1.954017	4.950369	12.35707
1048	0.400422	1.011667	2.934547	6.741763	96.26319
1049	0.538338	1.122804	2.683079	5.75026	50.50767
1050	0.400422	1.04711	2.548889	4.677135	27.1521
1051	0.387711	1.078409	2.524989	6.798467	59.56863
1052	0.387711	1.064072	2.185213	5.427712	43.46238
1053	0.590103	0.983339	1.746438	5.198176	43.46238
1054	0.498253	1.078409	2.078528	5.158261	50.50767
1055	0.400422	0.93839	1.841021	4.477456	43.45402
1056	0.539999	1.089157	3.673251	7.730191	67.28076
1057	0.400422	0.943504	2.259962	4.927521	43.45402
1058	0.450236	1.422905	3.226198	5.954845	50.50767
1059	0.367746	1.032278	2.017652	5.158261	43.46238
1060	0.606404	1.157864	2.519723	6.946042	96.26319
1061	0.500232	1.063497	2.644057	6.400979	50.50767
1062	0.450236	1.229832	2.585165	4.645723	32.52208
1063	0.367746	1.017095	1.930277	5.792987	50.50767
1064	0.713887	1.375812	2.936169	7.12566	59.56863
1065	0.628033	1.334963	2.689251	4.145127	43.45402
1066	0.441709	1.4273	3.192407	6.443817	96.26319
1067	0.502981	1.353818	2.054973	6.020259	96.26319
1068	0.539999	1.236414	2.08721	4.992724	50.50767
1069	0.538338	1.133008	2.222723	9.465665	96.26319
1070	0.400422	1.007335	2.729218	7.417503	59.56863
1071	0.367746	1.319303	2.158985	5.82056	59.56863
1072	0.502981	1.329125	1.930277	3.583376	59.56863
1073	0.450236	1.595595	3.378567	13.34202	96.26319
1074	0.367746	1.005331	1.875872	4.892717	46.53964
1075	0.547029	0.979924	1.879397	4.400369	27.1521
1076	0.367746	1.069429	1.884635	5.360152	59.56863
1077	0.604546	1.319303	2.793827	8.238741	49.64116
1078	0.367746	1.351591	2.571431	7.730191	59.56863
1079	0.367746	1.032278	1.796097	4.24784	96.26319
1080	0.441709	1.167799	2.150303	6.810988	32.52208
1081	0.538338	1.007117	1.961889	4.811214	96.26319
1082	0.367746	0.93839	1.463189	4.192298	29.79141
1083	0.590103	1.249846	2.752503	4.494277	59.56863
1084	0.441709	1.008102	2.607375	6.399858	67.28076
1085	0.367746	0.957557	1.922747	4.480082	32.52208
1086	0.61078	1.432836	3.009005	6.812505	49.64116
1087	0.387711	1.090268	1.939605	4.433693	96.26319
1088	0.500232	1.401118	2.910664	8.128656	43.46238
1089	0.367746	1.43192	3.392902	8.022249	67.28076
1090	0.450236	1.03799	3.209199	6.790782	67.28076
1091	0.367746	1.013064	1.878474	7.28714	59.56863
1092	0.400422	1.070289	1.944689	4.458609	59.56863
1093	0.52282	1.0443	2.578931	7.170424	67.28076
1094	0.590103	1.465109	3.147046	8.022249	67.28076
1095	0.498253	1.34021	2.571431	4.24784	96.26319
1096	0.367746	1.067808	2.574061	6.951994	45.78038
1097	0.450236	1.317692	2.512569	5.269424	59.56863
1098	0.367746	1.095919	2.585165	6.189072	59.56863
1099	0.680182	1.211267	2.468544	4.804818	43.45402
1100	0.539999	1.203342	1.904656	4.47543	43.45402
1101	0.367746	1.24745	1.953882	6.27922	67.28076
1102	0.387711	1.324327	2.158985	4.675036	32.52208
1103	0.387711	1.32422	2.122175	4.675036	46.53964
1104	0.502981	1.541088	3.265444	6.443817	31.4244
1105	0.400422	1.126769	2.729351	5.537986	49.64116
1106	0.450236	1.001766	1.470512	4.313339	32.52208
1107	0.441709	1.317574	2.589493	6.16602	50.50767
1108	0.387711	0.806934	1.430996	3.658435	59.56863
1109	0.678552	1.095919	2.451094	5.734827	96.26319
1110	0.498253	0.95023	2.264555	6.552373	59.56863
1111	0.387711	1.042623	2.387471	6.413057	50.50767
1112	0.387711	1.075384	3.116661	7.31581	43.45402
1113	0.387711	1.055208	1.977572	3.868495	25.87342
1114	0.500232	1.884627	4.329727	8.841839	50.50767
1115	0.604546	1.293474	2.727534	8.160937	43.45402
1116	0.367746	1.404845	2.871711	5.423185	49.64116
1117	0.52282	1.432369	2.689118	7.958691	43.46238
1118	0.400422	1.134654	2.62005	5.158261	50.50767
1119	0.387711	0.976655	2.385961	5.168161	43.46238
1120	0.538338	1.161144	2.054973	3.940139	43.46238
1121	0.441709	1.388214	2.576113	5.994588	67.28076
1122	0.441709	1.003812	2.280543	5.537986	46.53964
1123	0.539999	1.239567	2.04368	4.395505	59.56863
1124	0.441709	0.83829	1.505548	4.123657	59.56863
1125	0.450236	1.234198	2.571431	5.033803	46.53964
1126	0.400422	1.01663	1.741589	4.02904	29.79141
1127	0.387711	0.980606	1.753942	3.836904	29.79141
1128	0.387711	1.009853	1.883472	5.092459	96.26319
1129	0.498253	1.341895	2.816285	7.890585	96.26319
1130	0.52282	0.991546	1.482314	3.648823	45.78038
1131	0.400422	1.021863	1.887668	6.226387	59.56863
1132	0.52282	1.34021	2.816285	7.580206	67.28076
1133	0.367746	1.022728	2.481985	5.468891	59.56863
1134	0.547029	1.191382	2.631955	8.320957	45.78038
1135	0.604546	1.111451	2.446334	5.449678	59.56863
1136	0.547029	1.052976	1.713772	4.248603	67.28076
1137	0.547029	1.176675	2.97304	6.188206	96.26319
1138	0.400422	1.32153	2.474696	6.353051	50.50767
1139	0.367746	1.354654	2.845259	5.466176	43.46238
1140	0.400422	1.114476	2.725883	4.458609	67.28076
1141	0.367746	1.017663	2.324189	6.399858	96.26319
1142	0.500232	1.294566	2.765161	4.489659	67.28076
1143	0.590103	1.142702	2.724198	6.188206	49.64116
1144	0.367746	0.943504	1.684108	10.15552	96.26319
1145	0.539999	1.100602	1.542101	6.817975	67.28076
1146	0.387711	0.996864	2.341936	5.784113	67.28076
1147	0.500232	1.145843	2.688232	4.987117	38.59673
1148	0.367746	1.011667	2.86841	6.875733	96.26319
1149	0.539999	1.059133	2.149924	6.357019	50.50767
1150	0.387711	1.022728	1.751403	4.496903	31.4244
1151	0.450236	1.174824	2.572747	5.466176	45.78038
1152	0.367746	1.159034	2.017652	7.193022	59.56863
1153	0.502981	0.919596	1.72776	5.742043	96.26319
1154	0.400422	1.010141	2.043815	6.95921	45.78038
1155	0.387711	0.858055	2.474338	7.554678	50.50767
1156	0.441709	0.996864	2.005703	5.644679	96.26319
1157	0.441709	0.946823	2.06737	5.033803	45.78038
1158	0.400422	1.062617	1.901932	4.968931	59.56863
1159	0.387711	1.037969	1.828325	4.637792	67.28076
1160	0.367746	1.088036	2.553037	5.28171	49.64116
1161	0.441709	1.387635	2.306381	4.968931	67.28076
1162	0.498253	1.162122	2.054973	5.166321	96.26319
1163	0.400422	1.027791	2.606062	5.000344	96.26319
1164	0.498253	1.319826	2.937345	6.226387	96.26319
1165	0.367746	1.022347	1.728186	6.352691	38.59673
1166	0.604546	1.198685	2.045645	4.433693	67.28076
1167	0.367746	1.245712	2.606062	9.888045	45.78038
1168	0.52282	1.162122	2.341936	4.944739	50.50767
1169	0.387711	1.234198	2.927353	5.105663	43.45402
1170	0.367746	1.118493	1.949393	4.359742	50.50767
1171	0.498253	1.317124	1.953882	3.864059	45.78038
1172	0.450236	1.01663	1.790675	5.454636	67.28076
1173	0.692571	1.134463	2.385961	9.046218	67.28076
1174	0.441709	1.118493	1.654509	4.359742	46.53964
1175	0.761959	1.351288	3.808047	7.580206	67.28076
1176	0.441709	1.13291	1.939605	4.354878	59.56863
1177	0.387711	0.974076	1.692038	4.395505	43.46238
1178	0.367746	1.24745	2.334155	5.954845	59.56863
1179	0.400422	1.369792	2.481985	5.092459	46.53964
1180	0.450236	0.905107	2.672941	6.443817	45.78038
1181	0.367746	0.986612	1.765012	3.3741	19.48617
1182	0.52282	1.000336	1.69311	4.387627	50.50767
1183	0.450236	1.018903	2.203162	4.994823	49.64116
1184	0.547029	1.250197	2.526302	5.822966	31.4244
1185	0.498253	1.293474	3.27155	8.110922	43.46238
1186	0.450236	1.001766	2.045645	4.804818	96.26319
1187	0.52282	1.010141	2.06352	4.496903	20.40692
1188	0.400422	1.017663	1.746921	6.020259	45.78038
1189	0.400422	0.992971	1.643671	4.91556	96.26319
1190	0.387711	1.226902	2.619795	5.7903	46.53964
1191	0.367746	1.010514	1.74259	4.804818	49.64116
1192	0.400422	1.007335	1.879397	5.815874	29.79141
1193	0.367746	0.991187	1.580497	3.229553	32.52208
1194	0.367746	0.943653	2.107697	4.415405	50.50767
1195	0.387711	0.952014	1.717551	4.969959	49.64116
1196	0.547029	1.359179	2.279033	5.75026	43.45402
1197	0.400422	1.321052	2.986298	5.777924	67.28076
1198	0.538338	1.293474	1.869586	5.051837	96.26319
1199	0.450236	1.027791	1.722574	4.892717	31.4244
1200	0.387711	1.168602	2.660521	7.296068	59.56863
1201	0.400422	1.034257	2.06737	7.371315	38.59673
1202	0.498253	1.028506	2.21991	7.239555	46.53964
1203	0.441709	1.189886	2.619534	7.966214	96.26319
1204	0.387711	0.985154	2.207258	6.720232	43.45402
1205	0.367746	1.351283	3.268058	8.03739	43.46238
1206	0.387711	1.022235	2.560327	5.168788	49.64116
1207	0.367746	1.040841	1.900856	6.232165	96.26319
1208	0.367746	1.317124	2.387471	4.669429	46.53964
1209	0.441709	1.41221	2.729351	6.155037	96.26319
1210	0.387711	1.364431	2.84509	5.734827	67.28076
1211	0.690895	1.082029	1.809751	9.36895	59.56863
1212	0.367746	1.010514	1.964491	8.037277	96.26319
1213	0.367746	1.088036	2.724198	7.239555	96.26319
1214	0.367746	0.925815	1.391327	4.123657	46.53964
1215	0.450236	1.631824	2.97304	9.288128	50.50767
1216	0.441709	0.991869	2.536666	5.699571	24.87511
1217	0.367746	1.04711	2.280543	6.849169	46.53964
1218	0.387711	1.021863	2.729351	5.454636	46.53964
1219	0.400422	1.009853	2.560327	7.730191	59.56863
1220	0.690895	1.175361	2.08721	4.347144	43.46238
1221	0.367746	1.190258	3.057137	7.743061	46.53964
1222	0.441709	0.92396	2.017517	6.741406	96.26319
1223	0.590103	0.933539	2.589493	5.585678	49.64116
1224	0.367746	1.327681	2.387471	6.521084	67.28076
1225	0.500232	0.894198	2.603227	6.496102	96.26319
1226	0.400422	1.003484	2.098504	5.939072	43.46238
1227	0.502981	1.146101	1.835372	4.225514	49.64116
1228	0.441709	1.417008	2.750685	7.696436	43.45402
1229	0.502981	0.909443	1.830311	4.33595	46.53964
1230	0.498253	1.364431	2.724065	6.91926	67.28076
1231	0.387711	1.375539	2.479254	5.82056	31.4244
1232	0.52282	1.03451	1.610229	4.304127	67.28076
1233	0.441709	1.015626	2.621735	6.496102	49.64116
1234	0.500232	1.100602	2.08721	4.199455	50.50767
1235	0.502981	1.538409	3.298935	5.797656	59.56863
1236	0.539999	1.103627	2.459741	4.489659	67.28076
1237	0.387711	0.991187	2.213206	5.952439	43.45402
1238	0.387711	1.349684	2.08049	5.658692	38.59673
1239	0.441709	1.064948	2.459741	4.659265	49.64116
1240	0.387711	1.008102	1.495257	2.961451	45.78038
1241	0.502981	1.317124	2.960052	12.05948	49.64116
1242	0.367746	1.009853	2.084198	5.688391	67.28076
1243	0.604546	1.319441	2.576113	5.432235	45.78038
1244	0.367746	1.532611	2.660521	4.362574	49.64116
1245	0.400422	1.329125	2.481985	7.164845	96.26319
1246	0.733388	1.122159	2.324568	5.754947	32.52208
1247	0.498253	1.099263	2.627424	4.892717	96.26319
1248	0.387711	1.017264	1.885097	4.489659	49.64116
1249	0.502981	0.972934	1.770476	4.42024	49.64116
1250	0.500232	1.142702	2.601913	7.296068	67.28076
1251	0.387711	0.991546	2.530828	5.407583	45.78038
1252	0.400422	1.319826	1.930277	7.549999	59.56863
1253	0.538338	1.895918	4.444339	7.580206	59.56863
1254	0.367746	1.060584	1.542101	5.649206	96.26319
1255	0.604546	0.97026	2.026845	6.785722	96.26319
1256	0.367746	1.018528	2.324568	5.466176	43.46238
1257	0.500232	1.001766	1.720256	3.486837	22.54198
1258	0.400422	0.977102	2.202783	5.656421	22.54198
1259	0.450236	1.011667	1.542101	3.153337	31.4244
1260	0.590103	1.099256	2.751564	6.231911	49.64116
1261	0.539999	1.32153	2.567283	3.583463	46.53964
1262	0.637419	1.027307	1.723856	2.9459	18.06165
1263	0.387711	0.977102	2.511151	4.969061	46.53964
1264	0.387711	1.494271	2.648132	7.618773	31.4244
1265	0.441709	1.467115	2.724198	5.490827	45.78038
1266	0.502981	1.042623	1.580497	3.923344	43.46238
1267	0.367746	1.042933	2.61809	8.215079	50.50767
1268	0.450236	0.969811	2.324189	6.946042	45.78038
1269	0.539999	1.317574	3.495649	5.694884	59.56863
1270	0.367746	1.017748	2.615386	5.288509	38.59673
1271	0.387711	1.239567	2.909734	7.310215	96.26319
1272	0.400422	1.008868	2.034869	4.963911	96.26319
1273	0.367746	1.01663	2.390202	4.910039	96.26319
1274	0.387711	1.292937	2.673074	5.447837	96.26319
1275	0.367746	1.078409	2.906935	4.507066	32.52208
1276	0.441709	1.475531	2.820262	5.699571	50.50767
1277	0.367746	0.9729	1.732507	6.17347	67.28076
1278	0.367746	0.93839	1.900856	4.261201	50.50767
1279	0.450236	0.993296	2.107832	5.994588	45.78038
1280	0.387711	1.048396	2.530828	6.933539	96.26319
1281	0.400422	1.010505	2.010494	8.286655	96.26319
1282	0.387711	1.353818	3.488743	8.832398	67.28076
1283	0.367746	1.179874	3.114047	8.110922	29.79141
1284	0.400422	1.339888	2.690936	7.651014	96.26319
1285	0.387711	1.404845	2.727534	6.373314	67.28076
1286	0.52282	1.269715	2.300104	6.063249	67.28076
1287	0.387711	1.147748	2.324775	5.174975	50.50767
1288	0.502981	1.119817	2.054671	4.981781	67.28076
1289	0.387711	1.219144	2.809598	5.000038	49.64116
1290	0.400422	1.022347	2.150303	6.932214	67.28076
1291	0.367746	0.966246	1.549284	4.263457	59.56863
1292	0.52282	0.882567	1.411414	4.188647	59.56863
1293	0.52282	1.320944	2.81962	5.466176	59.56863
1294	0.367746	0.86201	1.946302	4.477456	49.64116
1295	0.400422	1.003812	1.884962	4.106982	45.78038
1296	0.450236	1.322756	2.280543	4.323352	96.26319
1297	0.400422	1.022235	1.772059	4.062714	43.46238
1298	0.387711	1.016919	2.631955	7.500329	59.56863
1299	0.387711	1.08272	2.202783	4.503201	43.46238
1300	0.450236	1.003517	2.144594	3.923344	46.53964
1301	0.441709	0.981708	2.683079	6.232165	59.56863
1302	0.538338	1.118787	1.973684	5.466176	96.26319
1303	0.547029	1.324327	3.009005	9.000488	96.26319
1304	0.498253	1.010505	1.707322	5.585678	31.4244
1305	0.387711	1.346344	2.703204	6.355457	45.78038
1306	0.498253	1.119817	2.801341	6.496102	49.64116
1307	0.387711	1.000336	1.956113	6.108396	67.28076
1308	0.498253	1.017663	1.735284	4.222657	67.28076
1309	0.52282	1.010793	2.294158	6.582213	96.26319
1310	0.539999	1.040684	2.390202	3.885532	59.56863
1311	0.502981	1.094086	2.071808	4.347144	31.4244
1312	0.628033	1.100602	2.312821	5.153914	59.56863
1313	0.450236	0.966246	2.078528	11.23309	46.53964
1314	0.400422	1.522594	2.844145	8.110922	43.46238
1315	0.400422	0.935849	1.644673	4.2155	27.09615
1316	0.387711	1.246864	2.729351	8.03739	49.64116
1317	0.400422	1.339888	3.856455	6.478245	96.26319
1318	0.500232	1.145843	1.988733	6.373314	43.46238
1319	0.538338	1.159034	2.371948	6.790782	50.50767
1320	0.367746	1.319441	2.474696	6.188206	96.26319
1321	0.367746	1.012411	1.579661	4.237249	31.4244
1322	0.441709	1.11778	3.2509	6.933539	96.26319
1323	0.539999	1.377706	2.135825	5.411612	25.87342
1324	0.441709	1.317682	3.374366	4.944739	96.26319
1325	0.400422	1.04711	2.532088	4.892717	27.1521
1326	0.387711	1.022235	2.724065	5.168788	49.64116
1327	0.52282	1.448793	2.511151	7.925407	96.26319
1328	0.400422	1.126201	2.324568	5.658692	43.45402
1329	0.590103	1.07734	2.202048	5.994588	15.25505
1330	0.538338	1.316456	2.14187	6.889771	96.26319
1331	0.498253	0.982036	1.716549	4.804818	96.26319
1332	0.538338	1.04711	1.770476	5.878608	67.28076
1333	0.498253	1.00832	1.970852	4.177015	96.26319
1334	0.367746	1.021863	1.726482	5.085645	49.64116
1335	0.367746	1.009853	1.973819	5.914363	22.54198
1336	0.733388	1.487412	2.954964	8.323945	38.59673
1337	0.400422	1.262349	2.79198	8.94682	96.26319
1338	0.400422	0.918457	1.626727	4.734926	49.64116
1339	0.502981	1.456115	3.303136	5.746729	38.59673
1340	0.502981	1.017748	2.415717	5.158261	43.45402
1341	0.498253	1.355007	2.801341	8.404936	96.26319
1342	0.367746	1.03799	2.696226	4.507066	45.78038
1343	0.502981	1.018903	2.103758	4.994722	32.52208
1344	0.387711	1.203342	1.901493	6.186643	43.46238
1345	0.500232	1.083675	2.751564	7.377268	50.50767
1346	0.367746	1.010793	1.699818	5.651894	96.26319
1347	0.498253	1.54772	2.804139	6.960322	50.50767
1348	0.387711	1.059133	2.601913	4.480082	45.78038
1349	0.367746	1.138685	2.091648	5.092459	27.09615
1350	0.590103	1.075384	2.42794	4.74509	96.26319
1351	0.52282	1.4273	2.472654	5.574423	46.53964
1352	0.539999	1.246864	2.690936	5.746729	59.56863
1353	0.387711	1.008102	1.659667	3.826344	50.50767
1354	0.387711	1.13291	1.770476	8.796109	96.26319
1355	0.441709	0.985154	1.497546	3.396247	22.8416
1356	0.387711	1.017264	2.169863	4.47543	38.59673
1357	0.52282	1.294042	2.670492	7.240006	45.78038
1358	0.539999	1.271241	2.661596	6.3952	43.46238
1359	0.450236	0.894198	2.298593	6.438039	32.52208
1360	0.400422	1.237531	2.414206	5.118705	46.53964
1361	0.400422	1.030641	2.954964	5.734827	67.28076
1362	0.498253	1.456442	3.063236	9.52334	67.28076
1363	0.450236	1.107938	2.31009	6.189072	43.46238
1364	0.441709	1.176453	1.977572	4.976953	50.50767
1365	0.450236	1.003812	1.890919	4.382676	96.26319
1366	0.387711	1.042623	2.556179	5.797656	50.50767
1367	0.52282	1.414377	2.913034	6.521207	59.56863
1368	0.387711	1.030023	1.715926	5.734827	46.53964
1369	0.604546	0.990116	1.988733	4.612876	50.50767
1370	0.502981	1.182962	2.078528	7.012667	96.26319
1371	0.367746	1.029539	2.269707	5.797656	96.26319
1372	0.498253	1.350944	2.384597	5.118705	46.53964
1373	0.450236	1.04711	2.365037	4.507066	18.06165
1374	0.500232	0.991187	1.391327	3.228661	49.64116
1375	0.604546	1.343029	2.937345	8.796109	59.56863
1376	0.498253	1.555942	3.469439	7.871948	50.50767
1377	0.387711	1.027307	1.612126	3.323415	16.75167
1378	0.61078	1.162836	2.93337	7.872204	49.64116
1379	0.606404	1.246864	2.672941	5.173135	20.40692
1380	0.539999	1.390971	2.556179	7.523404	96.26319
1381	0.450236	1.015392	2.515366	7.07429	96.26319
1382	0.387711	0.933026	2.128825	5.734827	96.26319
1383	0.387711	1.114476	2.42794	4.347144	46.53964
1384	0.441709	0.96673	1.692038	3.930028	25.87342
1385	0.367746	0.916308	1.470512	3.94895	59.56863
1386	0.400422	1.127292	2.606062	5.124097	46.53964
1387	0.367746	1.207708	1.988868	6.357019	49.64116
1388	0.367746	0.986963	2.619795	5.201035	46.53964
1389	0.387711	1.086413	2.656449	8.215079	96.26319
1390	0.547029	1.163578	2.556179	7.500329	43.45402
1391	0.367746	1.00832	2.005703	4.33595	67.28076
1392	0.367746	1.102618	2.387471	6.355457	46.53964
1393	0.502981	1.029988	2.672302	8.452536	59.56863
1394	0.400422	1.022347	3.357849	8.021994	43.46238
1395	0.400422	1.230418	2.819753	6.400979	50.50767
1396	0.400422	1.172658	2.471965	4.948017	46.53964
1397	0.502981	1.249079	3.098094	5.82056	59.56863
1398	0.604546	1.317574	2.683079	6.552373	49.64116
1399	0.400422	1.125664	2.937345	6.785722	49.64116
1400	0.387711	0.991187	2.131387	4.890618	67.28076
1401	0.538338	0.976517	1.835372	5.085645	96.26319
1402	0.498253	0.976517	2.729218	5.484129	67.28076
1403	0.502981	1.211739	2.656449	6.595038	49.64116
1404	0.604546	1.12841	2.474696	5.658692	49.64116
1405	0.539999	1.00832	2.372374	5.746729	46.53964
1406	0.498253	1.118493	2.237201	5.822966	50.50767
1407	0.387711	0.995711	1.534089	5.844471	50.50767
1408	0.441709	1.08375	2.553234	6.642966	27.09615
1409	0.367746	1.021863	1.746921	4.123657	59.56863
1410	0.498253	1.247987	3.191119	6.418835	50.50767
1411	0.441709	1.163768	2.556179	6.937957	45.78038
1412	0.628033	1.207373	2.553234	4.395505	59.56863
1413	0.367746	1.016796	2.792009	4.79634	67.28076
1414	0.387711	1.162122	2.385961	7.078538	32.52208
1415	0.441709	1.317124	2.251081	6.790782	49.64116
1416	0.538338	0.976341	1.502705	3.066166	45.78038
1417	0.400422	1.023107	1.832937	3.600283	59.56863
1418	0.637419	1.643038	2.986298	4.513365	67.28076
1419	0.367746	1.203151	1.823004	4.354878	59.56863
1420	0.387711	0.992971	1.519366	4.167563	96.26319
1421	0.367746	1.008102	1.922612	5.166321	20.40692
1422	0.538338	1.118787	2.043815	5.173135	96.26319
1423	0.400422	1.03189	2.529033	4.677135	50.50767
1424	0.441709	1.319333	2.413865	5.652234	59.56863
1425	0.400422	0.909443	1.832937	5.000038	96.26319
1426	0.367746	1.234198	2.071808	4.489659	59.56863
1427	0.498253	1.00403	1.590051	4.199988	49.64116
1428	0.387711	1.203151	2.853092	7.361232	96.26319
1429	0.500232	1.071075	2.631955	6.232165	96.26319
1430	0.387711	1.009853	2.000989	7.568826	96.26319
1431	0.604546	1.445103	3.469439	6.552373	96.26319
1432	0.367746	1.317692	1.834641	4.320495	46.53964
1433	0.387711	1.237808	2.391887	5.137138	96.26319
1434	0.538338	0.991218	1.551312	4.124289	59.56863
1435	0.500232	1.434018	3.176344	8.086409	96.26319
1436	0.387711	0.982254	1.810509	5.392765	49.64116
1437	0.61078	1.146101	2.043815	6.3952	67.28076
1438	0.400422	1.074045	2.548889	7.451978	59.56863
1439	0.539999	0.95023	2.017652	7.504577	50.50767
1440	0.367746	0.993296	2.518604	5.059023	96.26319
1441	0.502981	1.001438	2.61809	7.801141	96.26319
1442	0.387711	1.059133	2.091648	4.46654	45.78038
1443	0.502981	1.122804	2.58622	7.508491	96.26319
1444	0.538338	1.000336	1.67902	6.373314	67.28076
1445	0.400422	0.916308	1.732507	3.227903	43.46238
1446	0.387711	1.365748	2.464396	5.490827	45.78038
1447	0.387711	0.929151	2.141736	6.925212	32.52208
1448	0.441709	1.466617	2.86841	6.960322	96.26319
1449	0.387711	1.030023	2.963352	5.802343	49.64116
1450	0.367746	1.042916	1.835276	4.280336	38.59673
1451	0.387711	1.010793	1.608201	5.537986	50.50767
1452	0.400422	1.166941	2.08721	6.031155	49.64116
1453	0.387711	0.910159	1.353222	3.251583	49.64116
1454	0.400422	1.063737	2.211696	5.75026	45.78038
1455	0.502981	1.016611	2.42643	7.646219	46.53964
1456	0.441709	1.207373	2.178545	7.696436	67.28076
1457	0.538338	1.201266	2.689251	5.166321	38.59673
1458	0.764586	1.060584	1.809751	6.197876	67.28076
1459	0.61078	1.16049	2.145865	5.841845	67.28076
1460	0.500232	1.246864	2.884229	5.142659	96.26319
1461	0.502981	1.497433	3.149742	6.020259	46.53964
1462	0.590103	1.319826	2.078528	4.477456	96.26319
1463	0.400422	1.261777	2.841729	5.822966	43.46238
1464	0.450236	0.993299	1.970852	4.675036	32.52208
1465	0.387711	1.043221	2.034487	4.035337	22.54198
1466	0.400422	0.978671	1.803202	4.318258	25.29083
1467	0.441709	1.070429	2.372374	5.486762	49.64116
1468	0.498253	1.0443	1.988868	4.450513	43.46238
1469	0.539999	1.347915	2.541166	4.359742	96.26319
1470	0.441709	0.938178	2.32692	4.945917	43.45402
1471	0.502981	1.045205	1.98201	6.399858	50.50767
1472	0.52282	0.978453	2.601913	5.596824	59.56863
1473	0.387711	0.982036	2.091087	5.802343	45.78038
1474	0.547029	1.050545	2.459741	5.059023	15.55765
1475	0.450236	1.232047	2.883052	5.93751	96.26319
1476	0.538338	0.943653	1.691485	4.150725	59.56863
1477	0.498253	0.841036	2.135825	5.168161	49.64116
1478	0.387711	1.010141	2.725129	5.952439	96.26319
1479	0.498253	1.234198	2.686414	6.951994	50.50767
1480	0.498253	1.013064	2.364658	4.447681	24.87511
1481	0.52282	1.020597	2.012423	5.484129	49.64116
1482	0.387711	1.007117	2.462472	4.261201	29.79141
1483	0.498253	1.234771	2.622239	5.585678	43.46238
1484	0.450236	1.125664	2.165425	4.994722	96.26319
1485	0.400422	0.977102	2.0504	4.734926	96.26319
1486	0.539999	0.99505	2.200538	6.118624	59.56863
1487	0.387711	1.361605	2.346859	7.940548	49.64116
1488	0.590103	1.522594	2.635972	5.688391	25.87342
1489	0.450236	1.388214	2.459741	6.766983	59.56863
1490	0.441709	1.232047	2.601913	5.680174	96.26319
1491	0.367746	1.315365	2.615386	5.680174	96.26319
1492	0.400422	1.010793	2.237201	4.752796	29.79141
1493	0.450236	1.055515	1.990692	5.622546	59.56863
1494	0.498253	1.336535	2.490359	7.783394	96.26319
1495	0.441709	1.286605	2.819753	6.790782	59.56863
1496	0.538338	0.993299	2.124667	5.449678	67.28076
1497	0.387711	1.227474	2.765298	5.815874	59.56863
1498	0.678552	1.315932	2.237201	5.633015	49.64116
1499	0.387711	0.887559	1.747619	3.327779	96.26319
1500	0.502981	0.962826	1.705842	7.598968	59.56863
1501	0.450236	1.207373	2.145865	4.150725	45.78038
1502	0.367746	1.150295	3.008165	9.893675	50.50767
1503	0.450236	0.976517	2.481985	5.28171	43.45402
1504	0.400422	1.002292	2.08721	6.413057	50.50767
1505	0.400422	0.905382	2.418996	4.677135	43.45402
1506	0.547029	1.019647	2.017652	5.071899	67.28076
1507	0.367746	1.010505	1.612126	2.990929	59.56863
1508	0.606404	1.404845	2.237201	5.630543	96.26319
1509	0.502981	1.012411	2.257231	5.656581	59.56863
1510	0.450236	1.027698	3.174362	7.296068	50.50767
1511	0.539999	1.048562	2.183703	9.046218	43.45402
1512	0.500232	1.192474	3.421314	8.06741	45.78038
1513	0.441709	1.292937	2.947535	5.886826	96.26319
1514	0.367746	1.111451	2.390202	7.240006	49.64116
1515	0.400422	1.057956	2.350724	4.359742	96.26319
1516	0.500232	1.048562	2.583852	7.164845	43.46238
1517	0.538338	0.954093	1.723856	4.053904	32.52208
1518	0.367746	0.976655	2.010494	5.633015	31.4244
1519	0.61078	1.377912	2.619917	5.82056	96.26319
1520	0.450236	0.976341	1.91385	7.579441	96.26319
1521	0.367746	1.428948	2.387015	9.743395	67.28076
1522	0.387711	0.852207	1.834641	5.153914	96.26319
1523	0.367746	1.323977	2.472654	6.932004	43.45402
1524	0.367746	1.060584	2.414206	4.481728	59.56863
1525	0.500232	0.969615	1.715926	5.934222	49.64116
1526	0.678552	1.261799	2.634659	7.651014	96.26319
1527	0.387711	1.386153	2.631955	4.507066	43.45402
1528	0.502981	1.035944	2.777458	5.682564	67.28076
1529	0.500232	1.08272	1.981429	6.478245	96.26319
1530	0.502981	0.900953	1.731505	4.177015	22.8416
1531	0.400422	1.026834	2.939469	7.730191	49.64116
1532	0.400422	0.965917	2.144507	5.886826	67.28076
1533	0.441709	0.937444	1.772516	7.625628	67.28076
1534	0.387711	0.991546	1.834993	3.353184	29.79141
1535	0.367746	1.324327	2.383052	5.82056	50.50767
1536	0.400422	1.5161	3.151745	5.869491	67.28076
1537	0.450236	1.036104	2.341936	6.577355	45.78038
1538	0.52282	1.165161	2.165425	5.746729	50.50767
1539	0.400422	0.834837	1.339516	3.322108	43.46238
1540	0.538338	0.940901	1.458868	3.093734	46.53964
1541	0.450236	1.122804	1.734211	5.222828	96.26319
1542	0.590103	1.336535	2.415717	5.658692	67.28076
1543	0.547029	1.060472	2.222723	5.105663	31.4244
1544	0.441709	1.007117	1.769405	6.537145	43.46238
1545	0.400422	1.315365	2.792142	5.994588	31.4244
1546	0.450236	1.010682	1.970852	4.721384	31.4244
1547	0.502981	1.182962	2.04182	7.999052	67.28076
1548	0.450236	1.005851	1.831936	5.815874	49.64116
1549	0.367746	0.993299	2.264555	5.000038	50.50767
1550	0.441709	1.008868	2.462885	4.974075	67.28076
1551	0.400422	1.319441	2.729351	8.832398	50.50767
1552	0.502981	1.111856	2.909734	5.656421	46.53964
1553	0.652134	1.593088	3.142853	9.433845	96.26319
1554	0.538338	1.134463	2.615386	7.536744	46.53964
1555	0.400422	1.029539	1.681321	4.039147	32.52208
1556	0.441709	1.049516	2.221888	5.161974	67.28076
1557	0.450236	1.005851	1.744215	3.891518	25.87342
1558	0.367746	1.164712	2.603227	5.822966	50.50767
1559	0.400422	1.566269	3.312488	6.790782	45.78038
1560	0.441709	0.918457	2.709699	5.636292	59.56863
1561	0.367746	1.005331	1.791677	4.930564	67.28076
1562	0.450236	0.942459	1.637848	5.994588	96.26319
1563	0.400422	1.018903	1.64904	4.176208	43.46238
1564	0.367746	1.075384	2.73755	4.503201	59.56863
1565	0.367746	1.010759	2.017652	5.633015	49.64116
1566	0.400422	1.090268	2.841729	6.7402	45.78038
1567	0.498253	1.4273	2.08721	5.148393	29.79141
1568	0.450236	1.023107	1.797722	3.322108	32.52208
1569	0.387711	1.476545	2.459741	6.521084	46.53964
1570	0.590103	1.013064	2.139145	4.825311	96.26319
1571	0.367746	1.007117	1.845183	4.987117	29.79141
1572	0.441709	1.007117	2.565458	6.478245	32.52208
1573	0.500232	1.037224	2.158706	6.39589	67.28076
1574	0.450236	1.319333	2.149924	5.795258	49.64116
1575	0.450236	1.166285	2.685783	8.210416	59.56863
1576	0.441709	1.563228	2.280543	5.085645	49.64116
1577	0.367746	1.017095	2.372374	3.593735	96.26319
1578	0.400422	0.991218	1.659667	5.484662	45.78038
1579	0.400422	1.212311	1.745919	4.001336	49.64116
1580	0.387711	1.174824	1.988733	6.478245	96.26319
1581	0.400422	1.451707	2.886029	5.754947	96.26319
1582	0.367746	0.981261	1.960551	5.429984	96.26319
1583	0.367746	1.293474	2.790666	6.418835	50.50767
1584	0.539999	1.577179	2.589493	7.498165	67.28076
1585	0.498253	0.914887	2.043815	5.173135	31.4244
1586	0.538338	1.32153	2.660654	7.060252	29.79141
1587	0.387711	1.123834	1.970852	4.33595	46.53964
1588	0.367746	0.969552	1.627221	3.03628	14.30553
1589	0.637419	1.710121	2.97304	5.277363	50.50767
1590	0.400422	1.294042	2.207258	5.538783	96.26319
1591	0.387711	1.056968	2.519723	6.782455	96.26319
1592	0.450236	1.007117	1.885964	5.490827	31.4244
1593	0.387711	1.063497	1.710773	4.248603	25.87342
1594	0.367746	1.114476	1.78879	4.230092	45.78038
1595	0.441709	1.029539	1.935707	4.95548	96.26319
1596	0.652134	1.01232	2.144507	4.489659	67.28076
1597	0.387711	0.921393	1.713772	7.173172	96.26319
1598	0.367746	1.012411	2.919924	7.120981	43.46238
1599	0.441709	0.989434	1.647194	4.035337	27.1521
1600	0.498253	1.32422	2.781338	5.651477	45.78038
1601	0.387711	1.017663	2.04368	5.79044	59.56863
1602	0.450236	1.100602	2.686414	6.226387	59.56863
1603	0.367746	1.093564	3.036044	8.352269	46.53964
1604	0.450236	1.207708	2.017652	4.518972	49.64116
1605	0.500232	1.015392	2.130542	4.138413	59.56863
1606	0.367746	1.024331	1.869586	5.166321	59.56863
1607	0.450236	1.159034	2.217261	5.000038	43.46238
1608	0.450236	1.729816	2.937345	5.288509	31.4244
1609	0.387711	1.32422	2.793827	5.622546	96.26319
1610	0.450236	1.003484	2.237201	5.173135	59.56863
1611	0.628033	1.203151	1.969233	4.645723	27.09615
1612	0.387711	1.490006	2.818577	7.361232	67.28076
1613	0.367746	1.108968	2.670492	5.025259	67.28076
1614	0.367746	1.162122	2.169863	6.999922	32.52208
1615	0.498253	0.890894	1.525351	3.607438	15.53769
1616	0.450236	1.211739	2.793827	6.418835	46.53964
1617	0.387711	0.895552	2.403583	11.30428	96.26319
1618	0.400422	1.003484	2.068907	5.103297	67.28076
1619	0.547029	1.332539	2.725883	8.832398	59.56863
1620	0.441709	1.103627	1.988868	7.012667	59.56863
1621	0.367746	1.167799	2.673074	5.150719	59.56863
1622	0.367746	0.985154	1.883337	2.89627	50.50767
1623	0.387711	0.949808	1.745919	3.969603	46.53964
1624	0.628033	1.037224	2.222723	5.118705	67.28076
1625	0.52282	1.462737	2.729351	5.935105	96.26319
1626	0.387711	0.993585	1.732657	5.000344	49.64116
1627	0.367746	0.995711	3.115712	7.026704	96.26319
1628	0.400422	1.03799	1.776227	3.411141	20.40692
1629	0.367746	1.029988	2.298593	6.188206	96.26319
1630	0.502981	1.355007	2.917363	6.352691	96.26319
1631	0.441709	0.949808	2.871711	7.423455	46.53964
1632	0.367746	1.00832	2.145486	5.605502	25.87342
1633	0.367746	1.190258	2.255524	6.782455	38.59673
1634	0.367746	1.266171	2.983769	9.041204	96.26319
1635	0.498253	1.015392	2.280165	4.503201	96.26319
1636	0.441709	1.163578	2.401493	7.361232	59.56863
1637	0.441709	1.027698	2.467033	6.188206	96.26319
1638	0.367746	0.936531	1.791677	6.850084	46.53964
1639	0.367746	1.329125	3.074807	6.849169	96.26319
1640	0.387711	1.467115	3.808047	7.580206	67.28076
1641	0.441709	1.015392	2.324568	4.344287	96.26319
1642	0.500232	1.319303	2.32692	6.477417	59.56863
1643	0.450236	1.471223	2.820262	8.286655	50.50767
1644	0.367746	1.25741	2.750685	7.28714	96.26319
1645	0.441709	0.901038	3.098932	9.52334	67.28076
1646	0.450236	1.166853	1.791677	4.188647	43.45402
1647	0.61078	1.048562	2.043815	5.418838	49.64116
1648	0.450236	1.137025	2.131387	6.352691	96.26319
1649	0.367746	0.868951	2.383431	5.802343	46.53964
1650	0.387711	1.315365	3.136754	6.782455	59.56863
1651	0.367746	1.023211	2.233199	6.946042	46.53964
1652	0.387711	1.001766	2.479254	5.886826	43.45402
1653	0.367746	1.008102	1.850106	3.190192	96.26319
1654	0.450236	1.010141	2.571431	6.413057	59.56863
1655	0.367746	0.902844	1.510718	3.389539	46.53964
1656	0.450236	1.203342	3.092042	7.116733	59.56863
1657	0.441709	0.940196	1.404932	2.76066	50.50767
1658	0.450236	1.294042	1.687952	3.851699	27.09615
1659	0.502981	1.211739	2.280543	4.342049	96.26319
1660	0.500232	1.011167	1.915905	4.885011	67.28076
1661	0.367746	0.949262	1.612126	3.201345	43.46238
1662	0.52282	1.426731	2.685783	4.669429	43.46238
1663	0.547029	0.979477	1.725601	5.132286	67.28076
1664	0.387711	0.999635	2.421053	5.28992	96.26319
1665	0.400422	1.023107	2.139145	3.569028	38.59673
1666	0.450236	1.165748	1.715926	4.039147	43.46238
1667	0.441709	1.030023	2.158706	5.802343	59.56863
1668	0.367746	1.211739	1.82661	3.372793	29.79141
1669	0.61078	1.035596	2.793827	6.478245	50.50767
1670	0.441709	1.23589	2.635972	5.124097	38.59673
1671	0.498253	1.50498	2.792009	6.399858	67.28076
1672	0.367746	1.212311	1.915905	5.103297	96.26319
1673	0.387711	1.046533	1.734282	6.577355	45.78038
1674	0.400422	0.942459	1.641922	4.33595	29.79141
1675	0.52282	1.390971	2.585165	5.994588	59.56863
1676	0.450236	1.034257	2.211696	4.235011	67.28076
1677	0.400422	1.029315	1.894446	4.400369	49.64116
1678	0.441709	1.339888	3.035625	5.429984	67.28076
1679	0.547029	1.098666	2.451094	5.73709	46.53964
1680	0.450236	1.320944	2.619795	4.145127	43.46238
1681	0.450236	1.019647	1.93947	6.741763	49.64116
1682	0.441709	1.04711	2.135825	4.436287	31.4244
1683	0.367746	1.188294	2.459741	5.815874	67.28076
1684	0.387711	1.03451	2.246073	9.000488	59.56863
1685	0.538338	0.993299	1.814839	3.851749	67.28076
1686	0.637419	0.962975	1.793975	4.436048	38.59673
1687	0.387711	0.979477	2.352813	7.28714	43.46238
1688	0.400422	1.34021	2.686414	6.478245	38.59673
1689	0.61078	1.50553	2.689118	5.124226	27.09615
1690	0.441709	1.428948	2.418061	5.742043	96.26319
1691	0.400422	1.078409	2.025542	5.025259	59.56863
1692	0.367746	1.322648	2.213206	4.677135	67.28076
1693	0.387711	0.924008	2.327299	6.583307	59.56863
1694	0.400422	1.022728	2.221888	4.46654	27.1521
1695	0.52282	1.082592	2.300104	8.855186	67.28076
1696	0.690895	1.061923	2.529033	5.38915	43.46238
1697	0.500232	1.084935	2.401493	4.48336	50.50767
1698	0.539999	1.329125	2.766474	10.4035	96.26319
1699	0.367746	1.094086	3.86044	6.782455	49.64116
1700	0.606404	1.005563	2.122175	5.591866	59.56863
1701	0.367746	1.32422	2.777458	6.583307	96.26319
1702	0.400422	1.314827	1.769155	4.347144	67.28076
1703	0.590103	1.033959	1.781832	4.077998	45.78038
1704	0.818334	1.359799	2.606062	5.746729	46.53964
1705	0.367746	1.103627	2.107832	3.94895	50.50767
1706	0.400422	1.04711	3.147046	6.583307	59.56863
1707	0.441709	1.246285	2.97304	5.688391	96.26319
1708	0.450236	1.248555	2.660521	7.500329	50.50767
1709	0.400422	0.940752	1.781865	4.992638	49.64116
1710	0.367746	1.0443	2.42794	6.353051	67.28076
1711	0.502981	1.015766	2.685783	6.39589	67.28076
1712	0.387711	1.13848	2.661596	6.806727	46.53964
1713	0.52282	1.043962	3.240249	7.431782	96.26319
1714	0.680182	1.46609	2.634659	5.916887	67.28076
1715	0.387711	1.074045	2.165425	5.795258	43.46238
1716	0.400422	1.007117	1.886444	4.382676	67.28076
1717	0.387711	1.327681	2.383431	4.129255	46.53964
1718	0.400422	1.343578	3.092042	6.925212	38.59673
1719	0.538338	1.319379	2.906935	6.583307	46.53964
1720	0.387711	1.153847	2.401493	7.887344	67.28076
1721	0.450236	1.001766	2.390202	6.586561	67.28076
1722	0.400422	0.991187	2.211741	5.123793	29.79141
1723	0.387711	1.059133	2.842327	7.28714	38.59673
1724	0.450236	1.229832	2.588924	8.110922	67.28076
1725	0.367746	0.970234	2.048968	4.503201	67.28076
1726	0.367746	1.062537	2.606062	6.101033	50.50767
1727	0.637419	1.017095	2.06737	5.490827	49.64116
1728	0.502981	1.163578	1.983132	5.28171	96.26319
1729	0.367746	1.13848	2.793827	7.102621	25.29083
1730	0.367746	1.23589	2.857133	5.651477	67.28076
1731	0.52282	1.361609	2.434227	4.494277	59.56863
1732	0.539999	1.375212	2.236822	5.815874	50.50767
1733	0.498253	1.015766	2.446334	4.948017	50.50767
1734	0.498253	1.048396	2.405183	5.754947	96.26319
1735	0.441709	1.088622	3.136754	9.649954	96.26319
1736	0.538338	1.103627	2.553037	5.413802	96.26319
1737	0.367746	1.029539	1.716549	5.467251	45.78038
1738	0.539999	1.010682	2.178545	8.052418	96.26319
1739	0.400422	1.239567	2.2977	7.580206	96.26319
1740	0.498253	1.001438	1.505548	4.248603	49.64116
1741	0.733388	1.345249	3.000349	6.373314	50.50767
1742	0.450236	1.114476	2.909734	6.443817	67.28076
1743	0.367746	1.069429	2.842905	6.496102	50.50767
1744	0.498253	1.535217	3.496937	6.999922	96.26319
1745	0.367746	1.048665	2.012423	5.025259	19.48617
1746	0.387711	1.393158	2.574061	6.399858	67.28076
1747	0.367746	1.32153	2.278654	5.161974	59.56863
1748	0.387711	1.052976	2.138766	4.688537	43.45402
1749	0.387711	0.979924	2.107697	5.288509	38.59673
1750	0.367746	1.017663	2.954948	6.933539	49.64116
1751	0.367746	1.007377	1.907027	4.593464	25.87342
1752	0.400422	1.122804	2.08049	5.571219	50.50767
1753	0.367746	1.068837	2.589493	4.721384	96.26319
1754	0.400422	0.943653	1.60075	5.407072	96.26319
1755	0.500232	1.418033	2.464396	6.776503	50.50767
1756	0.400422	1.096456	1.813135	4.166256	50.50767
1757	0.498253	1.000336	1.810509	4.804818	59.56863
1758	0.547029	0.96673	1.731505	5.429984	38.59673
1759	0.367746	1.234771	2.842327	5.797656	67.28076
1760	0.500232	1.018528	2.327299	5.596824	49.64116
1761	0.400422	0.983786	1.93947	4.994722	50.50767
1762	0.400422	1.319303	2.942086	6.782455	96.26319
1763	0.367746	1.131881	2.200538	4.669429	46.53964
1764	0.547029	1.458814	2.815294	5.537986	25.87342
1765	0.400422	1.007117	1.747421	7.607295	96.26319
1766	0.678552	1.027791	1.746921	3.389539	45.78038
1767	0.400422	1.188862	2.017517	5.574423	96.26319
1768	0.441709	0.961781	1.639414	4.496903	50.50767
1769	0.690895	1.327294	2.697539	4.496903	32.52208
1770	0.637419	0.990116	1.691612	4.983805	59.56863
1771	0.367746	0.839447	2.581266	6.478245	59.56863
1772	0.539999	1.353818	2.986298	5.939072	59.56863
1773	0.400422	1.24745	2.554548	4.673106	67.28076
1774	0.400422	1.329125	2.417056	6.3952	45.78038
1775	0.387711	1.003805	2.538117	7.940548	50.50767
1776	0.538338	1.078409	2.222723	4.458609	67.28076
1777	0.538338	1.114476	2.372374	5.454636	29.79141
1778	0.387711	0.993299	1.779239	4.263457	59.56863
1779	0.387711	1.003812	1.886444	5.537986	31.4244
1780	0.498253	1.060472	1.65682	3.36889	50.50767
1781	0.367746	1.162122	1.809751	5.797656	96.26319
1782	0.538338	1.040684	2.97304	7.522638	59.56863
1783	0.500232	1.236986	2.804139	5.754947	46.53964
1784	0.367746	0.910159	1.834993	5.247675	32.52208
1785	0.400422	1.133008	1.937539	5.935105	31.4244
1786	0.498253	1.027307	1.72343	4.658911	22.54198
1787	0.450236	0.912432	1.510718	4.47543	96.26319
1788	0.441709	1.328863	2.818577	7.940548	45.78038
1789	0.450236	1.237639	2.979568	11.36074	49.64116
1790	0.652134	1.255779	3.274796	7.499563	43.45402
1791	0.387711	0.831812	1.463612	3.967465	96.26319
1792	0.441709	1.456115	3.695545	8.984111	67.28076
1793	0.450236	1.099256	1.932558	7.310215	96.26319
1794	0.400422	0.981589	2.207258	4.500575	96.26319
1795	0.441709	1.203151	2.569411	7.925407	50.50767
1796	0.367746	0.993299	2.017652	5.367162	38.59673
1797	0.547029	0.989434	1.887668	6.719577	49.64116
1798	0.450236	1.011167	2.508421	4.945917	96.26319
1799	0.400422	1.163578	2.850243	8.210069	50.50767
1800	0.441709	1.16049	2.434227	5.694884	67.28076
1801	0.367746	1.238211	2.08049	3.932154	59.56863
1802	0.652134	1.459839	2.213206	5.124097	49.64116
1803	0.441709	0.991029	1.722574	4.238589	96.26319
1804	0.367746	0.991546	2.588924	5.137138	38.59673
1805	0.387711	1.317692	1.835276	7.500329	46.53964
1806	0.498253	1.339888	2.264555	6.732322	59.56863
1807	0.367746	1.287304	2.980469	6.720232	67.28076
1808	0.441709	1.061923	2.674388	4.948017	49.64116
1809	0.367746	0.989434	1.684179	7.12566	67.28076
1810	0.367746	0.979477	2.034869	5.656581	49.64116
1811	0.367746	1.345571	3.098932	5.772966	45.78038
1812	0.450236	1.160681	2.279033	6.720232	59.56863
1813	0.367746	1.009853	1.647194	3.31104	45.78038
1814	0.498253	1.062617	2.634659	5.124097	67.28076
1815	0.400422	1.100602	2.300104	4.338783	45.78038
1816	0.441709	1.482562	2.606062	6.400979	43.45402
1817	0.502981	1.292351	2.601913	5.085645	27.09615
1818	0.387711	0.80445	1.337269	3.443135	67.28076
1819	0.538338	1.607313	4.35156	8.124213	49.64116
1820	0.387711	1.010793	1.615809	3.385103	67.28076
1821	0.500232	0.996864	2.931414	8.03739	96.26319
1822	0.498253	1.364431	2.571431	5.150719	24.87511
1823	0.500232	1.114476	1.97954	4.979682	27.09615
1824	0.500232	0.927367	1.745919	4.494277	43.45402
1825	0.500232	1.078409	2.565458	4.347144	43.45402
1826	0.637419	1.212311	3.035573	7.895264	43.45402
1827	0.367746	1.048562	1.773103	6.798467	32.52208
1828	0.367746	1.011667	2.08721	6.999922	49.64116
1829	0.367746	0.827424	1.499073	4.331086	43.46238
1830	0.441709	1.017663	1.885097	4.256337	31.4244
1831	0.718289	1.353818	2.656506	5.157533	50.50767
1832	0.441709	1.044085	2.217261	4.398365	59.56863
1833	0.367746	1.040684	2.211696	6.988485	67.28076
1834	0.52282	0.986612	2.054973	5.82056	27.09615
1835	0.450236	1.595808	3.240249	5.815874	49.64116
1836	0.498253	1.015626	2.12231	4.592351	25.87342
1837	0.441709	0.943504	1.633121	4.392491	96.26319
1838	0.367746	1.027307	2.508421	6.521084	59.56863
1839	0.61078	1.118493	2.471965	5.166321	31.4244
1840	0.400422	1.235894	2.724065	6.400979	59.56863
1841	0.400422	0.990582	2.293831	5.28992	59.56863
1842	0.367746	1.002292	2.990659	5.79044	96.26319
1843	0.367746	1.38102	2.97304	6.353051	96.26319
1844	0.680182	1.207708	2.158985	5.015218	96.26319
1845	0.502981	1.32153	3.227176	6.552373	67.28076
1846	0.606404	1.336076	2.495631	7.12566	46.53964
1847	0.604546	1.393158	2.221888	6.413057	46.53964
1848	0.367746	1.477519	2.8786	7.894384	43.46238
1849	0.400422	1.008102	1.965949	5.007511	43.46238
1850	0.52282	1.324327	2.581635	5.000038	43.46238
1851	0.367746	0.976517	1.458868	3.932154	25.29083
1852	0.367746	0.867804	1.716123	4.853374	50.50767
1853	0.387711	1.022235	2.216546	4.961285	67.28076
1854	0.450236	1.01232	2.660654	8.404936	59.56863
1855	0.387711	1.349684	2.689251	5.452364	49.64116
1856	0.400422	0.957408	2.278773	4.992724	67.28076
1857	0.450236	1.042623	1.542101	3.583376	67.28076
1858	0.367746	1.160681	1.707322	4.129255	25.29083
1859	0.387711	1.492998	2.934547	6.91926	43.46238
1860	0.387711	1.008102	1.968719	5.754947	96.26319
1861	0.367746	1.019647	1.686327	4.917522	49.64116
1862	0.450236	1.009853	2.298593	3.680067	38.59673
1863	0.52282	1.236414	3.594192	9.158336	96.26319
1864	0.498253	1.180809	2.512569	5.34251	59.56863
1865	0.367746	1.03451	1.98201	6.188206	67.28076
1866	0.652134	1.182962	2.474696	5.158261	50.50767
1867	0.500232	1.029539	2.139145	7.026704	49.64116
1868	0.400422	1.017783	1.915905	4.129255	43.45402
1869	0.400422	1.458814	3.265444	11.18771	96.26319
1870	0.502981	1.012805	3.137694	6.16602	96.26319
1871	0.400422	1.00832	2.600029	7.696691	31.4244
1872	0.538338	1.336076	2.433719	5.651477	49.64116
1873	0.387711	0.939707	1.670775	4.138413	59.56863
1874	0.498253	1.458814	2.572747	5.225925	27.09615
1875	0.590103	1.010682	2.069149	6.188206	43.45402
1876	0.52282	1.319441	2.203162	8.223345	49.64116
1877	0.400422	0.990116	1.746438	4.429988	67.28076
1878	0.628033	1.188862	2.619534	5.591866	38.59673
1879	0.450236	1.024331	2.627643	6.232165	96.26319
1880	0.52282	1.029988	2.656373	5.452364	49.64116
1881	0.367746	1.08272	2.217261	5.797656	50.50767
1882	0.500232	0.996864	1.746921	4.721384	67.28076
1883	0.400422	1.118493	2.653037	7.499563	96.26319
1884	0.387711	1.056968	1.691485	5.124097	96.26319
1885	0.502981	1.300327	2.751023	5.476107	45.78038
1886	0.652134	1.203342	1.809751	4.153697	43.45402
1887	0.387711	0.982036	1.813542	5.025259	46.53964
1888	0.502981	1.142998	2.434227	5.734827	43.45402
1889	0.367746	0.8996	1.953882	5.173135	43.46238
1890	0.450236	0.912432	1.534561	2.701027	43.45402
1891	0.498253	1.319826	2.327299	6.776503	67.28076
1892	0.367746	1.075106	2.0504	4.944739	67.28076
1893	0.547029	1.040841	2.548889	5.34251	96.26319
1894	0.498253	1.317124	2.512569	6.999922	46.53964
1895	0.400422	1.212311	2.556179	6.597444	45.78038
1896	0.500232	1.465109	3.374366	6.782455	59.56863
1897	0.590103	0.993517	2.566771	5.545998	67.28076
1898	0.441709	1.363982	3.151745	7.554678	46.53964
1899	0.441709	1.203342	2.145865	5.466176	67.28076
1900	0.680182	1.357353	2.690936	5.640332	67.28076
1901	0.538338	1.239567	2.50021	5.427712	46.53964
1902	0.387711	1.13848	2.482278	5.688391	67.28076
1903	0.450236	1.100602	2.131387	3.607438	32.52208
1904	0.367746	0.918457	1.654509	4.872039	67.28076
1905	0.441709	1.04106	2.135825	5.916887	43.45402
1906	0.387711	0.985144	2.050535	4.513365	50.50767
1907	0.367746	0.991869	1.800425	4.874847	46.53964
1908	0.367746	1.055208	2.08721	5.116087	50.50767
1909	0.367746	1.011426	1.939582	4.481728	59.56863
1910	0.441709	1.386153	2.14187	5.802343	32.52208
1911	0.52282	1.207708	2.809598	7.522638	59.56863
1912	0.628033	1.028818	1.809751	3.675255	67.28076
1913	0.367746	1.08348	2.508421	3.354491	27.1521
1914	0.387711	1.123834	2.980469	7.762947	67.28076
1915	0.400422	1.475813	3.856455	6.418835	59.56863
1916	0.400422	0.905382	1.845183	3.263326	59.56863
1917	0.400422	0.969764	2.554548	5.466176	32.52208
1918	0.441709	1.086277	2.638311	5.000038	49.64116
1919	0.547029	1.050897	1.879397	5.490827	67.28076
1920	0.367746	1.04711	2.280543	5.449678	45.78038
1921	0.400422	0.990116	2.135825	5.123793	49.64116
1922	0.367746	1.226902	2.579448	6.418835	67.28076
1923	0.400422	0.94227	2.391163	4.961285	45.78038
1924	0.441709	0.939707	1.969233	6.629551	46.53964
1925	0.367746	1.83843	3.594192	8.796109	59.56863
1926	0.367746	1.010275	3.136754	5.288509	59.56863
1927	0.502981	1.021582	2.434227	4.33713	50.50767
1928	0.652134	1.126769	2.474696	4.245746	25.87342
1929	0.400422	0.943653	1.503923	4.637792	50.50767
1930	0.502981	1.092104	2.844145	5.071899	67.28076
1931	0.387711	1.317124	2.607694	5.596824	67.28076
1932	0.400422	1.234198	2.327299	4.908674	67.28076
1933	0.502981	1.190258	2.063655	4.24784	96.26319
1934	0.538338	1.341895	2.352813	4.318258	59.56863
1935	0.500232	1.009853	2.895896	5.802343	96.26319
1936	0.502981	1.024331	1.707322	4.287265	67.28076
1937	0.387711	1.53211	3.226198	8.841839	96.26319
1938	0.441709	0.918457	1.720133	6.862989	59.56863
1939	0.387711	0.925929	3.111056	7.894384	59.56863
1940	0.367746	1.016919	2.425201	7.239555	59.56863
1941	0.367746	1.462737	2.842905	4.861305	43.46238
1942	0.52282	1.320944	2.519723	4.752796	38.59673
1943	0.400422	1.13848	2.135825	4.969959	50.50767
1944	0.441709	1.134654	2.391887	5.466176	59.56863
1945	0.441709	1.064948	1.74259	3.3741	59.56863
1946	0.450236	1.022235	1.894446	5.148393	96.26319
1947	0.500232	1.237639	1.997374	8.286655	96.26319
1948	0.367746	1.238104	2.474696	5.077586	59.56863
1949	0.400422	0.936531	1.475256	4.400369	32.52208
1950	0.367746	1.059133	2.815294	5.766778	27.1521
1951	0.387711	0.935638	2.415717	6.213727	31.4244
1952	0.61078	1.314827	3.098094	7.925152	59.56863
1953	0.367746	1.122804	2.131387	5.622546	96.26319
1954	0.538338	1.012411	2.390202	5.137138	32.52208
1955	0.387711	1.029539	2.49309	5.777924	27.09615
1956	0.502981	1.060584	1.819563	5.537986	46.53964
1957	0.500232	0.96673	1.890224	4.494277	50.50767
1958	0.387711	0.986612	2.112982	4.713453	27.1521
1959	0.502981	1.161731	2.474696	5.656421	67.28076
1960	0.441709	1.353818	2.492927	6.932004	50.50767
1961	0.498253	0.86201	2.06737	5.869491	96.26319
1962	0.367746	1.009156	2.026845	11.0166	67.28076
1963	0.387711	1.000336	1.869586	5.059023	50.50767
1964	0.367746	1.191382	2.446334	5.688391	67.28076
1965	0.441709	1.726152	2.990659	6.932214	59.56863
1966	0.628033	1.375212	2.939469	5.743044	49.64116
1967	0.52282	1.017095	2.202783	5.153914	59.56863
1968	0.441709	0.951341	1.773103	4.188647	45.78038
1969	0.450236	0.943504	1.625512	4.24784	59.56863
1970	0.590103	1.015392	1.503923	3.389539	49.64116
1971	0.441709	1.4273	2.809598	6.232165	67.28076
1972	0.387711	0.885758	1.536116	3.569028	49.64116
1973	0.387711	1.332539	2.403583	7.509256	96.26319
1974	0.387711	1.007117	2.12231	4.453979	96.26319
1975	0.367746	0.97607	1.809751	5.123793	96.26319
1976	0.387711	1.319441	2.434227	7.39914	50.50767
1977	0.500232	1.364431	2.346859	4.428118	50.50767
1978	0.387711	1.414636	2.638311	11.5905	46.53964
1979	0.400422	1.008868	2.724065	4.338783	49.64116
1980	0.400422	1.234198	2.999173	5.822966	96.26319
1981	0.441709	1.04106	2.32692	4.500575	67.28076
1982	0.400422	1.150881	2.431534	5.283551	50.50767
1983	0.498253	1.074045	2.298593	4.948017	29.79141
1984	0.502981	0.912432	2.050535	5.886826	27.09615
1985	0.387711	1.012411	2.385961	5.173135	49.64116
1986	0.400422	1.08272	2.49309	5.797656	96.26319
1987	0.400422	1.462737	2.862744	7.296068	38.59673
1988	0.498253	1.316456	3.139552	6.946042	46.53964
1989	0.367746	1.04711	1.667447	4.235011	67.28076
1990	0.539999	1.766945	3.115712	6.478245	67.28076
1991	0.400422	1.351269	2.518604	6.637187	67.28076
1992	0.590103	1.138671	2.50021	4.38749	67.28076
1993	0.498253	1.369792	2.738863	5.743044	38.59673
1994	0.400422	1.314827	3.098932	6.782455	45.78038
1995	0.61078	1.7348	3.627831	10.58262	50.50767
1996	0.367746	1.164712	1.859595	4.987908	32.52208
1997	0.367746	1.490269	2.986298	11.14981	67.28076
1998	0.387711	1.001766	1.774807	5.105923	50.50767
1999	0.498253	1.382193	2.529033	6.063249	50.50767
[truncated: 8,001 more rows]
