# Supplementary material for: Longitudinal kinetics of RBD+ antibodies in COVID-19 recovered patients over 14 months
Source: PLoS Pathog. 2022 Jun 3;18(6):e1010569. doi: 10.1371/journal.ppat.1010569 (PMC9200310; doi:10.1371/journal.ppat.1010569)
Supplement: S1 Data — (ZIP) [file ppat.1010569.s010.zip › S1_Data/S3A_Table_IgG.csv]

OTD
	2.201235739
	1.77743537
	2.814947799
	8.074855267
	5.132788916
	5.998793954
	0.819588104
	0.583892582
	0.412477658
	10.5866671
	1.395989595
	0.287731243
	1.039322862
	0.459296623
	2.633265615
	1.549551084
	3.065863883
	3.617129507
	0.473467066
	1.055277809
	0.911765806
	3.666349371
	7.496560556
	15.82855876
	3.462522988
	0.5408063
	80.00114432
	1.070362239
	5.791206452
	9.063964084
	3.912756461
	4.50603291
	8.92726839
	4.579166067
	27.80804972
	0.43163099
	19.30849764
	26.44174253
	55.94325383
	21.47099028
	6.65516832
	40.1026428
	1.293808546
	14.04087506
	22.54204033
	3.236637334
	13.33916707
	4.855088193
	29.46040897
	17.80359487
	48.15926975
	2.506681778
	24.34433595
	1.501037006
	4.381972635
	33.50283936
	18.6940069
	0.849194789
	3.028819277
	3.727334924
	6.015509855
	8.281140975
	1.462929911
	34.31252109
	7.044581268
	3.828545141
	3.6357373
	8.044455199
	0.625096952
	4.090750073
	9.990892385
	4.36152134
	26.86432506
	5.062309353
	0.737145871
	10.46985493
	15.96095492
	1.061930796
	0.965153623
	1.324060294
	14.05754268
	6.58561027
	18.61846305
	2.822141998
	62.59044643
	8.384151816
	13.23137829
	8.952315548
	5.764297494
	33.03758982
	44.54494736
	90.17711648
	6.647111063
	33.70424583
	72.68130308
	5.519167657
	27.18246024
	2.871911542
	4.135751137
	19.69761218
	26.86644348
	7.027861989
	3.197790084
	40.52165662
	13.6880263
	59.07541679
	160.8353567
	8.568489706
	15.0121821
	74.41708938
	12.5807637
	2.146264341
	3.122533042
	97.92185377
	45.58824477
	2.909633681
	90.79203977
	3.744784111
	3.753365274
	13.59803062
	29.1389097
	23.16161501
	15.27538558
	5.566396442
	15.84102042
	19.59168067
	2.215899728
	13.41429906
	5.712064318
	0.854988674
	2.354382918
	1.048474196
	1.561305709
	4.372591748
	4.322689613
	5.328883259
	6.06860859
D1
	20.34020478
	10.60248916
	31.04784602
	4.986568694
	40.81887289
	19.08495009
	1.409925459
	96.15735276
	108.5461406
	15.52564758
	11.38182623
	30.33398513
	23.36482795
	0.617861254
	14.97191813
	0.572240127
	57.23738965
	17.90401389
	12.98077957
	5.479452339
	28.87015722
	14.28505722
	0.529752894
	12.55693268
	40.31456046
	9.964410637
	7.667474162
	1.449905359
	2.315642726
	0.825901875
	10.73081031
	0.58157502
	18.74454312
	23.5252297
	2.874097445
	1.337732419
	7.620740529
	0.960026629
	13.75965044
	57.20005514
	21.46057454
	17.14603388
	3.13244783
	17.73650133
	4.128298572
	1.124982097
	97.32902007
	11.27175796
	11.72968064
	4.865997062
	9.128363642
	26.53869968
	15.23347125
	5.42204319
	1.663129303
	15.16803319
	33.82381087
	27.14684795
	19.69170427
	5.618963214
	5.747004733
	8.19642154
	11.68954507
	2.321680082
	2.624495287
	0.440613999
	3.517311997
D2
	6.496994173
	10.37128158
	14.65138025
	3.464418742
	25.44474946
	13.21156026
	0.562905234
	49.08738466
	49.59240922
	9.695654543
	7.090889922
	14.23816658
	18.89889335
	0.518337445
	5.19390264
	0.368012909
	18.52967836
	3.123287961
	6.371461598
	8.421687516
	14.46640187
	5.848280753
	0.501440152
	5.137514788
	31.84837886
	3.7097157
	2.494844152
	2.315586423
	2.844686977
	0.790729967
	5.7284889
	0.465459072
	10.66871832
	9.333622626
	5.668410746
	7.994169738
	5.921078749
	1.034361281
	3.635881436
	20.99977797
	9.045017005
	2.021681803
	2.354385621
	5.7878761
	3.63039842
	0.782271947
	15.70285217
	6.823598445
	15.18134961
	39.2079847
	4.140752795
	3.364146446
	8.743568427
	1.684062668
	14.62251945
	8.510970685
	10.13195381
	3.457458175
	4.395865237
	40.7486895
	15.99342136
	1.471183937
	2.667993731
	11.62927961
	2.154310577
D3
	5.746424831
	5.716400565
	12.5178738
	3.466503049
	22.48151908
	12.89625575
	27.57927212
	36.07920714
	6.699838677
	10.16389434
	4.154548594
	10.75074233
	5.708293308
	7.741858758
