# Supplementary material for: Longitudinal kinetics of RBD+ antibodies in COVID-19 recovered patients over 14 months
Source: PLoS Pathog. 2022 Jun 3;18(6):e1010569. doi: 10.1371/journal.ppat.1010569 (PMC9200310; doi:10.1371/journal.ppat.1010569)
Supplement: S1 Data — (ZIP) [file ppat.1010569.s010.zip › S1_Data/Fig_4A_Table_IgA.csv]

	103	104	106	107	108	109	110	111	112	114	115	116	117	118	120	122	123	125	126	131	133	134	137	138	139	140	143	144	145	146	147	149	151	152	157	160	162	164	165	166	168	169	170	172	173	174	177	182	185
57	4.545596
149	2.061695
236	4.110362
43		7.711832
131		6.591634
233		4.181933
411		3.166169
70			1.567888
157			0.988961
276			1.20928
64				2.856617
193				1.422356
309				1.706896
64					1.115468
193					0.615479
276					0.615539
63						2.431496
192						2.07409
279						1.818514
60							0.481349
215							0.39812
424							0.169457
70								3.03742
200								1.528637
277								1.614911
69									2.835903
199									1.450922
276									1.359821
56										8.984327
139										6.558325
311										5.735787
56											3.088858
134											1.463718
58												1.190425
153												0.68297
245												0.631093
72													2.02671
268													1.398275
89														0.539999
231														0.61078
68															4.222592
183															1.947996
264															1.497714
379															1.341456
68																0.606404
190																0.500232
79																	4.851299
275																	2.354752
73																		1.461503
262																		0.695408
68																			1.920658
141																			2.621109
83																				4.490246
175																				3.391639
80																					12.15214
185																					5.324701
74																						0.502981
149																						0.498253
61																							1.008102
152																							0.761959
239																							0.692571
85																								7.300441
208																								5.824528
97																									0.818334
219																									0.805716
99																										2.98323
214																										1.285054
77																											0.812025
185																											0.766306
95																												0.859324
203																												0.999654
109																													0.607591
271																													1.512099
116																														1.201696
223																														0.91458
89																															0.652134
233																															0.590103
110																																1.454017
208																																1.424554
113																																	1.881054
211																																	1.316587
86																																		0.911716
151																																		0.988365
253																																		0.678552
410																																		0.517068
51																																			2.188684
86																																			1.477306
219																																			1.022363
352																																			0.663585
18																																				0.78378
116																																				0.821503
30																																					4.252704
151																																					1.01775
42																																						43.45402
144																																						10.12279
140																																							5.135351
281																																							2.957253
38																																								2.731478
136																																								1.006803
167																																									1.691888
258																																									1.346147
80																																										4.363699
160																																										1.739964
154																																											0.839788
234																																											0.705972
374																																											0.377482
26																																												0.898376
98																																												1.314241
26																																													67.28076
175																																													3.316254
280																																													1.173694
64																																														1.327573
152																																														1.04214
24																																															2.512434
147																																															1.323102
247																																															0.237261
39																																																1.12757
137																																																0.933756
26																																																	5.977254
117																																																	1.85223
243																																																	0.214328
118
216
52
140
95
186
68
169
250
70
169
250
57
137
249
65
156
86
174
107
195
110
201
292
81
179
25
264
121
212
49
144
67
130
49
136
0
94
[truncated: 18 more columns]
