# Supplementary material for: Longitudinal kinetics of RBD+ antibodies in COVID-19 recovered patients over 14 months
Source: PLoS Pathog. 2022 Jun 3;18(6):e1010569. doi: 10.1371/journal.ppat.1010569 (PMC9200310; doi:10.1371/journal.ppat.1010569)
Supplement: S1 Data — (ZIP) [file ppat.1010569.s010.zip › S1_Data/S3C_Table_IgM.csv]

n=45	n=48	n=46	n=53
4.30911123	3.37718128	1.50473397	0.59142842
11.6258528	2.25287963	0.9627699	0.43602745
7.7471906	1.93668832	1.45756633	0.77234158
6.652808	3.61122996	1.16518574	0.72883553
14.2479751	2.61617315	1.15904476	0.5185875
5.08918585	2.5841638	0.88755208	0.35878417
5.20056306	3.42221659	1.03926933	0.71201703
74.6138586	1.89619364	1.11760365	0.50737254
8.67745164	2.59307712	1.30787129	0.51061467
3.84935694	1.64423306	0.90361368	0.43967925
4.27378089	1.77823765	1.30767733	0.63820295
7.91541298	2.71027032	1.04309298	0.40419562
6.34321718	1.97981305	0.92145378	0.64790677
3.9305704	3.76752051	0.99579258	0.46424348
5.90792145	1.98283299	1.07152975	0.50776223
11.0542474	2.80240753	1.28153918	0.52236019
12.4619671	1.97634956	1.20773299	0.62252671
10.5506383	1.53915442	1.00023413	0.67236978
16.6582126	1.55937206	1.10951932	0.4159521
89.8648544	1.77261889	0.91727529	0.71646372
25.9502977	3.47594159	1.20303604	0.70638858
11.9325947	1.86271543	1.41773724	0.84315808
18.9742341	3.00366378	1.08379734	0.60194016
12.5889316	2.78455505	1.36443646	0.68774588
17.930331	2.28442879	1.00066263	0.77357268
13.6491952	3.21111692	1.28110965	0.86737482
27.8936375	2.4195125	1.02086671	0.8668997
73.5997335	2.63607785	1.45394862	0.46656466
98.7398871	2.83476419	1.32787242	0.19768324
8.12702671	2.49190513	1.16104837	0.76317062
4.3958259	2.46590055	1.12460676	0.87895436
5.90985785	2.15894351	1.48057675	0.4814849
18.5253247	1.90959477	1.2636164	0.38847468
5.73890969	1.94806757	1.17423985	0.82897845
4.29862167	2.75710311	1.35720495	0.52601829
5.11675315	1.98475954	1.50154084	0.68472396
14.3850055	2.27671399	1.11141076	0.65301149
10.6114345	2.41518732	1.09595041	0.58342913
22.4506025	1.70473829	0.96354773	0.54722158
4.3484135	1.80662598	1.1765932	0.78743212
5.0128083	1.76665846	0.94738866	0.35865027
39.6298333	3.15980759	1.16521294	0.64648613
11.2096715	1.58649399	1.16380804	0.72340657
8.09859009	1.8187703	1.03922827	0.48520729
14.9004812	3.16393881	0.94103696	0.28885287
	2.22833336	1.32219048	0.63142502
	2.82251676		0.54036843
	2.09797093		0.62621444
			0.53505961
			0.36865354
			0.3434564
			0.57601452
			0.72297969
