# Supplementary material for: Longitudinal kinetics of RBD+ antibodies in COVID-19 recovered patients over 14 months
Source: PLoS Pathog. 2022 Jun 3;18(6):e1010569. doi: 10.1371/journal.ppat.1010569 (PMC9200310; doi:10.1371/journal.ppat.1010569)
Supplement: S1 Data — (ZIP) [file ppat.1010569.s010.zip › S1_Data/Fig_6E_Table.csv]

		pre 1	pre 2	expected pre vacc	expected post vacc	post	pre 1	pre 2	expected pre vacc	expected post vacc	post	pre 1	pre 2	expected pre vacc	expected post vacc	post	pre 1	pre 2	expected pre vacc	expected post vacc	post	pre 1	pre 2	expected pre vacc	expected post vacc	post	pre 1	pre 2	expected pre vacc	expected post vacc	post	pre 1	pre 2	expected pre vacc	expected post vacc	post	pre 1	expected pre vacc	expected post vacc	post	pre 1	expected pre vacc	expected post vacc	post	pre 1	expected pre vacc	expected post vacc	post	pre 1
103	-326	16.09184
	-234	5.594019	5.594019
	-147		5.614062	5.614062
Vacc	0			5.64792775862069	5.64792775862069
8 days post vacc	8				43.93651	43.93651
	21					37.91627
106	-296						19.72507
	-209						9.141496	9.141496
	-90							7.870168	7.870168
Vacc	0								6.90865942857143	6.90865942857143
8 days post vacc	8									54.89489	54.89489
	41										50.88043
108	-302											40.81887
	-173											25.44475	25.44475
	-90												22.48152	22.48152
Vacc	0													19.2683790361446	19.2683790361446
8 days post vacc	8														24.25713	24.25713
	64															18.1511
111	-297																58.58091
	-167																28.28749	28.28749
	-90																	18.34012	18.34012
Vacc	0																		6.7133238961039	6.7133238961039
8 days post vacc	8																			78.238	78.238
	36																				71.71326
112	-297																					68.53364
	-167																					34.55276	34.55276
	-90																						25.48381	25.48381
Vacc	0																							14.8837385714286	14.8837385714286
8 days post vacc	8																								37.64121	37.64121
	36																									30.32225
114	-350																										15.52564758
	-270																										9.695654543	9.695654543
	-95																											6.699838677	6.699838677
Vacc	0																												5.04517293705814	5.04517293705814
8 days post vacc	8																													24.38315	24.38315
	38																														22.1969
116	-287																															23.43219
	-192																															11.80159	11.80159
	-100																																8.364633	8.364633
Vacc	0																																	4.62881017391304	4.62881017391304
8 days post vacc	8																																		55.62358	55.62358
	40																																			50.84211
117	-235																																				23.36483
	-39																																				18.89889	18.89889
Vacc	0																																					18.0102590816327	18.0102590816327
8 days post vacc	8																																						18.59249	18.59249
	129																																							15.83546
125	-272																																												11.43468
	-83																																												2.182433	2.182433
Vacc	0																																													0.694988	0.694988
8 days post vacc	8																																														35.88466	35.88466
	28																																															34.90559
145	-238																																																0.794268
	-76																																																0.94365
Vacc	0
8 days post vacc	8
	11
162	-209
	-88
Vacc	0
8 days post vacc	8
	79
164	-238
	-136
Vacc	0
8 days post vacc	8
	56
165	-211
	-70
Vacc	0
8 days post vacc	8
	70
166	-181
	-83
Vacc	0
8 days post vacc	8
	69
168	-139
	-48
Vacc	0
8 days post vacc	8
	43
182	-217
	-119
Vacc	0
8 days post vacc	8
	20
196	-119
	-25
Vacc	0
8 days post vacc	8
	80
208	-105
	-19
Vacc	0
8 days post vacc	8
	91
[truncated: 55 more columns]
