# Supplementary material for: Longitudinal kinetics of RBD+ antibodies in COVID-19 recovered patients over 14 months
Source: PLoS Pathog. 2022 Jun 3;18(6):e1010569. doi: 10.1371/journal.ppat.1010569 (PMC9200310; doi:10.1371/journal.ppat.1010569)
Supplement: S1 Data — (ZIP) [file ppat.1010569.s010.zip › S1_Data/Fig_2_Table_Severity.csv]

IgG		IgA		IgM
Mild	Sev	Mild	Sev	Mild	Sev
2.2012357	8.0748553	1.1856095	2.9109659	1.50473397	11.6258528
1.7774354	5.1327889	0.7043764	1.8848819	0.59142842	1.15904476
2.8149478	23.432188	1.0178354	1.1904247	0.9627699	1.93668832
16.091839	23.364828	4.5455956	2.0267105	3.37718128	3.61122996
10.602489	15.322391	7.7118316	4.2225921	4.30911123	1.03926933
19.725069	28.870157	1.567888	4.4902457	7.7471906	7.91541298
4.9865687	14.285057	2.8566174	12.152137	6.652808	3.42221659
40.818873	3.0658639	1.1154679	1.4694867	14.2479751	0.92145378
19.08495	1.3377324	2.4314962	1.144814	5.08918585	0.99579258
0.8527132	7.4965606	0.4813486	0.9824891	1.45756633	1.07152975
58.580907	6.6551683	3.0374201	0.4026161	5.20056306	0.91727529
68.533636	33.823811	2.8359027	4.2640333	1.16518574	12.5889316
15.525648	4.8550882	8.9843266	0.6352631	2.25287963	0.68774588
11.381826	48.15927	3.0888581	5.1521102	74.6138586	1.02086671
0.6178613	24.344336	0.5399985	2.4147285	0.43602745	73.5997335
5.998794	33.502839	0.7006461	5.4410034	0.88755208	98.7398871
0.8195881	9.2264237	0.9239846	5.1432653	8.67745164	2.28442879
0.5722401	9.9908924	0.6064044	1.1756431	0.77234158	2.4195125
46.273434	26.864325	4.8512986	8.8767549	3.84935694	2.83476419
0.5838926	44.544947	1.3113668	3.2037646	0.72883553	10.6114345
11.434681	27.18246	1.4615032	5.0288347	0.5185875	2.75710311
12.98078	7.5590414	1.9206579	1.4578057	2.61617315	0.58342913
0.4124777	74.417089	0.4601271	29.079374	1.11760365	11.2096715
10.586667	90.79204	12.979376	8.9702454	4.27378089	3.15980759
5.4794523	13.598031	1.7486247	5.4304378	2.5841638	8.09859009
1.3959896	23.161615	0.8094655	5.3778866	1.30787129	14.9004812
0.2877312	5.5663964	0.5027015	0.9857851	0.90361368	1.8187703
0.5297529	8.1029323	0.5029815	0.5834595	0.35878417	0.35865027
1.0393229	5.4077787	0.8255711	0.6422092	0.71201703	1.16521294
0.4592966	4.3725917	0.6681627	0.5354959	0.50737254	0.54036843
12.556933	17.362976	1.008102	0.8409712	1.89619364	2.22833336
40.31456	19.88764	7.3004413	5.3343142	2.59307712	2.09797093
9.9644106	7.7852867	0.8183339	1.5309961	1.30767733	0.3434564
7.6674742		2.9832302		1.04309298
2.6332656		0.5814057		0.51061467
1.5495511		0.7066918		1.64423306
1.4499054		0.812025		1.77823765
2.3156427		0.8593244		6.34321718
0.7942677		0.6075914		0.43967925
10.73081		1.2016957		3.9305704
0.581575		0.6521335		0.63820295
18.744543		1.4540171		2.71027032
0.4734671		0.5396733		0.40419562
23.52523		1.8810538		1.97981305
2.8740974		0.9117158		0.64790677
1.0552778		0.5139576		0.46424348
0.9117658		1.4325149		0.50776223
3.6663494		1.5352887		0.52236019
7.6207405		2.1886843		5.90792145
0.9600266		0.7837797		0.62252671
15.828559		2.3165421		11.0542474
13.75965		4.2527039		3.76752051
3.462523		0.6126879		1.98283299
57.200055		43.454022		12.4619671
21.460575		5.1353514		10.5506383
17.146034		2.7314775		1.28153918
3.462523		0.3606826		0.67236978
3.1324478		1.6918876		2.80240753
17.736501		4.3636989		16.6582126
3.6765202		0.8397878		0.4159521
1.0703622		0.5274205		1.97634956
1.1249821		0.8983757		1.53915442
97.32902		67.280762		89.8648544
11.271758		1.3275731		0.71646372
3.9127565		0.8192493		1.55937206
11.729681		2.5124335		1.77261889
4.8659971		0.9860272		1.20773299
4.5060329		0.5008954		0.70638858
9.1283636		1.12757		0.84315808
4.5791661		0.7174467		1.00023413
27.80805		4.5085658		1.10951932
26.5387		5.9772539		25.9502977
0.431631		1.0473987		0.60194016
19.308498		4.4663678		3.47594159
15.233471		6.3094315		1.86271543
55.943254		4.129596		11.9325947
21.47099		25.364288		18.9742341
5.4220432		1.0023823		1.20303604
40.102643		6.5443387		1.41773724
1.6631293		1.0253394		1.08379734
15.168033		10.735895		1.36443646
3.2366373		0.9503372		1.00066263
13.339167		5.0370045		17.930331
27.146848		22.841598		13.6491952
19.691704		8.4143771		1.28110965
6.115727		2.9334176		27.8936375
0.7585058		0.6416252		0.77357268
1.501037		0.7789638		3.00366378
5.7470047		2.7739704		2.78455505
0.8491948		0.5512994		8.12702671
3.0288193		0.8749343		1.45394862
3.7273349		1.4230386		3.21111692
6.0155099		0.6931223		1.32787242
11.689545		1.0620226		4.3958259
2.3216801		1.0440746		0.86737482
34.312521		1.3675841		5.90985785
7.0445813		1.1084621		18.5253247
2.3241359		1.6423602		0.8668997
5.1965086		0.4262682		0.46656466
0.440614		0.450236		0.19768324
4.0907501		0.6328752		0.76317062
3.517312		0.3877114		2.63607785
5.0623094		0.7832295		2.49190513
0.7371459		0.7016538		0.87895436
16.147337		1.2047243		1.16104837
9.6667435		0.4141038		2.46590055
1.0619308		0.5512994		2.15894351
0.9651536		0.5783848		0.4814849
0.8121597		0.4080611		0.38847468
5.1854063		0.7614655		4.29862167
6.5856103		0.8555259		1.12460676
2.4824083		1.3668392		0.82897845
1.4940628		0.6852983		1.48057675
62.590446		16.084182		5.11675315
3.6844001		1.408575		14.3850055
5.7642975		1.9565542		1.2636164
33.03759		2.622319		1.17423985
12.322816		1.0806126		1.90959477
6.6471111		0.9961117		1.35720495
33.704246		2.9243103		22.4506025
8.4262651		1.2400114		1.94806757
5.5191677		0.4952577		0.52601829
2.8719115		0.7324767		1.50154084
1.3407928		0.5401163		1.11141076
19.697612		5.2087465		4.3484135
26.866443		7.3699821		1.98475954
7.027862		1.3771996		0.68472396
3.1977901		10.165202		0.65301149
8.8126254		5.5117209		5.0128083
13.688026		1.6589672		1.09595041
59.075417		3.9694457		39.6298333
8.5684897		2.2095925		2.27671399
15.012182		0.9924549		0.54722158
12.580764		0.6572591		2.41518732
2.1462643		0.3286296		0.96354773
3.122533		1.0323769		1.70473829
97.921854		9.0426776		1.1765932
45.588245		11.398311		1.80662598
2.9096337		0.8336428		1.76665846
3.7447841		1.8611		1.58649399
3.7533653		1.1429103		0.78743212
3.7602535		0.3706742		0.94738866
2.2158997		2.065355		0.64648613
0.8549887		0.4792533		0.72340657
0.5910879		0.2702605		0.48520729
1.0484742		0.3244385		0.28885287
1.5613057		0.3479221		0.63142502
4.3226896		1.6093232		1.16380804
5.3288833		1.5261607		3.16393881
6.0686086		1.8155952		0.62621444
4.8514768		0.7334762		0.53505961
3.789344		1.1185681		1.03922827
5.2246562		1.4149048		0.36865354
3.0543973		0.4139209		2.82251676
12.451325		1.4187745		0.94103696
0.7628071		0.7198769		1.32219048
2.0680733		1.4364127		0.57601452
2.0211093		1.0719627		0.72297969
