# Supplementary material for: Longitudinal kinetics of RBD+ antibodies in COVID-19 recovered patients over 14 months
Source: PLoS Pathog. 2022 Jun 3;18(6):e1010569. doi: 10.1371/journal.ppat.1010569 (PMC9200310; doi:10.1371/journal.ppat.1010569)
Supplement: S1 Data — (ZIP) [file ppat.1010569.s010.zip › S1_Data/Fig_3A-C_4B_6A_6C_Table_part_1.csv]

S#	REC-V1	DFS	AVG	Log(AVG)	Ig	Quart
S100	P201	42	2.201235739	0.342666555	G
S100	P201	42	1.504733966	0.177459724	M
S100	P201	42	1.185609494	0.073941668	A
S101	P202	48	1.77743537	0.249793818	G
S101	P202	48	0.704376384	-0.152195213	A
S101	P202	48	0.591428417	-0.228097812	M
S102	P203	61	2.814947799	0.449470346	G
S102	P203	61	1.017835421	0.00767756	A
S102	P203	61	0.9627699	-0.016477496	M
S103	204	57	16.09183928	1.206605686	G	Q3
S103	266	149	5.594019329	0.747723963	G	Q3
S103	322	236	5.614061639	0.749277177	G	Q4
S103	204	57	4.545595566	0.657590793	A	Q3
S103	322	236	4.11036244	0.613880118	A	Q3
S103	204	57	3.377181284	0.528554374	M	Q3
S103	322	236	2.429869575	0.385582963	M	Q3
S103	266	149	2.061695455	0.314224514	A	Q3
S103	266	149	1.826500274	0.261619742	M	Q3
S104	205	43	10.60248916	1.025407837	G	Q3
S104	260	131	10.37128158	1.015832426	G	Q3
S104	327	233	5.716400565	0.757122653	G	Q4
S104	515	411	3.075243569	0.487879519	G	Q4
S104	205	43	7.711831571	0.887157536	A	Q4
S104	260	131	6.591634376	0.81899311	A	Q4
S104	260	131	5.797639499	0.763251207	M	Q4
S104	205	43	4.309111231	0.634387705	M	Q4
S104	327	233	4.181933401	0.621377112	A	Q4
S104	327	233	3.908051587	0.591960288	M	Q4
S104	515	411	3.166169415	0.500534149	A	Q4
S104	515	411	0.522667928	-0.281774148	M	Q4
S105	P206	41	8.074855266	0.907134747	G
S105	P206	41	11.62585278	1.065424819	M
S105	P206	41	2.910965901	0.464037118	A
S106	207	70	19.72506936	1.295018539	G	Q4
S106	259	157	9.141495886	0.961017268	G	Q4
S106	344	276	7.870168158	0.895984012	G	Q4
S106	207	70	7.747190603	0.889144241	M	Q4
S106	259	157	2.690799829	0.429881391	M	Q4
S106	344	276	2.426297501	0.384944051	M	Q4
S106	207	70	1.567888049	0.19531505	A	Q2
S106	344	276	1.209280418	0.08252702	A	Q2
S106	259	157	0.988961121	-0.004820782	A	Q2
S107	208	64	4.986568694	0.697801806	G	Q2
S107	282	193	3.464418742	0.539630379	G	Q2
S107	385	309	3.466503049	0.539891587	G	Q2
S107	208	64	6.652807997	0.82300499	M	Q4
S107	282	193	3.009202117	0.478451359	M	Q4
S107	208	64	2.856617353	0.45585207	A	Q3
S107	385	309	2.556416525	0.407631616	M	Q4
S107	385	309	1.706895526	0.23220694	A	Q3
S107	282	193	1.4223558	0.153008248	A	Q3
S108	209	64	40.81887289	1.610861009	G	Q4
S108	284	193	25.44474946	1.405598179	G	Q4
S108	357	276	22.48151908	1.351825653	G	Q4
S108	209	64	14.24797506	1.153753146	M	Q4
S108	357	276	9.28720369	0.967884971	M	Q4
S108	284	193	9.166908517	0.962222897	M	Q4
S108	209	64	1.115467911	0.047457081	A	Q1
S108	284	193	1.006788703	0.002938334	A	Q1
S108	357	276	0.615539173	-0.210744303	A	Q1
S109	210	63	19.08495009	1.280691029	G	Q4
S109	285	192	13.21156027	1.12095411	G	Q4
S109	380	279	12.89625576	1.110463638	G	Q4
S109	210	63	5.089185849	0.706648311	M	Q4
S109	210	63	2.431496229	0.3858736	A	Q3
S109	285	192	2.074089859	0.316827568	A	Q3
S109	380	279	1.818513528	0.259716536	A	Q3
S109	285	192	1.02671456	0.011449721	M	Q4
S109	380	279	0.878435039	-0.05629035	M	Q4
S110	211	60	1.409925459	0.149196153	G	Q1
S110	304	215	0.562905234	-0.249564713	G	Q1
S110	511	424	0.283052401	-0.548133157	G	Q1
S110	211	60	1.457566328	0.163628327	M	Q2
S110	211	60	0.770231117	-0.11337894	A	Q1
S110	304	215	0.637419394	-0.195574727	A	Q1
S110	304	215	0.515268181	-0.287966675	M	Q2
S110	511	424	0.169457198	-0.77093998	A	Q1
S110	511	424	0.095470956	-1.020128731	M	Q2
S111	212	70	58.58090659	1.767756088	G	Q4
S111	287	200	28.28749238	1.45159445	G	Q4
S111	349	277	18.34012446	1.263402279	G	Q4
S111	212	70	5.200563061	0.716050367	M	Q4
S111	212	70	3.037420096	0.482504862	A	Q3
S111	349	277	2.290687325	0.359965813	M	Q4
S111	287	200	2.168520965	0.336163625	M	Q4
S111	349	277	1.614910897	0.208148565	A	Q3
S111	287	200	1.528637313	0.184304456	A	Q3
S112	213	69	68.53363567	1.835903772	G	Q4
S112	286	199	34.5527621	1.53848277	G	Q4
S112	354	276	25.48380752	1.406264316	G	Q4
S112	213	69	2.835902668	0.452691321	A	Q3
S112	286	199	1.450922224	0.161644133	A	Q3
S112	354	276	1.359821234	0.133481818	A	Q3
S112	213	69	1.16518574	0.066395161	M	Q2
S112	354	276	1.149685253	0.060578961	M	Q2
S112	286	199	1.117247175	0.048149265	M	Q2
S113	P214	61	5.132788917	0.710353405	G
S113	P214	61	1.884881945	0.275284154	A
S113	P214	61	1.159044758	0.064100207	M
S114	215	56	15.52564759	1.191049724	G	Q3
S114	263	139	9.695654544	0.986577133	G	Q3
S114	406	311	6.699838677	0.826064346	G	Q4
S114	215	56	8.984326574	0.95348553	A	Q4
S114	263	139	6.558325067	0.816792939	A	Q4
S114	406	311	5.735787071	0.758593021	A	Q4
S114	215	56	2.252879626	0.352737988	M	Q3
S114	263	139	1.076237983	0.031908315	M	Q3
S114	406	311	0.879210357	-0.055907205	M	Q3
S115	216	56	74.61385862	1.8728195	M	Q4
S115	216	56	11.38182623	1.056211951	G	Q3
S115	258	134	7.090889922	0.850700743	G	Q3
S115	258	134	9.309189705	0.968911881	M	Q4
S115	216	56	3.088858135	0.489797962	A	Q3
S115	258	134	1.46371803	0.165457422	A	Q3
S116	217	58	23.43218782	1.36981284	G	Q4
S116	273	153	11.80158781	1.071940442	G	Q4
S116	331	245	8.364632777	0.922446879	G	Q4
S116	217	58	1.936688322	0.287059734	M	Q3
S116	217	58	1.190424651	0.075701912	A	Q2
S116	273	153	0.68297004	-0.165598347	A	Q2
S116	331	245	0.631092633	-0.199906889	A	Q2
S116	273	153	0.551871066	-0.258162375	M	Q3
S116	331	245	0.472583504	-0.325521442	M	Q3
S117	218	72	23.36482795	1.368562587	G	Q4
S117	348	268	18.89889335	1.276436374	G	Q4
S117	218	72	3.611229959	0.557655145	M	Q3
S117	218	72	2.026710498	0.306791717	A	Q2
S117	348	268	1.611843762	0.207322943	M	Q3
S117	348	268	1.398274816	0.145592536	A	Q2
S118	219	89	0.617861254	-0.209109039	G	Q1
S118	298	231	0.518337445	-0.285387416	G	Q1
S118	298	231	0.61078017	-0.214115071	A	Q1
S118	219	89	0.539998504	-0.267607444	A	Q1
S118	298	231	0.511533563	-0.291125866	M	Q1
S118	219	89	0.436027451	-0.360486168	M	Q1
S119	P220	63	5.998793954	0.778063945	G
S119	P220	63	0.887552075	-0.051806156	M
S119	P220	63	0.700646055	-0.154501319	A
S120	221	68	15.32239098	1.18532654	G	Q3
S120	283	183	5.442199795	0.735774482	G	Q3
S120	351	264	4.027362927	0.605020768	G	Q4
S120	472	379	3.92892125	0.594273324	G	Q4
S120	221	68	4.2225921	0.625579131	A	Q3
S120	283	183	1.947996184	0.289588102	A	Q3
S120	351	264	1.497713576	0.175428766	A	Q3
S120	472	379	1.34145625	0.127576513	A	Q3
S120	221	68	1.039269332	0.016728112	M	Q2
S120	472	379	0.432413	-0.364101258	M	Q2
S120	283	183	0.36982524	-0.432003453	M	Q2
S120	351	264	0.338282456	-0.470720525	M	Q2
S121	P222	60	0.819588104	-0.086404354	G
S121	P222	60	8.67745164	0.938392202	M
S121	P222	60	0.923984572	-0.03433528	A
S122	223	68	0.572240127	-0.242421692	G	Q1
S122	295	190	0.368012909	-0.434136947	G	Q1
S122	295	190	0.895140733	-0.04810868	M	Q1
S122	223	68	0.772341584	-0.112190581	M	Q1
S122	223	68	0.606404366	-0.217237681	A	Q1
S122	295	190	0.500231866	-0.300828647	A	Q1
S123	224	79	46.27343376	1.665331728	G	Q4
S123	361	275	13.30407113	1.123984558	G	Q4
S123	224	79	4.85129859	0.685858006	A	Q3
S123	224	79	3.849356945	0.585388184	M	Q4
S123	361	275	2.354752011	0.371945176	A	Q3
S123	361	275	0.826336399	-0.082843117	M	Q4
S124	P225	70	0.583892583	-0.233667041	G
S124	P225	70	1.311366832	0.117724195	A
S124	P225	70	0.728835531	-0.137370464	M
S125	226	73	11.43468101	1.058224054	G	Q3
S125	355	262	2.18243326	0.338940972	G	Q3
S125	226	73	1.461503237	0.164799782	A	Q2
S125	355	262	0.695407748	-0.157760475	A	Q2
S125	226	73	0.5185875	-0.285177955	M	Q1
S125	355	262	0.412981721	-0.384069171	M	Q1
S126	227	68	12.98077957	1.113300775	G	Q3
S126	268	141	6.371461599	0.80423907	G	Q3
S126	268	141	2.621108625	0.41848502	A	Q2
S126	227	68	2.616173153	0.417666485	M	Q3
S126	227	68	1.920657908	0.283450019	A	Q2
S126	268	141	1.494910079	0.17461507	M	Q3
S127	P228	91	0.412477658	-0.38459957	G
S127	P228	91	1.117603649	0.048287811	M
S127	P228	91	0.460127122	-0.337122167	A
S128	P229	49	10.5866671	1.024759257	G
S128	P229	49	12.9793765	1.11325383	A
S128	P229	49	4.273780888	0.630812253	M
S129	230	61	5.479452339	0.738737154	G
S129	230	61	2.584163798	0.412320038	M
S129	230	61	1.748624681	0.242696604	A
S130	P231	90	1.395989596	0.144882182	G
S130	P231	90	1.307871289	0.116565006	M
S130	P231	90	0.809465536	-0.091801637	A
S131	232	83	28.87015722	1.460449149	G	Q4
S131	265	175	14.46640187	1.160360525	G	Q4
S131	232	83	7.915412982	0.898473579	M	Q4
S131	232	83	4.490245743	0.65227011	A	Q3
S131	265	175	3.391639182	0.530409644	A	Q3
S131	265	175	3.25536549	0.512599755	M	Q4
S132	P233	89	0.287731243	-0.541012978	G
S132	P233	89	0.903613684	-0.044017201	M
S132	P233	89	0.502701505	-0.298689814	A
S133	234	80	14.28505722	1.154881984	G	Q3
S133	293	185	5.848280753	0.767028213	G	Q3
S133	234	80	12.15213666	1.084652645	A	Q4
S133	293	185	5.324700541	0.726295188	A	Q4
S133	234	80	3.422216594	0.534307493	M	Q3
S133	293	185	0.926671955	-0.03307398	M	Q3
S134	235	74	0.529752895	-0.275926662	G	Q1
S134	274	149	0.501440152	-0.299780894	G	Q1
S134	235	74	0.502981477	-0.298448009	A	Q1
S134	274	149	0.498252685	-0.302550353	A	Q1
S134	274	149	0.424776689	-0.371839325	M	Q1
S134	235	74	0.358784167	-0.445166731	M	Q1
S135	P236	85	1.039322862	0.016750481	G
S135	P236	85	0.825571105	-0.083245516	A
S135	P236	85	0.712017033	-0.147509617	M
S136	P237	93	0.459296623	-0.337906748	G
S136	P237	93	0.668162698	-0.175117774	A
S136	P237	93	0.507372537	-0.294673044	M
S137	238	61	12.55693268	1.098883566	G	Q3
S137	279	152	5.137514788	0.710753085	G	Q3
S137	360	239	5.708293308	0.75650628	G	Q4
S137	238	61	1.896193637	0.277882685	M	Q3
S137	238	61	1.008102012	0.003504482	A	Q1
S137	360	239	0.896178475	-0.047605491	M	Q3
S137	279	152	0.768221032	-0.114513807	M	Q3
S137	279	152	0.76195928	-0.118068238	A	Q1
S137	360	239	0.692570862	-0.159535784	A	Q1
S138	239	85	40.31456046	1.605461929	G	Q4
S138	308	208	31.84837886	1.503087331	G	Q4
S138	239	85	8.165946413	0.912006526	A	Q4
S138	308	208	5.824527687	0.765260714	A	Q4
S138	239	85	2.593077124	0.413815434	M	Q3
S138	308	208	1.246122772	0.095560833	M	Q3
S139	240	97	9.964410638	0.998451617	G	Q3
S139	314	219	3.7097157	0.569340628	G	Q3
S139	240	97	1.307677335	0.116500596	M	Q2
S139	314	219	1.241772566	0.094042061	M	Q2
S139	240	97	0.818333895	-0.08706946	A	Q1
S139	314	219	0.805716121	-0.093817947	A	Q1
S140	241	99	7.667474163	0.884652321	G	Q3
S140	305	214	2.494844152	0.397043421	G	Q3
S140	241	99	2.983230206	0.474686768	A	Q3
S140	305	214	1.285053637	0.108921255	A	Q3
S140	305	214	1.166553118	0.066904519	M	Q2
S140	241	99	1.043092983	0.018323024	M	Q2
S141	P242	97	2.633265615	0.420494668	G
S141	P242	97	0.581405709	-0.235520708	A
S141	P242	97	0.510614673	-0.29190671	M
S142	P243	100	1.549551084	0.190205898	G
S142	P243	100	1.644233065	0.215963377	M
S142	P243	100	0.706691764	-0.15076997	A
S143	244	77	1.449905359	0.161339655	G	Q1
S143	301	185	2.315586423	0.364660994	G	Q1
S143	244	77	1.778237646	0.2499898	M	Q3
S143	301	185	1.165061328	0.066348787	M	Q3
S143	244	77	0.812025008	-0.090430596	A	Q1
S143	301	185	0.766305689	-0.11559795	A	Q1
S144	245	95	2.315642726	0.364671554	G	Q1
S144	303	203	2.844686977	0.454034485	G	Q1
S144	245	95	6.343217183	0.802309581	M	Q4
S144	303	203	2.063206401	0.314542677	M	Q4
S144	303	203	0.999654065	-0.000150263	A	Q1
S144	245	95	0.859324423	-0.065842845	A	Q1
S145	246	109	0.794267682	-0.100033108	G	Q1
S145	362	271	0.943650259	-0.025188937	G	Q1
S145	362	271	1.512098776	0.179580162	A	Q1
S145	246	109	0.607591376	-0.216388399	A	Q1
S145	362	271	0.516620375	-0.28682847	M	Q1
S145	246	109	0.439679245	-0.356864035	M	Q1
S146	247	116	10.73081032	1.030632518	G	Q3
S146	302	223	5.7284889	0.758040076	G	Q3
S146	389	318	7.741858758	0.888845244	G	Q4
S146	525	451	2.462518	0.391379414	G	Q4
S146	247	116	3.930570399	0.594455579	M	Q4
S146	247	116	1.201695741	0.079794522	A	Q2
S146	389	318	1.11011182	0.045366727	A	Q2
S146	389	318	1.099400613	0.041155975	M	Q4
S146	302	223	1.045419106	0.019290433	M	Q4
S146	302	223	0.91458007	-0.038778267	A	Q2
S146	525	451	0.597226364	-0.223861029	A	Q2
S146	525	451	0.510149903	-0.292302192	M	Q4
S147	248	89	0.58157502	-0.235394256	G	Q1
S147	333	233	0.465459072	-0.332118501	G	Q1
S147	248	89	0.652133542	-0.185663462	A	Q1
S147	248	89	0.638202955	-0.195041189	M	Q1
S147	333	233	0.590103485	-0.229071821	A	Q1
S147	333	233	0.545552001	-0.263163847	M	Q1
S148	P249	135	3.065863883	0.486552869	G
S148	P249	135	1.469486664	0.167165649	A
S148	P249	135	0.921453783	-0.035526443	M
S149	250	110	18.74454311	1.272874859	G	Q4
S149	300	208	10.66871832	1.028112249	G	Q4
S149	250	110	2.710270315	0.433012608	M	Q3
S149	250	110	1.454017064	0.162569503	A	Q2
S149	300	208	1.424553954	0.153678902	A	Q2
S149	300	208	1.148291777	0.060052255	M	Q3
S150	P251	104	0.473467066	-0.324710225	G
S150	P251	104	0.539673286	-0.267869079	A
S150	P251	104	0.404195621	-0.393408396	M
S151	252	113	23.5252297	1.371533873	G	Q4
S151	309	211	9.333622628	0.970050238	G	Q4
S151	252	113	1.979813055	0.296624184	M	Q3
S151	252	113	1.881053847	0.274401228	A	Q2
S151	309	211	1.31658658	0.119449424	A	Q2
S151	309	211	0.962996815	-0.016375149	M	Q3
S152	253	86	2.874097445	0.458501489	G	Q1
S152	291	151	5.668410746	0.753461313	G	Q1
S152	381	253	2.394032064	0.379129963	G	Q1
S152	537	410	2.1441715	0.331259519	G	Q1
S152	291	151	0.994130425	-0.002556634	M	Q1
S152	291	151	0.988364861	-0.005082703	A	Q1
S152	253	86	0.911715753	-0.040140541	A	Q1
S152	381	253	0.678551981	-0.168416878	A	Q1
S152	381	253	0.673893604	-0.171408666	M	Q1
S152	253	86	0.647906773	-0.18848748	M	Q1
S152	537	410	0.51706779	-0.286452515	A	Q1
S152	537	410	0.227683782	-0.642667903	M	Q1
S153	P254	113	1.055277809	0.023366806	G
S153	P254	113	0.513957647	-0.289072668	A
S153	P254	113	0.464243484	-0.333254184	M
S154	P255	137	0.911765806	-0.040116699	G
S154	P255	137	1.432514883	0.156099143	A
S154	P255	137	0.507762231	-0.294339606	M
S155	256	91	1.337732419	0.126369252	G
S155	256	91	1.144814029	0.058734943	A
S155	256	91	0.995792578	-0.001831115	M
S156	P257	132	3.666349372	0.564233847	G
S156	P257	132	1.535288656	0.186190041	A
S156	P257	132	0.522360194	-0.282029926	M
S157	261	51	7.620740529	0.881997175	G	Q3
S157	278	86	5.921078749	0.772400837	G	Q3
S157	396	219	2.482710741	0.394926123	G	Q4
S157	528	352	0.53158675	-0.274425853	G	Q4
S157	261	51	5.907921447	0.771434712	M	Q4
S157	278	86	5.17970424	0.714304962	M	Q4
S157	396	219	4.042119216	0.606609118	M	Q4
S157	261	51	2.1886843	0.340183123	A	Q2
S157	278	86	1.477306153	0.169470507	A	Q2
S157	528	352	1.309286957	0.117034841	M	Q4
S157	396	219	1.022362985	0.009605117	A	Q2
S157	528	352	0.663584848	-0.178103539	A	Q2
S159	P262	30	0.289168786	-0.538848589	G
S159	P262	30	0.47542858	-0.322914714	A
S159	P262	30	0.256737887	-0.590510038	M
S160	264	18	0.960026629	-0.017716721	G	Q1
S160	325	116	1.034361281	0.014672255	G	Q1
S160	325	116	1.421486459	0.152742727	M	Q1
S160	325	116	0.821503082	-0.085390803	A	Q1
S160	264	18	0.783779672	-0.105806005	A	Q1
S160	264	18	0.622526709	-0.205842011	M	Q1
S161	P267	141	7.496560556	0.874862054	G
S161	P267	141	1.071529748	0.030004232	M
S161	P267	141	0.982489072	-0.007672271	A
S162	269	30	13.75965044	1.138607401	G	Q3
S162	365	151	3.635881436	0.560609713	G	Q3
S162	269	30	4.252703862	0.628665142	A	Q3
S162	269	30	3.767520514	0.576055626	M	Q3
S162	365	151	1.017750101	0.007641154	A	Q3
S162	365	151	0.916667925	-0.037787965	M	Q3
S163	P270	137	11.05424738	1.043529179	M
S163	P270	137	15.82855876	1.199441373	G
S163	P270	137	2.316542092	0.364840196	A
S164	271	42	43.45402233	1.638029983	A	Q4
S164	271	42	12.46196714	1.095586602	M	Q4
S164	336	144	10.12278736	1.005300114	A	Q4
S164	271	42	57.20005514	1.757396447	G	Q4
S164	336	144	20.99977797	1.322214703	G	Q4
S164	336	144	1.790009389	0.252855309	M	Q4
S165	272	140	10.5506383	1.023278734	M	Q4
S165	272	140	21.46057455	1.331641345	G	Q4
S165	382	281	9.045017007	0.956409388	G	Q4
S165	382	281	5.552933965	0.744522509	M	Q4
S165	272	140	5.135351383	0.710570165	A	Q3
S165	382	281	2.957253427	0.470888544	A	Q3
S166	275	38	17.14603388	1.234163678	G	Q4
S166	356	136	2.021681803	0.305712802	G	Q4
S166	275	38	4.19088452	0.622305694	A	Q3
S166	356	136	1.321006544	0.120904969	A	Q3
S166	275	38	1.281539179	0.107731888	M	Q2
S166	356	136	0.797454453	-0.098294113	M	Q2
S167	P276	75	3.462522988	0.539392665	G
S167	P276	75	1.982832988	0.297286136	M
S167	P276	75	0.612687877	-0.212760713	A
S168	277	167	3.13244783	0.495883847	G	Q2
S168	347	258	2.354385621	0.371877597	G	Q2
S168	277	167	2.802407528	0.447531291	M	Q3
S168	347	258	2.127929701	0.327957276	M	Q3
S168	277	167	1.691887581	0.228371503	A	Q2
S168	347	258	1.346146647	0.129092374	A	Q2
S169	280	80	16.65821256	1.221628399	M	Q4
S169	280	80	17.73650133	1.248867956	G	Q4
S169	341	160	5.7878761	0.762519226	G	Q4
S169	280	80	4.363698908	0.639854777	A	Q3
S169	341	160	2.764413494	0.441603004	M	Q4
S169	341	160	1.739963665	0.240540179	A	Q3
S170	281	154	3.676520184	0.565436955	G	Q2
S170	346	234	3.154700934	0.498958194	G	Q2
S170	496	374	1.824667761	0.261183799	G	Q2
S170	281	154	0.839787764	-0.075830458	A	Q1
S170	346	234	0.705972452	-0.151212245	A	Q1
S170	281	154	0.415952097	-0.380956682	M	Q1
S170	346	234	0.390877636	-0.407959177	M	Q1
S170	496	374	0.377481761	-0.423104028	A	Q1
S170	496	374	0.313073798	-0.504353278	M	Q1
S171	P288	198	0.5408063	-0.266958258	G
S171	P288	198	0.672369779	-0.172391815	M
S171	P288	198	0.386065475	-0.413339035	A
S172	289 (using DON)	26	1.124982097	0.051145611	G	Q1
S172	343 (no DOS)	98	0.782271947	-0.106642244	G	Q1
S172	289 (using DON)	26	1.53915442	0.187282194	M	Q3
S172	343 (no DOS)	98	1.314241106	0.118675046	A	Q1
S172	289 (using DON)	26	0.89837565	-0.046542028	A	Q1
S172	343 (no DOS)	98	0.898218536	-0.046617987	M	Q3
S173	290	26	89.86485438	1.953589875	M	Q4
S173	290	26	67.28076184	1.8278909	A	Q4
S173	435	175	10.12206431	1.005269092	M	Q4
S173	290	26	97.32902006	1.988242351	G	Q4
S173	435	175	15.70285217	1.195978542	G	Q4
S173	532	280	2.153747559	0.333194798	G	Q4
S173	532	280	3.38638221	0.529735974	M	Q4
S173	435	175	3.316254255	0.52064782	A	Q4
S173	532	280	1.173694022	0.069554892	A	Q4
S174	292	64	11.27175796	1.051991655	G	Q3
S174	370	152	6.823598445	0.834013462	G	Q3
S174	292	64	1.32757309	0.123058441	A	Q2
S174	370	152	1.042139566	0.017925885	A	Q2
S174	370	152	0.903686439	-0.043982235	M	Q1
S174	292	64	0.71646372	-0.144805796	M	Q1
S176	P294	208	1.070362239	0.029530779	G
S176	P294	208	1.97634956	0.295863761	M
S176	P294	208	0.527420544	-0.277842958	A
S177	296	24	11.72968064	1.069286188	G	Q3
S177	512	247	1.323538366	0.121736535	G	Q4
S177	416 (rise)*	147	15.18134961	1.181310382	G	Q3
S177	296	24	2.512433539	0.400094582	A	Q3
S177	296	24	1.772618891	0.248615373	M	Q3
S177	416 (rise)*	147	1.323101706	0.121593229	A	Q3
S177	416 (rise)*	147	0.572345447	-0.242341768	M	Q3
S177	512	247	0.375246246	-0.425683644	M	Q3
S177	512	247	0.237260624	-0.624774333	A	Q3
S178	297	190	4.865997062	0.687171842	G
S178	297	190	1.207732988	0.081970929	M
S178	297	190	0.986027158	-0.006111123	A
S179	P299	186	3.912756461	0.592482817	G
S179	P299	186	1.559372059	0.192949748	M
S179	P299	186	0.819249306	-0.086583918	A
S182	306	39	9.128363642	0.960392933	G	Q3
S182	393	137	3.364146446	0.526874893	G	Q3
S182	306	39	1.127569956	0.052143496	A	Q1
S182	393	137	0.933755502	-0.029766826	A	Q1
S182	306	39	0.843158078	-0.074090995	M	Q1
S182	393	137	0.609302856	-0.215166786	M	Q1
S183	P307	107	4.579166067	0.660786394	G
S183	P307	107	1.00023413	0.000101669	M
S183	P307	107	0.717446665	-0.144210379	A
S184	P311	30	27.80804972	1.444170531	G
S184	P311	30	4.508565796	0.654038412	A
S184	P311	30	1.109519317	0.045134868	M
S185	312	26	25.95029769	1.414142344	M	Q4
S185	312	26	5.977253867	0.776501702	A	Q4
S185	312	26	26.53869969	1.42387964	G	Q4
S185	388	117	8.743568428	0.941688713	G	Q4
S185	522	243	0.65290961	-0.185146939	G	Q4
S185	388	117	1.941100367	0.288047992	M	Q4
S185	388	117	1.852230462	0.267695022	A	Q4
S185	522	243	0.282080493	-0.549626946	M	Q4
S185	522	243	0.214328471	-0.668920134	A	Q4
S186	P313	232	0.43163099	-0.364887382	G
S186	P313	232	1.047398654	0.020112011	A
S186	P313	232	0.601940164	-0.220446678	M
S187	P315	24	19.30849764	1.285748483	G
S187	P315	24	4.466367828	0.649954487	A
S187	P315	24	3.475941595	0.541072471	M
S188	316	118	6.309431508	0.79999023	A	Q4
S188	316	118	15.23347125	1.182798877	G	Q3
S188	405	216	14.62251945	1.165022208	G	Q3
S188	405	216	4.729156593	0.674783695	A	Q4
S188	316	118	1.862715427	0.270146511	M	Q3
S188	405	216	1.268360313	0.103242644	M	Q3
S189	P317	38	11.93259466	1.076734888	M
S189	P317	38	55.94325383	1.747747723	G
S189	P317	38	4.129595965	0.615907563	A
S190	P318	122	25.36428791	1.404222674	A
S190	P318	122	18.97423407	1.278164254	M
S190	P318	122	21.47099028	1.331852075	G
S191	P319	122	6.65516832	0.823159044	G
S191	P319	122	0.917275295	-0.037500303	M
S191	P319	122	0.402616122	-0.395108839	A
S192	320 (using DON)	52	5.42204319	0.734162973	G	Q2
S192	399 (using DON)	140	1.684062668	0.226358249	G	Q2
S192	320 (using DON)	52	1.203036038	0.080278637	M	Q2
S192	320 (using DON)	52	1.002382276	0.001033379	A	Q1
S192	399 (using DON)	140	0.907725506	-0.042045461	M	Q2
S192	399 (using DON)	140	0.733387598	-0.134666438	A	Q1
S193	P321	51	6.544338721	0.815865769	A
S193	P321	51	40.1026428	1.603172994	G
S193	P321	51	1.417737238	0.151595747	M
S194	323	137	1.663129303	0.220926016	G
S194	323	137	1.083797337	0.034948079	M
S194	323	137	1.025339424	0.010867656	A
S195	324	57	10.73589451	1.030838235	A
S195	324	57	15.16803319	1.18092927	G
S195	324	57	1.36443646	0.134953316	M
S196	326	95	12.58893158	1.099988873	M	Q4
S196	326	95	4.264033301	0.629820588	A	Q3
S196	326	95	33.82381087	1.529222537	G	Q4
S196	434	189	14.62251945	1.165022208	G	Q4
S196	434	189	3.709507897	0.5693163	M	Q4
S196	434	189	2.72072969	0.434685396	A	Q3
S197	P329	42	3.236637334	0.510094039	G
S197	P329	42	1.000662626	0.00028768	M
S197	P329	42	0.950337236	-0.022122254	A
S198	P330	14	17.93033103	1.253588308	M
S198	P330	14	5.037004531	0.702172342	A
S198	P330	14	13.33916707	1.125128712	G
S199	P332	129	4.855088193	0.686197123	G
S199	P332	129	0.687745883	-0.162572001	M
S199	P332	129	0.635263126	-0.197046353	A
S200	334	68	22.84159766	1.358726477	A	Q4
S200	334	68	13.64919518	1.135107044	M	Q4
S200	444	169	8.016786193	0.904000301	A	Q4
S200	444	169	4.525641383	0.655680137	M	Q4
S200	334	68	27.14684795	1.43371941	G	Q4
S200	444	169	8.510970687	0.929979095	G	Q4
S200	520	250	1.113098542	0.046533614	G	Q4
S200	520	250	1.614176381	0.207950988	A	Q4
S200	520	250	0.412569398	-0.384502989	M	Q4
S201	335	70	8.414377116	0.925021972	A	Q4
S201	441	169	5.170847729	0.713561749	A	Q4
S201	335	70	19.69170427	1.294283305	G	Q4
S201	441	169	10.13195381	1.005693201	G	Q4
S201	519	250	0.985516259	-0.006336206	G	Q4
S201	335	70	1.281109646	0.107586301	M	Q2
S201	441	169	0.93441332	-0.02946098	M	Q2
S201	519	250	0.296296358	-0.528273687	M	Q2
S201	519	250	0.28205718	-0.549662841	A	Q4
S202	P337	141	5.152110199	0.711985144	A
S202	P337	141	48.15926976	1.682679893	G
S202	P337	141	1.020866715	0.008969044	M
S203	338	57	27.8936375	1.445505153	M	Q4
S203	433	137	19.80280318	1.296726671	M	Q4
S203	338	57	6.115727017	0.786448092	G	Q2
S203	433	137	3.796040784	0.57933087	G	Q2
S203	539	249	0.584236667	-0.23341119	G	Q2
S203	338	57	2.93341764	0.467373899	A	Q3
S203	433	137	2.173055093	0.337070737	A	Q3
S203	539	249	1.131250919	0.053558945	M	Q4
S203	539	249	0.301799126	-0.520282022	A	Q3
S204	P-339	129	2.506681779	0.399099204	G
S204	P-339	129	1.01737159	0.007479606	M
S204	P-339	129	0.862137153	-0.064423639	A
S205	P-340	88	73.59973348	1.866876242	M
S205	P-340	88	24.34433595	1.386397933	G
S205	P-340	88	2.414728451	0.382868299	A
S206	P-342	111	1.501037006	0.176391399	G
S206	P-342	111	3.003663779	0.477651317	M
S206	P-342	111	0.778963809	-0.10848272	A
S208	345	65	4.088663714	0.611581392	G	Q2
S208	448	156	4.395865237	0.64304437	G	Q2
S208	448	156	2.527012551	0.402607399	A	Q3
S208	345	65	2.134856759	0.329368741	M	Q3
S208	448	156	1.692510688	0.22853142	M	Q3
S208	345	65	1.544911346	0.188903563	A	Q3
S211	P-350	152	98.73988712	1.994492626	M
S211	P-350	152	5.441003427	0.735678999	A
S211	P-350	152	33.50283935	1.525081615	G
S212	352	138	6.325428463	0.801089948	A
S212	352	138	12.72493134	1.104655448	G
S212	352	138	2.607915103	#REF!	M
S213	P-353	1	8.127026714	0.909931687	M
S213	P-353	1	0.849194789	-0.070992679	G
S213	P-353	1	0.55129938	-0.258612496	A
S214	P-358	149	3.028819277	0.481273361	G
S214	P-358	149	1.45394862	0.162549059	M
S214	P-358	149	0.874934333	-0.058024541	A
S215	P-359	20	3.21111692	0.506656119	M
S215	P-359	20	3.727334924	0.571398419	G
S215	P-359	20	1.423038579	0.153216674	A
S217	P-363	119	6.015509855	0.779272443	G
S217	P-363	119	1.32787242	0.123156351	M
S217	P-363	119	0.693122304	-0.159190126	A
S218	364	86	4.395825899	0.643040483	M	Q4
S218	463	174	3.12696309	0.495122755	M	Q4
S218	364	86	11.68954507	1.06779761	G	Q3
S218	463	174	15.99342136	1.203941379	G	Q3
S218	463	174	1.510627291	0.179157326	A	Q1
S218	364	86	1.062022635	0.026133773	A	Q1
S219	366	107	2.321680083	0.365802376	G	Q1
S219	464	195	1.471183937	0.167666974	G	Q1
S219	366	107	1.044074633	0.018731544	A	Q1
S219	366	107	0.867374825	-0.061793187	M	Q1
S219	464	195	0.775690197	-0.110311697	A	Q1
S219	464	195	0.476780997	-0.321681063	M	Q1
S220	P-367	107	5.909857852	0.771577035	M
S220	P-367	107	34.31252109	1.535452629	G
S220	P-367	107	1.367584135	0.135954054	A
S221	P-368	1	18.52532473	1.267765829	M
S221	P-368	1	7.044581268	0.847855184	G
S221	P-368	1	1.108462054	0.044720831	A
S222	P-369	1	5.738909694	0.758829391	M
S222	P-369	1	3.828545141	0.583033772	G
S222	P-369	1	1.433694574	0.156456641	A
S223	371	50	2.829038293	0.451638826	G
S223	371	50	1.642360204	0.215468413	A
S223	371	50	1.036624645	0.01562153	M
S224	372	110	4.856963571	0.686364846	G	Q2
S224	469	201	4.36043224	0.639529542	G	Q2
S224	543	292	2.763603609	0.441475751	G	Q2
S224	543	292	0.446060465	-0.350606268	A	Q1
S224	469	201	0.398666706	-0.399390032	A	Q1
S224	372	110	0.391202774	-0.407598074	A	Q1
S224	372	110	0.389777875	-0.409182816	M	Q1
S224	469	201	0.384633515	-0.414952877	M	Q1
S224	543	292	0.293445178	-0.532473022	M	Q1
S225	373	83	0.440613999	-0.355941709	G
S225	373	83	0.450236019	-0.346559764	A
S225	373	83	0.197683245	-0.704030138	M
S226	P-374	110	4.090750073	0.611802947	G
S226	P-374	110	0.763170623	-0.117378355	M
S226	P-374	110	0.632875159	-0.198681951	A
S227	P-375	153	9.990892384	0.999604281	G
S227	P-375	153	2.419512505	0.383727871	M
S227	P-375	153	1.175643086	0.070275494	A
S228	376	81	2.63607785	0.420958232	M	Q3
S228	376	81	3.517311998	0.546210893	G	Q2
S228	476	179	2.154310577	0.333308314	G	Q2
S228	476	179	1.391706434	0.143547635	M	Q3
S228	476	179	0.441709014	-0.354863738	A	Q1
S228	376	81	0.387711441	-0.411491384	A	Q1
S229	P-377	106	8.876754861	0.948254227	A
S229	P-377	106	2.83476419	0.452516938	M
S229	P-377	106	26.86432506	1.429175934	G
S230	P-378	174	2.491905131	0.396531504	M
S230	P-378	174	5.062309353	0.704348681	G
S230	P-378	174	0.783229535	-0.106110944	A
S231	P-379	164	0.737145871	-0.132446563	G
S231	P-379	164	0.878954362	-0.056033674	M
S231	P-379	164	0.701653757	-0.153877145	A
S233	383	108	16.14733703	1.20810091	G
S233	383	108	1.20472431	0.080887674	A
S233	383	108	1.16104837	0.064850313	M
S234	384	109	2.465900548	0.391975557	M
S234	384	109	9.666743488	0.985280195	G
S234	384	109	0.414103821	-0.382890762	A
S235	P-386	175	1.061930796	0.026096216	G
S235	P-386	175	2.158943512	0.334241279	M
S235	P-386	175	0.551299381	-0.258612496	A
S236	387	118	0.965153623	-0.015403555	G
S236	387	118	0.578384826	-0.23778311	A
S236	387	118	0.481484898	-0.31741733	M
S237	390	120	0.900003961	-0.045755579	G
S237	390	120	0.408061141	-0.389274761	A
S237	390	120	0.38847468	-0.410637282	M
S238	391	128	6.633530333	0.821744719	M
S238	391	128	5.185406303	0.714782791	G
S238	391	128	0.761465517	-0.118349759	A
S239	392	47	6.58561027	0.818596026	G
S239	392	47	1.124606758	0.051000689	M
S239	392	47	0.855525876	-0.06776685	A
S240	394	25	2.482408265	0.394873209	G
S240	394	25	1.366839198	0.135717425	A
S240	394	25	0.828978454	-0.081456757	M
S241	395	25	1.494062819	0.174368858	G	Q1
S241	491	264	1.254369111	0.098425351	G	Q1
S241	491	264	1.804916609	0.256457141	A	Q1
S241	395	25	1.480576747	0.170430924	M	Q2
S241	491	264	1.079811097	0.033347786	M	Q2
S241	395	25	0.685298347	-0.164120316	A	Q1
S242	397	49	16.08418156	1.206398967	A
S242	397	49	5.116753151	0.708994466	M
S242	397	49	62.59044643	1.796508049	G
S243	398	44	14.3850055	1.157910032	M
S243	398	44	3.684400089	0.566366784	G
S243	398	44	1.408575036	0.148779987	A
S246	402	110	5.764297494	0.760746387	G
S246	402	110	1.956554155	0.291491873	A
S246	402	110	1.263616401	0.101615254	M
S247	P-403	1	2.622319	0.418685522	A
S247	P-403	1	33.03758982	1.519008357	G
S247	P-403	1	1.174239849	0.069756815	M
S248	404	31	10.61143447	1.025774096	M
S248	404	31	3.203764602	0.505660599	A
S248	404	31	44.54494737	1.64879845	G
S249	407	27	12.32281615	1.090709969	G
S249	407	27	1.537518471	0.186820342	M
S249	407	27	1.080612642	0.033670044	A
S250	408	130	6.647111062	0.822632935	G
S250	408	130	1.357204947	0.132645434	M
S250	408	130	0.996111677	-0.001691969	A
S251	409	56	22.45060248	1.351228	M
S251	409	56	2.924310257	0.466023448	A
S251	409	56	33.70424584	1.527684614	G
S252	410	47	1.94806757	0.289604017	M
S252	410	47	8.426265145	0.925635121	G
S252	410	47	1.240011422	0.093425686	A
S253	P-411	30	5.519167657	0.741873587	G
S253	P-411	30	0.526018286	-0.278999158	M
S253	P-411	30	0.495257655	-0.305168803	A
S254	412	128	5.028834689	0.701467359	A
S254	412	128	2.757103109	0.440453008	M
S254	412	128	27.18246024	1.434288761	G
S255	413	125	2.871911543	0.458171059	G
S255	413	125	1.501540839	0.176537149	M
S255	413	125	0.732476656	-0.135206212	A
S256	414	121	1.340792827	0.127361678	G	Q1
S256	504	212	1.304874633	0.115568788	G	Q1
S256	414	121	0.54011629	-0.267512724	M	Q2
S256	504	212	0.625169777	-0.204002026	M	Q2
S256	414	121	1.111410765	0.045874599	A	Q1
S256	504	212	0.506377763	-0.295525374	A	Q1
S257	415	54	5.208746504	0.716733222	A
S257	415	54	4.348413502	0.638330836	M
S257	415	54	19.69761218	1.294413583	G
S258	417	57	7.369982086	0.867466432	A
S258	417	57	1.984759537	0.297707897	M
S258	417	57	26.86644348	1.429210179	G
S259	418	30	7.027861988	0.846823224	G
S259	418	30	1.377199552	0.138996873	A
S259	418	30	0.684723965	-0.164484472	M
S260	419	57	10.16520216	1.00711602	A
S260	419	57	3.197790084	0.504849951	G
S260	419	57	0.653011492	-0.185079176	M
S261	420	60	5.511720895	0.741287217	A
S261	420	60	3.197961653	0.504873252	M
S261	420	60	8.812625431	0.945105311	G
S262	421	68	1.658967192	0.219837797	A
S262	421	68	13.6880263	1.136340831	G
S262	421	68	1.095950413	0.039790904	M
S263	422	65	39.62983327	1.598022245	M
S263	422	65	3.969445719	0.598729867	A
S263	422	65	59.07541679	1.771406794	G
S264	423	191	39.56794014	1.597343442	G
S264	423	191	1.054354047	0.022986469	A
S264	423	191	0.583429127	-0.234011893	M
S265	424	56	2.276713992	0.357308477	M
S265	424	56	2.209592479	0.344312183	A
S265	424	56	8.568489704	0.932904279	G
S266	425	52	15.0121821	1.176443824	G
S266	425	52	0.992454865	-0.003289235	A
S266	425	52	0.547221578	-0.261836786	M
S267	427	34	29.07937408	1.463585054	A
S267	427	34	11.20967155	1.049592888	M
S267	427	34	74.41708939	1.87167268	G
S268	428	51	2.415187317	0.382950819	M
S268	428	51	12.5807637	1.099707005	G
S268	428	51	0.657259147	-0.182263361	A
S269	429	53	2.146264342	0.33168321	G
S269	429	53	0.963547729	-0.016126768	M
S269	429	53	0.328629574	-0.483293357	A
S270	430	52	1.704738291	0.231657716	M
S270	430	52	3.122533042	0.494507043	G
S270	430	52	1.032376914	0.013838284	A
S271	431	229	9.042677602	0.956297047	A
S271	431	229	1.176593199	0.070626334	M
S271	431	229	97.92185377	1.990879627	G
S272	432	38	11.39831055	1.056840485	A
S272	432	38	1.806625983	0.256868252	M
S272	432	38	45.58824477	1.658852871	G
S273	436	199	1.766658456	0.247152597	M
S273	436	199	2.909633681	0.463838315	G
S273	436	199	0.83364276	-0.079020017	A
S274	437	46	8.970245368	0.952804323	A
S274	437	46	3.15980759	0.499660638	M
S274	437	46	90.79203976	1.958047773	G
S275	438	42	1.861099973	0.269769703	A
S275	438	42	1.586493993	0.200438432	M
S275	438	42	3.744784111	0.573426785	G
S276	439	155	1.142910302	0.058012147	A
S276	439	155	3.753365274	0.574420832	G
S276	439	155	0.787432116	-0.103786876	M
S277	440	42	8.098590089	0.908409418	M
S277	440	42	5.430437839	0.734834847	A
S277	440	42	13.59803062	1.133476015	G
S279	443	28	14.90048117	1.173200293	M
S279	443	28	5.377886555	0.730611637	A
S279	443	28	23.16161501	1.364768839	G
S280	445	49	0.947388656	-0.02347182	M	Q2
S280	445	49	15.27538559	1.183992182	G	Q2
S280	535	144	1.512848601	0.179795468	G	Q2
S280	445	49	0.437609251	-0.358913506	A	Q1
S280	535	144	0.184225011	-0.734651409	A	Q1
S280	535	144	0.105746217	-0.97573516	M	Q2
S281	446	48	1.818770299	0.259777853	M
S281	446	48	0.985785056	-0.00621777	A
S281	446	48	5.566396442	0.745574134	G
S282	447	67	8.102932288	0.90864221	G	Q3
S282	505	130	5.373325711	0.730243167	G	Q4
S282	505	130	0.722424113	-0.141207767	M	Q1
S282	447	67	0.583459544	-0.233989252	A	Q1
S282	505	130	0.469854359	-0.328036739	A	Q1
S282	447	67	0.358650269	-0.445328839	M	Q1
S283	453	49	1.165212939	0.066405298	M	Q2
S283	453	49	5.40777871	0.733018912	G	Q2
S283	530	136	2.753921971	0.439951631	G	Q2
S283	453	49	0.642209236	-0.192323453	A	Q1
S283	530	136	0.297509017	-0.526499867	A	Q1
S283	530	136	0.213442696	-0.670718702	M	Q2
S284	454	170	2.065354981	0.314994706	A
S284	454	170	2.215899728	0.345550104	G
S284	454	170	0.646486134	-0.189440786	M
S287	457	213	0.723406566	-0.140617554	M
S287	457	213	0.854988674	-0.068039638	G
S287	457	213	0.479253286	-0.3194349	A
S288	460	71	1.909252677	0.280863408	G
S288	460	71	0.485207286	-0.314072686	M
S288	460	71	0.345734923	-0.46125675	A
S289	461	179	1.048474196	0.020557747	G
S289	461	179	0.324438521	-0.488867587	A
S289	461	179	0.288852871	-0.539323311	M
S290	462	47	0.631425023	-0.199678211	M
S290	462	47	1.561305709	0.193487948	G
S290	462	47	0.347922145	-0.458517928	A
S291	465	1	3.100920543	0.491490638	G	Q2
S291	541	94	1.595190231	0.202812481	G	Q2
S291	465	1	0.406044788	-0.39142606	M	Q1
S291	465	1	0.405438672	-0.392074829	A	Q1
S291	541	94	0.390497376	-0.40838188	A	Q1
S291	541	94	0.288156209	-0.540372018	M	Q1
S292	466	60	1.609323181	0.206643267	A
S292	466	60	1.163808035	0.065881351	M
S292	466	60	4.322689613	0.635754053	G
S293	467	188	3.163938809	0.500228076	M
S293	467	188	1.526160713	0.18360027	A
S293	467	188	5.328883259	0.726636206	G
S294	468	90	1.81559524	0.259019035	A
S294	468	90	0.626214443	-0.20327692	M
S294	468	90	6.06860859	0.783089127	G
S295	470	50	2.72713375	0.435706438	M
S295	470	50	2.65572775	0.424183552	A
S295	470	50	19.2740075	1.284972024	G
S296	471	51	2.22833325	0.347980141	M
S296	471	51	0.84097125	-0.075218851	A
S296	471	51	17.3629775	1.239624202	G
S297	477	265	0.733476	-0.134614092	A
S297	477	265	0.5350595	-0.271597921	M
S297	477	265	4.851477	0.685873977	G
S298	478	105	1.11856825	0.048662488	A
S298	478	105	1.039228	0.016710839	M
S298	478	105	3.789344	0.578564033	G
S299	479	62	1.41490475	0.150727205	A
S299	479	62	5.22465625	0.718057722	G
S299	479	62	0.3686535	-0.433381639	M
S300	480	68	2.8225165	0.450636489	M
S300	480	68	3.05439725	0.48492552	G
S300	480	68	0.413921	-0.383082539	A
S301	487	85	5.33431425	0.727078597	A
S301	487	85	2.097971	0.321799481	M
S301	487	85	19.8876425	1.298583304	G
S302	493	99	1.41877475	0.151913451	A
S302	493	99	0.941037	-0.026393301	M
S302	493	99	12.4513225	1.095215482	G
S303	494	207	1.3221905	0.121294032	M
S303	494	207	0.71987675	-0.142741853	A
S303	494	207	0.762807	-0.11758533	G
S304	503	92	1.53099625	0.184974127	A
S304	503	92	0.3434565	-0.46412826	M
S304	503	92	7.7852865	0.891274599	G
S305	507	211	1.43641275	0.157279251	A
S305	507	211	0.57601425	-0.239566772	M
S305	507	211	2.06807325	0.315565917	G
S306	508	47	1.07196275	0.030179694	A
S306	508	47	0.7229795	-0.140874017	M
S306	508	47	2.0211095	0.305589843	G
