# Supplementary material for: Longitudinal kinetics of RBD+ antibodies in COVID-19 recovered patients over 14 months
Source: PLoS Pathog. 2022 Jun 3;18(6):e1010569. doi: 10.1371/journal.ppat.1010569 (PMC9200310; doi:10.1371/journal.ppat.1010569)
Supplement: S1 Data — (ZIP) [file ppat.1010569.s010.zip › S1_Data/S4_Table_IgG.csv]

DFS	Q4 (F)	Q4 (S)	Q3 (F)	Q3 (S)	Q2 (F)	Q2 (S)
1	1.81362203
2	1.80768404
3	1.80174605
4	1.79580806
5	1.78987007
6	1.78393208
7	1.77799409
8	1.77205609
9	1.7661181
10	1.76018011
11	1.75424212
12	1.74830413
13	1.74236614
14	1.73642815
15	1.73049016
16	1.72455217
17	1.71861418
18	1.71267619
19	1.7067382
20	1.70080021
21	1.69486222
22	1.68892423
23	1.68298624
24	1.67704825
25	1.67111025
26	1.66517226
27	1.65923432
28	1.65329665
29	1.64735955
30	1.64142327
31	1.63548812
32	1.62955435
33	1.62362226
34	1.61769212
35	1.61176421
36	1.6058388
37	1.59991619
38	1.59399663
39	1.58808046
40	1.58216807
41	1.57625993
42	1.57035648
43	1.56445819
44	1.55856564
45	1.5526794
46	1.54680007
47	1.54092824
48	1.53506449
49	1.52920941
50	1.52336359
51	1.51752761
52	1.51170208
53	1.50588756
54	1.50008466
55	1.49429396
56	1.48851604
57	1.48275151
58	1.47700093
59	1.47126492
60	1.46554407
61	1.45983902
62	1.45415036
63	1.44847873
64	1.44282474
65	1.43718901
66	1.43157215
67	1.42597477
68	1.4203975
69	1.41484095
70	1.40930569
71	1.40379231
72	1.39830133
73	1.39283329
74	1.38738867
75	1.38196798
76	1.37657169
77	1.37120032
78	1.36585434
79	1.36053424
80	1.35524052
81	1.34997359
82	1.34473382
83	1.33952157
84	1.33433719
85	1.32918096
86	1.32405316
87	1.31895399
88	1.31388365
89	1.30884233
90	1.30383024
91	1.29884758
92	1.29389453
93	1.2889713
94	1.28407808
95	1.27921508
96	1.27438247
97	1.26958036
98	1.26480885
99	1.26006804
100	1.25535803
101	1.2506789
102	1.24603077
103	1.24141372
104	1.23682785
105	1.23227327
106	1.22775005
107	1.22325831
108	1.21879814
109	1.21436963
110	1.20997289
111	1.20560798
112	1.20127493
113	1.19697371
114	1.1927043
115	1.18846661
116	1.18426051
117	1.1800859
118	1.17594263
119	1.17183052
120	1.16774933
121	1.16369886
122	1.15967888
123	1.15568918
124	1.15172954
125	1.14779975
126	1.14389958
127	1.14002881
128	1.13618723
129	1.13237463
130	1.12859078
131	1.12483546
132	1.12110846
133	1.11740956
134	1.11373855
135	1.11009519
136	1.10647929
137	1.1028906
138	1.09932885
139	1.09579376
140	1.09228502
141	1.08880234
142	1.08534538
143	1.08191378
144	1.07850719
145	1.07512526
146	1.07176757
147	1.06843373
148	1.06512333
149	1.06183596
150	1.05857122
151	1.05532869
152	1.05210798
153	1.04890867
154	1.04573035
155	1.04257259
156	1.03943495
157	1.036317
158	1.03321829
159	1.03013836
160	1.02707676
161	1.02403302
162	1.02100668
163	1.01799725
164	1.01500427
165	1.01202726
166	1.00906575
167	1.00611927
168	1.00318733
169	1.00026948
170	0.99736523
171	0.99447411
172	0.99159567
173	0.98872944
174	0.98587496
175	0.98303175
176	0.98019935
177	0.97737733
178	0.97456523
179	0.97176261
180	0.96896903
181	0.96618404
182	0.9634072
183	0.96063807
184	0.9578762
185	0.95512115
186	0.95237248
187	0.94962974
188	0.94689248
189	0.94416027
190	0.94143267
191	0.93870928
192	0.93598969
193	0.93327352
194	0.93056043
195	0.92785011
196	0.92514228
197	0.92243664
198	0.91973289
199	0.91703076
200	0.91432995	0.91432995
201		0.91163023
202		0.90893142
203		0.90623335
204		0.90353584
205		0.90083872
206		0.89814181
207		0.89544495
208		0.89274796
209		0.89005068
210		0.88735299
211		0.88465477
212		0.88195594
213		0.87925643
214		0.8765562
215		0.87385521
216		0.8711534
217		0.86845075
218		0.86574719
219		0.86304269
220		0.8603372
221		0.85763068
222		0.85492308
223		0.85221436
224		0.84950447
225		0.84679336
226		0.844081
227		0.84136734
228		0.83865233
229		0.83593593
230		0.8332181
231		0.83049878
232		0.82777794
233		0.82505552
234		0.8223315
235		0.81960581
236		0.81687841
237		0.81414927
238		0.81141833
239		0.80868555
240		0.80595089
241		0.8032143
242		0.80047574
243		0.79773516
244		0.79499252
245		0.79224781
246		0.78950104
247		0.78675224
248		0.78400143
249		0.78124865
250		0.77849395
251		0.77573735
252		0.77297891
253		0.77021871
254		0.76745681
255		0.76469327
256		0.76192816
257		0.75916155
258		0.75639349
259		0.75362406
260		0.75085332
261		0.74808134
262		0.74530818
263		0.74253391
264		0.73975859
265		0.73698229
266		0.73420507
267		0.731427
268		0.72864814
269		0.72586857
270		0.72308834
271		0.72030754
272		0.71752621
273		0.71474444
274		0.71196229
275		0.70917983
276		0.70639713
277		0.70361425
278		0.70083124
279		0.69804814
280		0.69526499
281		0.69248183
282		0.68969866
283		0.68691549
284		0.68413233
285		0.68134916
286		0.67856599
287		0.67578283
288		0.67299966
289		0.67021649
290		0.66743333
291		0.66465016
292		0.66186699
293		0.65908383
294		0.65630066
295		0.65351749
296		0.65073433
297		0.64795116
298		0.64516799
299		0.64238483
300		0.63960166
301		0.63681849
302		0.63403533
303		0.63125216
304		0.62846899
305		0.62568583
306		0.62290266
307		0.62011949
308		0.61733633
309		0.61455316
310		0.61176999
311		0.60898683
312		0.60620366
313		0.60342049
314		0.60063733
315		0.59785416
316		0.59507099
317		0.59228783
318		0.58950466
319		0.58672149
320		0.58393833
321		0.58115516
322		0.57837199
323		0.57558883
324		0.57280566
325		0.57002249
326		0.56723933
327		0.56445616
328		0.56167299
329		0.55888983
330		0.55610666
331		0.55332349
332		0.55054033
333		0.54775716
334		0.54497399
335		0.54219083
336		0.53940766
337		0.53662449
338		0.53384133
339		0.53105816
340		0.52827499
341		0.52549183
342		0.52270866
343		0.51992549
344		0.51714233
345		0.51435916
346		0.51157599
347		0.50879283
348		0.50600966
349		0.50322649
350		0.50044333
351		0.49766016
352		0.49487699
353		0.49209383
354		0.48931066
355		0.48652749
356		0.48374433
357		0.48096116
358		0.47817799
359		0.47539483
360		0.47261166
361		0.46982849
362		0.46704533
363		0.46426216
364		0.46147899
365		0.45869583
366		0.45591266
367		0.45312949
368		0.45034633
369		0.44756316
370		0.44477999
371		0.44199683
372		0.43921366
373		0.43643049
374		0.43364733
375		0.43086416
376		0.42808099
377		0.42529783
378		0.42251466
379		0.41973149
380		0.41694833
381		0.41416516
382		0.41138199
383		0.40859883
384		0.40581566
385		0.40303249
386		0.40024933
387		0.39746616
388		0.39468299
389		0.39189983
390		0.38911666
391		0.38633349
392		0.38355033
393		0.38076716
394		0.37798399
395		0.37520083
396		0.37241766
397		0.36963449
398		0.36685133
399		0.36406816
400		0.36128499
401		0.35850183
402		0.35571866
403		0.35293549
404		0.35015233
405		0.34736916
406		0.34458599
407		0.34180283
408		0.33901966
409		0.33623649
410		0.33345333
411		0.33067016
412		0.32788699
413		0.32510383
414		0.32232066
415		0.31953749
416		0.31675433
417		0.31397116
418		0.31118799
419		0.30840483
420		0.30562166
421		0.30283849
422		0.30005533
423		0.29727216
424		0.29448899
425		0.29170583
426		0.28892266
427		0.28613949
428		0.28335633
429		0.28057316
430		0.27778999
431		0.27500683
432		0.27222366
433		0.26944049
434		0.26665733
435		0.26387416
436		0.26109099
437		0.25830783
438		0.25552466
439		0.25274149
440		0.24995833
441		0.24717516
442		0.24439199
443		0.24160883
444		0.23882566
445		0.23604249
446		0.23325933
447		0.23047616
448		0.22769299
449		0.22490983
450		0.22212666
451		0.21934349
452		0.21656033
453		0.21377716
454		0.21099399
455		0.20821083
456		0.20542766
457		0.20264449
458		0.19986133
459		0.19707816
460		0.19429499
461		0.19151183
462		0.18872866
463		0.18594549
464		0.18316233
465		0.18037916
466		0.17759599
467		0.17481283
468		0.17202966
469		0.16924649
470		0.16646333
471		0.16368016
472		0.16089699
473		0.15811383
474		0.15533066
475		0.15254749
476		0.14976433
477		0.14698116
478		0.14419799
479		0.14141483
480		0.13863166
481		0.13584849
482		0.13306533
483		0.13028216
484		0.12749899
485		0.12471583
486		0.12193266
487		0.11914949
488		0.11636632
489		0.11358316
490		0.11079999
491		0.10801682
492		0.10523366
493		0.10245049
494		0.09966732
495		0.09688416
496		0.09410099
497		0.09131782
498		0.08853466
499		0.08575149
500		0.08296832
1			1.3109545
2			1.3080314
3			1.3051083
4			1.3021852
5			1.2992621
6			1.29633901
7			1.29341591
8			1.29049281
9			1.28756971
10			1.28464661
11			1.28172351
12			1.27880042
13			1.27587732
14			1.27295422
15			1.27003112
16			1.26710802
17			1.26418493
18			1.26126183
19			1.25833873
20			1.25541563
21			1.25249253
22			1.24956943
23			1.24664634
24			1.24372324
25			1.24080014
26			1.23787705
27			1.23495397
28			1.23203092
29			1.22910789
30			1.2261849
31			1.22326195
32			1.22033906
33			1.21741623
34			1.21449349
35			1.21157084
36			1.20864829
37			1.20572587
38			1.20280358
39			1.19988143
40			1.19695945
41			1.19403764
42			1.19111603
43			1.18819463
44			1.18527346
45			1.18235255
46			1.17943191
47			1.17651156
48			1.17359153
49			1.17067185
50			1.16775253
51			1.16483359
52			1.16191507
53			1.15899699
54			1.15607938
55			1.15316227
56			1.15024569
57			1.14732967
58			1.14441423
59			1.14149942
60			1.13858526
61			1.1356718
62			1.13275906
63			1.12984707
64			1.12693589
65			1.12402554
66			1.12111606
67			1.11820748
68			1.11529986
69			1.11239322
70			1.1094876
71			1.10658306
72			1.10367962
73			1.10077734
74			1.09787625
75			1.09497639
76			1.09207781
77			1.08918054
78			1.08628464
79			1.08339014
80			1.08049708
81			1.07760551
82			1.07471547
83			1.07182701
84			1.06894016
85			1.06605496
86			1.06317147
87			1.06028972
88			1.05740975
89			1.05453162
90			1.05165536
91			1.04878101
92			1.04590862
93			1.04303823
94			1.04016988
95			1.03730362
96			1.03443948
97			1.03157752
98			1.02871778
99			1.02586028
100			1.02300509
101			1.02015224
102			1.01730177
103			1.01445373
104			1.01160815
105			1.00876508
106			1.00592456
107			1.00308662
108			1.00025132
109			0.9974187
110			0.99458879
111			0.99176163
112			0.98893727
113			0.98611576
114			0.98329712
115			0.98048141
116			0.97766867
117			0.97485893
118			0.97205224
119			0.96924863
120			0.96644815
121			0.96365084
122			0.96085672
123			0.95806585
124			0.95527826
125			0.95249399
126			0.94971308
127			0.94693557
128			0.94416149
129			0.94139088
130			0.93862379
131			0.93586025
132			0.93310029
133			0.93034396
134			0.92759129
135			0.92484231
136			0.92209706
137			0.91935556
138			0.91661786
139			0.91388398
140			0.91115395
141			0.90842781
142			0.90570558
143			0.90298728
144			0.90027295
145			0.8975626
146			0.89485628
147			0.89215399
148			0.88945576
149			0.88676162
150			0.88407159
151			0.88138568
152			0.87870392
153			0.87602633
154			0.87335291
155			0.87068369
156			0.86801867
157			0.86535788
158			0.86270133
159			0.86004903
160			0.857401
161			0.85475725
162			0.8521178
163			0.84948266
164			0.84685185
165			0.84422538
166			0.84160327
167			0.83898553
168			0.83637218
169			0.83376323
170			0.83115869
171			0.82855859
172			0.82596293
173			0.82337174
174			0.82078502
175			0.81820279
176			0.81562507
177			0.81305186
178			0.81048317
179			0.80791903
180			0.80535944
181			0.80280441
182			0.80025396
183			0.7977081
184			0.79516683
185			0.79263018
186			0.79009814
187			0.78757073
188			0.78504795
189			0.78252981
190			0.78001632
191			0.77750747
192			0.77500328
193			0.77250376
194			0.77000891
195			0.76751873
196			0.76503324
197			0.76255244
198			0.76007633
199			0.75760493
200			0.75513824	0.75513824
201				0.75267626
202				0.75021901
203				0.74776648
204				0.74531869
205				0.74287564
206				0.74043734
207				0.7380038
208				0.73557502
209				0.733151
210				0.73073176
211				0.7283173
212				0.72590762
213				0.72350274
214				0.72110266
215				0.71870739
216				0.71631693
217				0.71393127
218				0.71155044
219				0.70917442
220				0.70680321
221				0.70443681
222				0.70207523
223				0.69971845
224				0.69736648
225				0.6950193
226				0.69267692
227				0.69033933
228				0.68800652
229				0.68567849
230				0.68335523
231				0.68103674
232				0.67872301
233				0.67641403
234				0.6741098
235				0.67181031
236				0.66951556
237				0.66722553
238				0.66494021
239				0.66265959
240				0.66038366
241				0.65811241
242				0.65584581
243				0.65358386
244				0.65132655
245				0.64907385
246				0.64682575
247				0.64458224
248				0.6423433
249				0.64010892
250				0.63787907
251				0.63565375
252				0.63343293
253				0.63121659
254				0.62900473
255				0.62679731
256				0.62459433
257				0.62239576
258				0.62020159
259				0.61801179
260				0.61582637
261				0.61364528
262				0.61146853
263				0.60929608
264				0.60712793
265				0.60496404
266				0.6028044
267				0.60064899
268				0.59849777
269				0.59635073
270				0.59420784
271				0.59206908
272				0.58993443
273				0.58780387
274				0.58567736
275				0.58355489
276				0.58143643
277				0.57932197
278				0.57721147
279				0.57510491
280				0.57300228
281				0.57090354
282				0.56880868
283				0.56671766
284				0.56463048
285				0.5625471
286				0.5604675
287				0.55839166
288				0.55631955
289				0.55425116
290				0.55218645
291				0.55012541
292				0.548068
293				0.54601422
294				0.54396403
295				0.54191742
296				0.53987435
297				0.53783481
298				0.53579877
299				0.53376621
300				0.5317371
301				0.52971143
302				0.52768916
303				0.52567028
304				0.52365477
305				0.52164259
306				0.51963373
307				0.51762816
308				0.51562586
309				0.51362681
310				0.51163098
311				0.50963834
312				0.50764889
313				0.50566259
314				0.50367941
315				0.50169933
316				0.49972233
317				0.49774839
318				0.49577746
319				0.49380954
320				0.49184459
321				0.48988259
322				0.48792351
323				0.48596732
324				0.484014
325				0.48206352
326				0.48011585
327				0.47817097
328				0.47622886
329				0.47428947
330				0.47235279
331				0.47041879
332				0.46848745
333				0.46655873
334				0.46463261
335				0.46270907
336				0.46078807
337				0.4588696
338				0.45695361
339				0.45504009
340				0.45312902
341				0.45122035
342				0.44931408
343				0.44741016
344				0.44550857
345				0.4436093
346				0.4417123
347				0.43981755
348				0.43792503
349				0.43603471
350				0.43414657
351				0.43226057
352				0.43037669
353				0.4284949
354				0.42661518
355				0.4247375
356				0.42286183
357				0.42098815
358				0.41911644
359				0.41724665
360				0.41537878
361				0.41351279
362				0.41164865
363				0.40978635
364				0.40792585
365				0.40606712
366				0.40421015
367				0.4023549
368				0.40050135
369				0.39864947
370				0.39679924
371				0.39495063
372				0.39310361
373				0.39125816
374				0.38941425
375				0.38757185
376				0.38573094
377				0.38389149
378				0.38205348
379				0.38021688
380				0.37838166
381				0.3765478
382				0.37471527
383				0.37288406
384				0.37105414
385				0.36922548
386				0.36739807
387				0.36557187
388				0.36374688
389				0.36192305
390				0.36010038
391				0.35827883
392				0.35645838
393				0.35463901
394				0.3528207
395				0.35100342
396				0.34918715
397				0.34737187
398				0.34555755
399				0.34374416
400				0.3419317
401				0.34012012
402				0.33830942
403				0.33649956
404				0.33469053
405				0.33288229
406				0.33107483
407				0.32926812
408				0.32746214
409				0.32565687
410				0.32385228
411				0.32204835
412				0.32024505
413				0.31844238
414				0.31664031
415				0.31483882
416				0.31303791
417				0.31123756
418				0.30943774
419				0.30763846
420				0.30583967
421				0.30404139
422				0.30224358
423				0.30044623
424				0.29864932
425				0.29685285
426				0.29505678
427				0.29326112
428				0.29146583
429				0.28967092
430				0.28787635
431				0.28608211
432				0.2842882
433				0.28249458
434				0.28070125
435				0.27890819
436				0.27711539
437				0.27532282
438				0.27353048
439				0.27173834
440				0.2699464
441				0.26815463
442				0.26636302
443				0.26457155
444				0.2627802
445				0.26098897
446				0.25919784
447				0.25740678
448				0.25561579
449				0.25382485
450				0.25203393
451				0.25024304
452				0.24845214
453				0.24666125
454				0.24487036
455				0.24307946
456				0.24128857
457				0.23949767
458				0.23770678
459				0.23591588
460				0.23412499
461				0.2323341
462				0.2305432
463				0.22875231
464				0.22696141
465				0.22517052
466				0.22337963
467				0.22158873
468				0.21979784
469				0.21800694
470				0.21621605
471				0.21442515
472				0.21263426
473				0.21084337
474				0.20905247
475				0.20726158
476				0.20547068
477				0.20367979
478				0.2018889
479				0.200098
480				0.19830711
481				0.19651621
482				0.19472532
483				0.19293443
484				0.19114353
485				0.18935264
486				0.18756174
487				0.18577085
488				0.18397995
489				0.18218906
490				0.18039817
491				0.17860727
492				0.17681638
493				0.17502548
494				0.17323459
495				0.1714437
496				0.1696528
497				0.16786191
498				0.16607101
499				0.16428012
500				0.16248923
1					1.04145645
2					1.03878775
3					1.03611906
4					1.03345042
5					1.03078184
6					1.02811334
7					1.02544495
8					1.02277667
9					1.02010855
10					1.01744059
11					1.01477281
12					1.01210524
13					1.00943789
14					1.0067708
15					1.00410397
16					1.00143743
17					0.9987712
18					0.9961053
19					0.99343975
20					0.99077457
21					0.98810979
22					0.98544541
23					0.98278147
24					0.98011799
25					0.97745497
26					0.97479245
27					0.97213045
28					0.96946899
29					0.96680808
30					0.96414774
31					0.96148801
32					0.95882889
33					0.95617042
34					0.9535126
35					0.95085547
36					0.94819903
37					0.94554332
38					0.94288835
39					0.94023414
40					0.93758072
41					0.9349281
42					0.9322763
43					0.92962536
44					0.92697527
45					0.92432608
46					0.92167779
47					0.91903043
48					0.91638402
49					0.91373857
50					0.91109412
51					0.90845068
52					0.90580829
53					0.90316696
54					0.90052674
55					0.89788764
56					0.89524971
57					0.89261297
58					0.88997745
59					0.88734319
60					0.88471022
61					0.88207858
62					0.87944831
63					0.87681943
64					0.87419198
65					0.87156601
66					0.86894153
67					0.86631861
68					0.86369727
69					0.86107755
70					0.85845951
71					0.85584317
72					0.85322857
73					0.85061576
74					0.84800478
75					0.84539567
76					0.84278847
77					0.84018321
78					0.83757994
79					0.8349787
80					0.83237953
81					0.82978246
82					0.82718755
83					0.82459482
84					0.82200433
85					0.81941611
86					0.81683019
87					0.81424663
88					0.81166546
89					0.80908673
90					0.80651047
91					0.80393672
92					0.80136553
93					0.79879693
94					0.79623097
95					0.79366768
96					0.79110711
97					0.7885493
98					0.78599428
99					0.78344209
100					0.78089278
101					0.77834638
102					0.77580294
103					0.77326248
104					0.77072506
105					0.76819072
106					0.76565948
107					0.76313139
108					0.76060649
109					0.75808482
110					0.75556642
111					0.75305133
112					0.75053959
113					0.74803123
114					0.74552628
115					0.7430248
116					0.7405268
117					0.73803234
118					0.73554145
119					0.73305416
120					0.73057051
121					0.72809054
122					0.72561429
123					0.72314179
124					0.72067308
125					0.7182082
126					0.71574718
127					0.71329007
128					0.71083689
129					0.70838769
130					0.7059425
131					0.70350136
132					0.7010643
133					0.69863137
134					0.6962026
135					0.69377803
136					0.69135769
137					0.68894163
138					0.68652987
139					0.68412244
140					0.68171937
141					0.67932069
142					0.67692643
143					0.67453661
144					0.67215125
145					0.66977037
146					0.66739401
147					0.66502218
148					0.66265491
149					0.66029223
150					0.65793415
151					0.6555807
152					0.65323191
153					0.6508878
154					0.6485484
155					0.64621372
156					0.64388379
157					0.64155862
158					0.63923823
159					0.63692264
160					0.63461185
161					0.63230588
162					0.63000474
163					0.62770846
164					0.62541703
165					0.62313048
166					0.62084881
167					0.61857204
168					0.61630019
169					0.61403326
170					0.61177126
171					0.6095142
172					0.60726208
173					0.60501491
174					0.6027727
175					0.60053546
176					0.5983032
177					0.59607591
178					0.59385362
179					0.59163632
180					0.58942403
181					0.58721674
182					0.58501446
183					0.58281719
184					0.58062492
185					0.57843767
186					0.57625543
187					0.57407819
188					0.57190597
189					0.56973877
190					0.56757658
191					0.5654194
192					0.56326724
193					0.5611201
194					0.55897798
195					0.55684086
196					0.55470876
197					0.55258165
198					0.55045954
199					0.54834241
200					0.54623027	0.54623027
201						0.5441231
202						0.5420209
203						0.53992365
204						0.53783135
205						0.53574397
206						0.53366151
207						0.53158395
208						0.52951127
209						0.52744347
210						0.52538053
211						0.52332244
212						0.52126918
213						0.51922074
214						0.5171771
215						0.51513826
216						0.51310419
217						0.51107489
218						0.50905034
219						0.50703053
220						0.50501544
221						0.50300507
222						0.50099938
223						0.49899839
224						0.49700206
225						0.49501039
226						0.49302336
227						0.49104096
228						0.48906317
229						0.48708998
230						0.48512139
231						0.48315736
232						0.4811979
233						0.47924299
234						0.47729261
235						0.47534674
236						0.47340538
237						0.47146849
238						0.46953606
239						0.46760806
240						0.46568448
241						0.46376529
242						0.46185047
243						0.45994
244						0.45803386
245						0.45613203
246						0.45423449
247						0.45234121
248						0.45045217
249						0.44856736
250						0.44668675
251						0.44481031
252						0.44293801
253						0.44106984
254						0.43920575
255						0.43734572
256						0.43548973
257						0.43363773
258						0.43178972
259						0.42994565
260						0.4281055
261						0.42626922
262						0.42443679
263						0.42260817
264						0.42078333
265						0.41896222
266						0.41714482
267						0.41533109
268						0.413521
269						0.41171452
270						0.4099116
271						0.40811221
272						0.40631633
273						0.40452391
274						0.40273492
275						0.40094932
276						0.39916709
277						0.39738818
278						0.39561256
279						0.39384021
280						0.39207107
281						0.39030512
282						0.38854233
283						0.38678266
284						0.38502607
285						0.38327253
286						0.38152201
287						0.37977447
288						0.37802988
289						0.3762882
290						0.37454939
291						0.37281343
292						0.37108028
293						0.36934991
294						0.36762227
295						0.36589733
296						0.36417506
297						0.36245542
298						0.36073838
299						0.35902389
300						0.35731193
301						0.35560245
302						0.35389543
303						0.35219081
304						0.35048858
305						0.34878869
306						0.3470911
307						0.34539579
308						0.34370271
309						0.34201183
310						0.34032311
311						0.33863652
312						0.33695203
313						0.3352696
314						0.3335892
315						0.3319108
316						0.33023436
317						0.32855985
318						0.32688723
319						0.32521648
320						0.32354756
321						0.32188044
322						0.32021507
323						0.31855144
324						0.31688951
325						0.31522924
326						0.3135706
327						0.31191355
328						0.31025807
329						0.30860413
330						0.30695167
331						0.30530069
332						0.30365113
333						0.30200297
334						0.30035617
335						0.29871071
336						0.29706654
337						0.29542364
338						0.29378197
339						0.29214149
340						0.29050218
341						0.288864
342						0.28722692
343						0.28559091
344						0.28395592
345						0.28232194
346						0.28068892
347						0.27905683
348						0.27742564
349						0.27579531
350						0.27416581
351						0.27253712
352						0.27090919
353						0.26928199
354						0.26765549
355						0.26602965
356						0.26440445
357						0.26277985
358						0.26115581
359						0.2595323
360						0.2579093
361						0.25628676
362						0.25466465
363						0.25304294
364						0.2514216
365						0.24980059
366						0.24817988
367						0.24655943
368						0.24493922
369						0.24331921
370						0.24169936
371						0.24007965
372						0.23846004
373						0.23684049
374						0.23522098
375						0.23360147
376						0.23198196
377						0.23036245
378						0.22874295
379						0.22712344
380						0.22550393
381						0.22388442
382						0.22226492
383						0.22064541
384						0.2190259
385						0.21740639
386						0.21578689
387						0.21416738
388						0.21254787
389						0.21092836
390						0.20930886
391						0.20768935
392						0.20606984
393						0.20445033
394						0.20283083
395						0.20121132
396						0.19959181
397						0.1979723
398						0.1963528
399						0.19473329
400						0.19311378
401						0.19149427
402						0.18987477
403						0.18825526
404						0.18663575
405						0.18501624
406						0.18339674
407						0.18177723
408						0.18015772
409						0.17853821
410						0.17691871
411						0.1752992
412						0.17367969
413						0.17206018
414						0.17044068
415						0.16882117
416						0.16720166
417						0.16558215
418						0.16396265
419						0.16234314
420						0.16072363
421						0.15910412
422						0.15748462
423						0.15586511
424						0.1542456
425						0.15262609
426						0.15100658
427						0.14938708
428						0.14776757
429						0.14614806
430						0.14452855
431						0.14290905
432						0.14128954
433						0.13967003
434						0.13805052
435						0.13643102
436						0.13481151
437						0.133192
438						0.13157249
439						0.12995299
440						0.12833348
441						0.12671397
442						0.12509446
443						0.12347496
444						0.12185545
445						0.12023594
446						0.11861643
447						0.11699693
448						0.11537742
449						0.11375791
450						0.1121384
451						0.1105189
452						0.10889939
453						0.10727988
454						0.10566037
455						0.10404087
456						0.10242136
457						0.10080185
458						0.09918234
459						0.09756284
460						0.09594333
461						0.09432382
462						0.09270431
463						0.09108481
464						0.0894653
465						0.08784579
466						0.08622628
467						0.08460678
468						0.08298727
469						0.08136776
470						0.07974825
471						0.07812875
472						0.07650924
473						0.07488973
474						0.07327022
475						0.07165072
476						0.07003121
477						0.0684117
478						0.06679219
479						0.06517269
480						0.06355318
481						0.06193367
482						0.06031416
483						0.05869466
484						0.05707515
485						0.05545564
486						0.05383613
487						0.05221663
488						0.05059712
489						0.04897761
490						0.0473581
491						0.0457386
492						0.04411909
493						0.04249958
494						0.04088007
495						0.03926057
496						0.03764106
497						0.03602155
498						0.03440204
499						0.03278254
500						0.03116303
