# Supplementary material for: Longitudinal kinetics of RBD+ antibodies in COVID-19 recovered patients over 14 months
Source: PLoS Pathog. 2022 Jun 3;18(6):e1010569. doi: 10.1371/journal.ppat.1010569 (PMC9200310; doi:10.1371/journal.ppat.1010569)
Supplement: S1 Data — (ZIP) [file ppat.1010569.s010.zip › S1_Data/S2_Table_IgM.csv]

REC-V1
204	57	3.107017295	2.880227711	4.978520894	7.135879948	2.022264338	2.331344041	2.318493072	2.243702973
205	43	3.379164795	3.651312295	5.725299028	4.480668804
207	70	8.081870112	7.039048162	15.46863317	16.94725252	2.640423743	3.62947879	3.72080743	4.450010896
208	64	6.332408043	6.217273352	8.212941053	5.848609538
209	64	9.124692061	8.342575599	19.62014134	19.90449122
210	63	3.761066595	3.031880215	11.03354707	2.530249516
211	60	1.632885001	1.542169168	1.327605572	1.327605572
212	70	6.952146333	6.691440845	9.440415834	8.701106161	1.642537847	1.969279246	2.89811634	3.309461885
213	69	1.564232925	1.390429267	1.819839197	1.535489322	0.494527524	0.441542432	1.084456437	0.990968813
215	56	2.225937373	2.264315603	1.908057012	2.613208517
216	56	41.63856754	41.91071504	108.8636569	106.042495
217	58	3.810065003	3.832743962	1.244630223	2.82116184	0.609328556	0.688806194	1.25273416	1.234036635
218	72	3.649876825	4.08438597	3.184718595	3.525938444
219	89	0.340184375	0.40822125	0.497852089	0.497852089
221	68	1.511497992	1.432774138	0.680766362	0.521920877	0.724129588	0.750622134	1.383616833	1.308826734
223	68	0.929837293	0.997874168	0.580827438	0.580827438
224	79	4.163011487	4.163011487	4.070702565	4.446985995	3.82375746	3.620647942	3.515134658	2.991603964
226	73	0.695214633	0.869018292	0.682439699	0.682439699	0.335572248	0.229602065	0.336555446	0.317857921
227	68	1.738036583	1.390429267	3.582808419	3.753418344
230	61	2.651485538	2.57626609	3.122107733	1.98679583
232	83	6.869703271	6.831325041	8.295900054	9.664723562
234	80	3.824161715	3.775754604	3.181305366	2.907644689
235	74	0.225658344	0.244463206	0.510890356	0.454124761
238	61	1.651134754	1.04282195	2.388538946	2.502278896
239	85	1.297535476	1.24112089	4.030357256	3.803294875
240	97	0.865023651	0.846218789	1.75973345	1.75973345
241	99	0.752194479	0.752194479	1.305608689	1.362374284
244	77	1.71124244	1.598413268	1.75973345	2.043561426
245	95	3.140411949	3.159216811	9.479854391	9.593385581
246	109	0.521410975	0.521410975	0.682439699	0.625569724	0.291418005	0.220771216	0.336555446	0.317857921
247	116	5.065926435	5.181061126	2.737647018	2.737647018
248	89	0.771084584	0.703047709	0.497852089	0.580827438
250	110	3.296107184	3.488113428	2.042615152	2.014245497
252	113	0.770999341	0.676975031	3.122107733	3.349170114
253	86	0.672021853	0.416013528	0.794350337	0.709241372
256	91	0.742742182	0.694823332	1.385363155	1.160241643
261	51	5.488086971	5.948625738	6.22192504	5.973048039
264	18	0.598985631	0.575026206	0.692681578	0.62341342
269	30	4.6954897	4.114604377	3.21551295	3.044475027
271	42	6.750945448	7.221066998	17.88116247	17.99469366
272	140	12.1985918	11.90814914	9.475500928	8.620311313
275	38	1.998742071	1.998742071	1.819839197	1.819839197
277	167	2.707415052	2.371983098	3.272920454	2.857311508
280	80	17.81487498	15.2078201	12.4545245	21.15563067
281	154	0.49555136	0.460154835	0.435283732	0.326462799	0.344403097	0.256094611	0.448740595	0.560925743
289	26	1.699033236	1.628240184	1.469082597	1.360261664
290	26	91.14829759	94.18017781	89.13944608	84.99149605
292	64	0.695214633	0.521410975	0.511829774	1.137399498
296	24	2.993501984	3.223771368	2.654688017	2.820606018	0.551826481	0.570018563	0.670213248	0.696325452
297	190	1.794903866	1.810648636	0.65807415	0.567305301
306	39	0.729186381	0.65242992	0.995508006	0.995508006
312	26	33.09575158	37.73269645	17.0848865	15.88785623
316	118	1.725078617	1.102133561	2.251215127	2.372434403
320	52	1.486654081	1.203481875	0.979388398	1.142619798
323	137	1.266481609	1.036212225	1.119946507	0.912549006
324	57	1.701119192	1.55736264	1.090973485	1.108290524
326	95	10.70752633	8.289697802	16.63327961	14.72522259
334	68	9.775445496	9.511891819	16.41655339	18.89289003
335	70	0.934417584	0.934417584	1.731703944	1.523899471
338	57	33.46581705	34.46365105	37.33155024	27.45942918	24.34277604	26.49912431	19.79337608	19.79337608
345	65	2.204267122	2.180307696	3.307554533	3.446090849
352	138	1.574477075	1.700435241	0.260960439	0.158845484
364	86	3.872125915	4.576148809	4.425666162	4.709362711
366	107	0.960031219	0.864028097	0.737611027	0.907828956
371	50	0.535322206	0.519577435	0.340383181	0.363075393
372	110	0.468034978	0.38855734	0.579623268	0.43004307
373	83	0.20468202	0.188937249	0.204229909	0.192883803
376	81	3.385125711	3.857468834	1.59980095	1.701915904
383	108	1.232502791	1.250109973	1.120171384	1.041409333
384	109	1.907463306	2.066418581	3.402949509	2.486770795
390	120	0.475393934	0.352143655	0.271291507	0.455069625
391	128	7.148516186	7.606302937	6.160942611	5.618359597
394	25	0.611105729	0.643843536	0.944384539	1.116580011
395	25	1.338145887	1.214895608	1.706511093	1.662754398
398	44	17.21982471	15.21260587	12.73319815	12.37439326
407	27	1.288783284	1.288783284	2.409386835	2.651425695	1.127635572	1.080347628	1.183843867	1.269941603
410	47	0.966587463	0.939737811	2.629422162	3.256522845
414	121	0.536993035	0.590692338	1.155185469	1.034166039	1.567777198	1.644165414	1.135413891	1.226892735
420	60	6.761158166	6.831586897	3.500535574	2.95795256	1.455013641	1.327699947	1.412540978	1.337205459
423	191	0.648850917	0.600338699	0.499613512	0.58491338
445	49	0.697168262	0.685760055	1.239903909	1.166722397
447	67	0.266425914	0.450874624	0.266425914	0.450874624
453	49	0.840404651	0.849277702	1.444812144	1.526357258
455	52	0.167320383	0.134363338	0.242544441	0.152635726
460	71	0.545058823	0.436047059	0.520634188	0.439089074
REC-V2
266	149	1.950390418	1.92771146	1.825457661	2.074383706	1.907463306	1.916294155	1.364919309	1.64538218
260	131	6.145997714	5.51098688	7.799682733	3.73389067
259	157	1.998742071	1.998742071	6.085087315	6.426307164	0.997885896	1.121517777	1.607987131	1.290129209
282	193	2.878367292	3.185393137	2.903565019	3.06948302
284	193	5.648618895	5.996226212	13.1369642	11.88582476
285	192	0.729186381	0.805942842	1.202905508	1.368823509
304	215	0.453579167	0.362863334	0.663802786	0.580827438
287	200	1.998742071	2.0856439	5.630127516	4.151508168	0.724129588	0.794776377	1.009666338	0.953573763
286	199	1.04282195	1.04282195	1.421749373	1.194269473	0.830099772	0.900746561	1.25273416	1.25273416
263	139	0.805942842	0.844321072	1.327344009	1.327344009
258	134	4.694544379	3.832743962	14.85258733	13.85688315
273	153	0.771084584	0.680368751	0.663802786	0.829753482	0.362064794	0.397388189	0.355252971	0.355252971
348	268	1.303527437	1.390429267	1.876709172	1.876709172
298	231	0.430900209	0.453579167	0.580827438	0.580827438
283	183	0.377874498	0.42510881	0.238268227	0.260960439	0.273756308	0.335572248	0.542228218	0.504833169
295	190	0.589652917	1.746279793	0.746778134	0.497852089
361	275	0.919735096	1.161770647	1.060435122	0.923604784	0.644651951	0.591666859	0.654413367	0.654413367
355	262	0.608312804	0.521410975	0.511829774	0.739309674	0.19427867	0.167786124	0.280462872	0.280462872
268	141	0.955920121	1.04282195	1.649229272	2.331668971
265	175	2.110802681	2.03404622	4.355347528	4.521265529
293	185	0.919735096	0.871327986	1.163057876	0.752566861
274	149	0.319682654	0.300877792	0.567655952	0.510890356
279	152	0.955920121	0.695214633	0.796179649	0.625569724
308	208	0.940243099	0.808609065	1.419139879	1.816499045
314	219	0.770999341	0.733389617	1.816499045	1.646202259
305	214	0.620560445	0.582950721	1.75973345	1.702967855
302	223	1.228103378	0.921077534	0.995508006	1.036987507
333	233	0.385542292	0.635010834	0.580827438	0.580827438
300	208	1.600052031	1.376044747	0.794350337	0.822719992
309	211	0.620560445	0.676975031	1.475905474	1.078546308
278	86	5.910247507	5.641599893	4.853101531	4.313868028
325	116	1.341727813	1.365687238	1.471948353	1.506582431
365	151	0.871327986	1.016549317	0.855189614	0.923604784
336	144	0.921438237	0.902633375	2.667982972	2.667982972
382	281	5.857260348	7.357880767	3.933872226	5.062722517
356	136	0.869018292	0.955920121	0.739309674	0.625569724
347	258	1.796956893	2.108429421	2.251215127	2.355117364
341	160	2.954662191	3.04156402	2.161059046	2.90036872
346	234	0.49555136	0.460154835	0.380873266	0.435283732	0.353233946	0.291418005	0.355252971	0.355252971
343	98	1.097292298	1.026499247	0.707336065	0.761746532
435	175	10.05509641	10.93779571	9.415846561	10.07951857
370	152	1.04282195	0.695214633	0.909919599	0.966789573
393	137	0.498916997	0.65242992	0.663672004	0.622192504
388	117	4.955513605	1.557447133	0.652925599	0.598515132
405	216	1.174011837	1.197971262	1.316094998	1.385363155
399	140	0.884913144	1.16808535	0.816156998	0.761746532
434	189	4.106470671	3.223771368	3.691675524	3.816114025
444	169	4.648128496	4.743966197	4.138772426	4.571698412
441	169	0.934417584	1.05421471	0.848534933	0.900486051
433	137	24.13990703	24.33179818	30.3215147	31.2755432	11.35676756	11.02133561	13.05704774	12.91851142
448	156	1.461524939	1.533403215	1.87024026	1.904874339
464	195	0.544017691	0.51201665	0.453914478	0.397175168
469	201	0.459204129	0.406219037	0.355252971	0.317857921
476	179	1.6689457	1.605966617	1.145956709	1.145956709
491	264	1.250109973	1.038823781	0.927641927	1.102668706
504	212	0.510143383	0.483293731	0.770123646	0.737118347
535	144	0.097603557	0.08492777	0.123363121	0.11709042
505	130	0.614829032	0.830019194	0.614829032	0.830019194
530	136	0.193939535	0.197742271	0.23418084	0.227908138
533	139	0.134363338	0.111546922	0.089908715	0.094090516
REC-V3
322	236	2.154501044	1.973069377	2.074383706	2.157359054	2.5962695	2.481468467	3.402949509	2.598955944
327	233	4.331681046	3.832743962	3.650915322	3.816866018
344	276	2.780858533	2.520153046	5.004557792	5.004557792	0.865423167	0.953731653	1.21533911	1.065758912
385	309	1.803776837	2.03404622	2.820606018	3.567237023
357	276	4.08438597	4.345091458	14.55871358	14.16062375
380	279	0.844321072	0.844321072	0.995508006	0.829590005
511	424	0.109152491	0.121280545	0.085299868	0.066150918
349	277	1.998742071	2.259447558	4.777077892	4.890817842	0.936069956	0.883084864	1.364919309	1.21533911
354	276	1.216625608	1.216625608	1.080529523	1.478619348	0.626990253	0.679975345	1.439709408	1.458406932
406	311	0.729186381	0.921077534	0.871069506	0.995508006
331	245	0.589652917	0.521616042	0.746778134	0.497852089	0.344403097	0.38855734	0.317857921	0.373950495
351	264	0.393619269	0.40936404	0.238268227	0.249614333	0.291418005	0.282587156	0.43004307	0.411345545
360	239	0.955920121	0.695214633	0.966789573	0.966789573	0.955920121	0.695214633	0.966789573	0.966789573
381	253	0.736023934	0.768024975	0.652502062	0.539023443
396	219	3.492418981	3.799444826	5.433814535	3.442798522
496	374	0.247263762	0.238432913	0.317857921	0.448740595
532	280	2.944379162	3.141610302	3.653909966	3.805629411
512	247	0.424481908	0.406289827	0.295938317	0.37427493
522	243	0.210976978	0.185514239	0.395511474	0.33631928
520	250	0.451054229	0.400128751	0.403583137	0.395511474
519	250	0.272815058	0.280090126	0.274436533	0.357843714
539	249	0.903783584	0.995049247	1.323539923	1.30263092
REC-V4
515	411	0.685235	0.606403	0.376016	0.423017712
472	379	0.406219	0.388557	0.504833	0.430043
525	451	0.605781	0.676221	0.379299	0.379298612
537	410	0.265374	0.196266	0.210901	0.238194129
528	352	1.43697	1.549673	1.201112	1.049392828
OTD
P201	42	1.368661057	1.55875287	1.681787933	1.409734003
P202	48	0.646312166	0.532257078	0.593572212	0.593572212
P203	61	0.836403979	0.912440704	1.063483546	1.03875137
P206	41	9.846755935	11.89974752	12.14349816	12.6134095
P214	61	1.254605969	1.254605969	1.063483546	1.063483546
P220	63	1.064514155	1.026495792	0.692500914	0.76669744
P222	60	8.858278505	8.440076516	8.507868366	8.903583174
P225	70	0.760367254	0.646312166	0.791429615	0.717233089
P228	91	1.482716145	1.330642694	0.840893966	0.816161791
P229	49	3.345615916	6.577176744	3.784022849	3.388308041
P231	90	1.746772271	1.824881409	0.787716633	0.872114843
P233	89	0.873386135	0.912440704	0.928380317	0.90024758
P236	85	0.83845069	0.912440704	0.534522001	0.562654738
P237	93	0.558967127	0.57027544	0.534522001	0.365725579
P242	97	0.524031681	0.646312166	0.393858316	0.478256527
P243	100	1.397417817	1.634789595	1.772362423	1.772362423
P249	135	0.978192472	1.216587606	0.843982106	0.647052948
P250	110	1.152869699	1.330642694	0.618920211	0.562654738
P251	104	0.419225345	0.494238715	0.365725579	0.337592843
P255	137	0.524031681	0.494238715	0.534522001	0.478256527
P257	132	0.663773463	0.722348891	0.337592843	0.365725579
P267	141	1.335491113	1.144706668	0.902960605	0.902960605
P270	137	12.59177335	11.06549779	11.59957085	8.960147546
P276	75	2.194021114	1.430883335	1.805921211	2.500506292
P288	198	0.953922224	0.763137779	0.277834032	0.694585081
P294	208	1.812452225	1.717060002	1.875379719	2.500506292
P299	186	2.861766671	1.430883335	0.972419114	0.972419114
P302	107	0.582854331	0.473569144	0.863504336	0.905626499
P307	107	1.238565453	1.056423475	0.863504336	0.842443254
P313	232	0.400712353	0.364283957	0.842443254	0.800321092
P315	24	6.411397642	5.828543311	0.821382173	0.842443254
P317	38	24.18845474	21.85703741	0.800321092	0.884565417
P318	122	36.3919673	37.63053275	0.947748661	0.92668758
P319	122	0.76499631	1.092851871	0.800321092	1.010931905
P321	51	2.185703741	1.821419785	0.821382173	0.842443254
P329	42	1.019995079	1.129280266	1.031992987	0.821382173
P330	14	35.69982778	34.31554874	0.863504336	0.842443254
P332	129	0.50999754	0.619282727	0.821382173	0.800321092
P337	141	1.347850641	1.092851871	0.842443254	0.800321092
P-339	129	0.93150249	1.055702822	0.905339586	1.176941462
P-340	88	88.4306364	92.52924735	60.47668437	52.9623658
P-342	111	3.415509131	3.167108466	2.6254848	2.806552718
P-350	152	105.9428832	109.6688932	94.3363849	85.01138716
P-358	149	1.428303818	1.490403984	1.629611255	1.267475421
P-359	20	2.111405644	2.856607636	3.892960221	3.98349418
P-363	119	1.676704482	1.55250415	1.086407504	0.995873545
P-367	107	9.004524071	6.396317099	4.526697932	3.711892304
P-372	110	1.055702822	0.93150249	1.267475421	1.176941462
P-374	110	0.683101826	0.558901494	0.814805628	0.995873545
P-375	153	1.738804648	2.235605976	2.444416883	3.259222511
P-377	106	2.546106806	2.546106806	3.078154594	3.168688552
P-378	174	1.86300498	1.676704482	3.168688552	3.259222511
P-379	164	0.93150249	0.683101826	0.995873545	0.905339586
P-386	175	2.111405644	2.359806308	2.172815007	1.99174709
387	118	0.577510024	0.440007637	0.545053158	0.363368772
392	47	0.935016229	0.770013365	1.430764541	1.362632896
394	25	2.722547254	2.832549163	2.975081822	4.360425266
397	49	3.712564437	3.877567301	6.336242965	6.5406379
398	44	26.34545727	25.85044868	16.89664791	16.9874901
400	18	1.045018138	0.880015274	1.271790703	1.158237961
401	35	0.522509069	0.440007637	0.749448093	0.6586059
402	110	1.210021002	1.210021002	1.203659058	1.430764541
404	31	11.19269427	10.45018138	10.06077288	10.74208933
407	27	3.850066824	3.465060142	3.565556077	3.179476757
408	130	1.650028639	1.485025775	1.112816865	1.18094851
409	56	24.58542672	20.81786133	21.21165208	23.18746978
410	47	2.667546299	2.722547254	2.725265791	2.793397436
412	128	1.017517661	1.017517661	4.224161977	4.769215135
413	125	1.567527207	1.622528162	1.430764541	1.385343444
414	121	1.512526252	1.320022911	0.953843027	1.249080154
415	54	3.630063005	3.135054414	5.178005004	5.450531583
417	57	1.870032457	1.595027684	2.271054826	2.202923181
418	30	0.907515751	0.605010501	0.613184803	0.613184803
419	57	0.550009546	0.495008592	0.704026996	0.863000834
420	60	9.377662764	8.057639853	11.58237961	10.69666823
421	68	1.182520525	0.907515751	1.135527413	1.158237961
422	65	38.63817063	42.98324604	40.15224933	36.74566709
423	191	1.43002482	1.54002673	1.226369606	1.112816865
424	56	1.870032457	1.650028639	2.793397436	2.793397436
425	52	0.467508114	0.495008592	0.613184803	0.613184803
427	34	11.52269999	10.03767422	12.28640661	10.99190536
428	51	2.585044868	2.420042004	2.589002502	2.066659892
429	53	0.907515751	0.880015274	0.976553575	1.090106317
430	52	1.622528162	1.54002673	1.816843861	1.839554409
431	229	0.825014319	0.770013365	1.430764541	1.680580571
432	38	1.485025775	1.54002673	2.112080988	2.08937044
436	199	1.112968686	1.266481609	3.484278022	1.202905508
437	46	2.916745523	2.878367292	3.193921521	3.650196024
438	42	1.266481609	1.304859839	1.908057012	1.866577512
439	155	0.805942842	0.767564611	0.788110505	0.788110505
440	42	5.606505505	5.678383781	10.07851695	11.03095412
442	49	8.721230786	8.433717683	14.19997234	13.36875445
443	28	12.50681997	11.40468641	18.0443551	17.64606319
445	49	6.804476767	6.708639066	12.3816832	12.97046254
446	48	1.413606089	1.341727813	2.424385522	2.095361772
447	67	1.00629586	0.958377009	2.372434403	2.562921837
453	49	7.355543547	7.499300099	12.3816832	12.71070695
454	170	0.694823332	0.575026206	0.675364538	0.640730459
455	52	0.479188505	0.431269654	0.450243025	0.484877104
457	213	0.865962391	0.881707162	0.624035832	0.521920877
460	71	1.605966617	1.558732304	1.304802193	1.145956709
461	179	0.377874498	0.346384957	0.226922121	0.204229909
462	47	0.740004225	0.787238538	0.510574771	0.487882559
466	60	1.196602577	1.495753221	1.055187861	0.907688482
467	188	4.754920767	4.156619478	1.804030859	1.940184131
468	90	0.850217621	0.724259455	0.499228665	0.431152029
470	50	2.588256	2.570649	2.966704	2.782926
471	51	2.253719	2.922792	2.109073	1.627749
477	265	0.404965	0.422572	0.647599	0.665102
478	105	0.68668	0.792323	1.426468	1.251441
479	62	0.387358	0.352144	0.341302	0.39381
480	68	3.222114	2.817149	2.739169	2.511634
487	85	1.848754	2.465006	2.039062	2.039062
493	99	0.933181	0.721894	1.058912	1.050161
494	207	0.950788	1.021217	1.50523	1.811527
503	92	0.308022	0.271262	0.405635	0.388907
507	211	0.64557	0.635323	0.517083	0.506081
508	47	0.911996	0.901749	0.550088	0.528085
