# Supplementary material for: Longitudinal kinetics of RBD+ antibodies in COVID-19 recovered patients over 14 months
Source: PLoS Pathog. 2022 Jun 3;18(6):e1010569. doi: 10.1371/journal.ppat.1010569 (PMC9200310; doi:10.1371/journal.ppat.1010569)
Supplement: S1 Data — (ZIP) [file ppat.1010569.s010.zip › S1_Data/Fig_2_Table_Sex.csv]

IgG		IgA		IgM
M	F	M	F	M	F
2.8149478	2.2012357	1.0178354	1.1856095	0.9627699	1.50473397
10.602489	1.7774354	7.7118316	0.7043764	4.30911123	0.59142842
8.0748553	16.091839	2.9109659	4.5455956	11.6258528	3.37718128
19.725069	68.533636	1.567888	2.8359027	7.7471906	1.16518574
4.9865687	15.525648	2.8566174	8.9843266	6.652808	2.25287963
40.818873	23.432188	1.1154679	1.1904247	14.2479751	1.93668832
19.08495	0.6178613	2.4314962	0.5399985	5.08918585	0.43602745
0.8527132	0.5722401	0.4813486	0.6064044	1.45756633	0.77234158
58.580907	0.5838926	3.0374201	1.3113668	5.20056306	0.72883553
5.1327889	11.434681	1.8848819	1.4615032	1.15904476	0.5185875
11.381826	5.4794523	3.0888581	1.7486247	74.6138586	2.5841638
23.364828	0.2877312	2.0267105	0.5027015	3.61122996	0.90361368
5.998794	14.285057	0.7006461	12.152137	0.88755208	3.42221659
15.322391	0.4592966	4.2225921	0.6681627	1.03926933	0.50737254
0.8195881	12.556933	0.9239846	1.008102	8.67745164	1.89619364
46.273434	40.31456	4.8512986	7.3004413	3.84935694	2.59307712
12.98078	7.6674742	1.9206579	2.9832302	2.61617315	1.04309298
0.4124777	1.4499054	0.4601271	0.812025	1.11760365	1.77823765
10.586667	10.73081	12.979376	1.2016957	4.27378089	3.9305704
1.3959896	0.581575	0.8094655	0.6521335	1.30787129	0.63820295
28.870157	18.744543	4.4902457	1.4540171	7.91541298	2.71027032
0.5297529	0.4734671	0.5029815	0.5396733	0.35878417	0.40419562
1.0393229	23.52523	0.8255711	1.8810538	0.71201703	1.97981305
9.9644106	2.8740974	0.8183339	0.9117158	1.30767733	0.64790677
2.6332656	0.9117658	0.5814057	1.4325149	0.51061467	0.50776223
1.5495511	1.3377324	0.7066918	1.144814	1.64423306	0.99579258
2.3156427	3.6663494	0.8593244	1.5352887	6.34321718	0.52236019
0.7942677	7.6207405	0.6075914	2.1886843	0.43967925	5.90792145
3.0658639	7.4965606	1.4694867	0.9824891	0.92145378	1.07152975
1.0552778	0.9600266	0.5139576	0.7837797	0.46424348	0.62252671
13.75965	15.828559	4.2527039	2.3165421	3.76752051	11.0542474
3.462523	3.6765202	0.6126879	0.8397878	1.98283299	0.4159521
57.200055	11.271758	43.454022	1.3275731	12.4619671	0.71646372
21.460575	11.729681	5.1353514	2.5124335	10.5506383	1.77261889
17.146034	9.1283636	2.7314775	1.12757	1.28153918	0.84315808
3.462523	4.5791661	0.3606826	0.7174467	0.67236978	1.00023413
3.1324478	27.80805	1.6918876	4.5085658	2.80240753	1.10951932
17.736501	0.431631	4.3636989	1.0473987	16.6582126	0.60194016
1.0703622	6.6551683	0.5274205	0.4026161	1.97634956	0.91727529
1.1249821	5.4220432	0.8983757	1.0023823	1.53915442	1.20303604
97.32902	40.102643	67.280762	6.5443387	89.8648544	1.41773724
3.9127565	1.6631293	0.8192493	1.0253394	1.55937206	1.08379734
4.8659971	4.8550882	0.9860272	0.6352631	1.20773299	0.68774588
4.5060329	19.691704	0.5008954	8.4143771	0.70638858	1.28110965
26.5387	6.115727	5.9772539	2.9334176	25.9502977	27.8936375
19.308498	0.7585058	4.4663678	0.6416252	3.47594159	0.77357268
15.233471	1.501037	6.3094315	0.7789638	1.86271543	3.00366378
55.943254	5.7470047	4.129596	2.7739704	11.9325947	2.78455505
21.47099	3.0288193	25.364288	0.8749343	18.9742341	1.45394862
15.168033	3.7273349	10.735895	1.4230386	1.36443646	3.21111692
33.823811	11.689545	4.2640333	1.0620226	12.5889316	4.3958259
3.2366373	34.312521	0.9503372	1.3675841	1.00066263	5.90985785
13.339167	7.0445813	5.0370045	1.1084621	17.930331	18.5253247
27.146848	2.3241359	22.841598	1.6423602	13.6491952	0.8668997
48.15927	4.0907501	5.1521102	0.6328752	1.02086671	0.76317062
24.344336	3.517312	2.4147285	0.3877114	73.5997335	2.63607785
33.502839	0.7371459	5.4410034	0.7016538	98.7398871	0.87895436
9.2264237	16.147337	5.1432653	1.2047243	2.28442879	1.16104837
0.8491948	1.0619308	0.5512994	0.5512994	8.12702671	2.15894351
6.0155099	5.1854063	0.6931223	0.7614655	1.32787242	4.29862167
2.3216801	6.5856103	1.0440746	0.8555259	0.86737482	1.12460676
3.8285451	2.4824083	1.4336946	1.3668392	5.73890969	0.82897845
5.1965086	1.4940628	0.4262682	0.6852983	0.46656466	1.48057675
0.440614	3.6844001	0.450236	1.408575	0.19768324	14.3850055
9.9908924	5.7642975	1.1756431	1.9565542	2.4195125	1.2636164
26.864325	12.322816	8.8767549	1.0806126	2.83476419	1.90959477
5.0623094	33.704246	0.7832295	2.9243103	2.49190513	22.4506025
9.6667435	8.4262651	0.4141038	1.2400114	2.46590055	1.94806757
0.9651536	5.5191677	0.5783848	0.4952577	0.4814849	0.52601829
0.8121597	2.8719115	0.4080611	0.7324767	0.38847468	1.50154084
62.590446	7.027862	16.084182	1.3771996	5.11675315	0.68472396
33.03759	8.8126254	2.622319	5.5117209	1.17423985	5.0128083
44.544947	8.5684897	3.2037646	2.2095925	10.6114345	2.27671399
6.6471111	15.012182	0.9961117	0.9924549	1.35720495	0.54722158
27.18246	12.580764	5.0288347	0.6572591	2.75710311	2.41518732
1.3407928	3.122533	0.5401163	1.0323769	1.11141076	1.70473829
19.697612	97.921854	5.2087465	9.0426776	4.3484135	1.1765932
26.866443	2.9096337	7.3699821	0.8336428	1.98475954	1.76665846
3.1977901	13.598031	10.165202	5.4304378	0.65301149	8.09859009
13.688026	23.161615	1.6589672	5.3778866	1.09595041	14.9004812
59.075417	8.1029323	3.9694457	0.5834595	39.6298333	0.35865027
7.5590414	2.2158997	1.4578057	2.065355	0.58342913	0.64648613
74.417089	0.8549887	29.079374	0.4792533	11.2096715	0.72340657
2.1462643	0.5910879	0.3286296	0.2702605	0.96354773	0.48520729
45.588245	1.5613057	11.398311	0.3479221	1.80662598	0.63142502
90.79204	4.3226896	8.9702454	1.6093232	3.15980759	1.16380804
3.7447841	5.3288833	1.8611	1.5261607	1.58649399	3.16393881
3.7533653	6.0686086	1.1429103	1.8155952	0.78743212	0.62621444
3.7602535	17.362976	0.3706742	0.8409712	0.94738866	2.22833336
5.5663964	3.789344	0.9857851	1.1185681	1.8187703	1.03922827
5.4077787	5.2246562	0.6422092	1.4149048	1.16521294	0.36865354
1.0484742	19.88764	0.3244385	5.3343142	0.28885287	2.09797093
4.3725917	7.7852867	0.5354959	1.5309961	0.54036843	0.3434564
4.8514768	2.0680733	0.7334762	1.4364127	0.53505961	0.57601452
3.0543973	2.0211093	0.4139209	1.0719627	2.82251676	0.72297969
12.451325		1.4187745		0.94103696
0.7628071		0.7198769		1.32219048
