# Supplementary material for: Longitudinal kinetics of RBD+ antibodies in COVID-19 recovered patients over 14 months
Source: PLoS Pathog. 2022 Jun 3;18(6):e1010569. doi: 10.1371/journal.ppat.1010569 (PMC9200310; doi:10.1371/journal.ppat.1010569)
Supplement: S1 Data — (ZIP) [file ppat.1010569.s010.zip › S1_Data/S5_Table_IgM.csv]

	1	2	3	4	5	6	7	8	9	10	11	12	13	14	15	16	17	Non-LR
7	2.659261																	2.659261
10	1.770043																	1.770043
31	1.39427																	1.39427
90	0.836341																	0.836341
188	0.386414155																	0.553790656
7		5.408398																5.408398
9		3.543943																3.543943
33		2.181721																2.181721
90		0.554626																0.554626
190		0.553790656																0.553790656
7			3.732826															3.732826
9			3.158754															3.158754
33			2.98096															2.98096
90			2.262523															2.262523
190			0.972389544															0.972389544
7				7.573516														7.573516
9				4.375583														4.375583
33				1.884324														1.884324
90				0.792323														0.792323
190				0.715453171														0.715453171
7					12.06886													12.06886
9					9.860572													9.860572
33					4.241082													4.241082
90					0.660269													0.660269
190					0.623140206													0.623140206
8						0.780713												0.780713
29						0.693015												0.693015
90						0.137801472												0.137801472
180						0.238493736												0.238493736
8							0.668501											0.668501
29							0.366827											0.366827
89							0.137801472											0.137801472
149							0.242085179											0.242085179
9								2.425210904										2.425210904
30								0.764159616										0.764159616
89								1.302601627										1.302601627
187								0.805322223										0.805322223
7									2.652273									2.652273
30									1.394368									1.394368
89									1.637917667									1.637917667
182									0.759162628									0.759162628
30										0.666631								0.666631
101										0.165576178								0.165576178
191										0.164427152								0.164427152
9											2.329446							2.329446
65											0.973479							0.973479
104											0.714788768							0.714788768
10												18.75021						18.75021
61												0.546485825						0.546485825
90												1.13932497						1.13932497
189												0.299135423						0.299135423
30													4.148159					4.148159
90													0.766535049					0.766535049
189													0.213331366					0.213331366
9														8.327809				8.327809
87														2.159149				2.159149
190														0.701684962				0.701684962
9															1.512072			1.512072
37															2.080548			2.080548
90															0.813122629			0.813122629
162															0.408602988			0.408602988
9																1.498731		1.498731
32																0.852658		0.852658
90																0.34271159		0.34271159
159																0.362832834		0.362832834
30																	1.181152	1.181152
94																	0.781878685	0.781878685
200																	0.821856964	0.821856964
