# Supplementary material for: Longitudinal kinetics of RBD+ antibodies in COVID-19 recovered patients over 14 months
Source: PLoS Pathog. 2022 Jun 3;18(6):e1010569. doi: 10.1371/journal.ppat.1010569 (PMC9200310; doi:10.1371/journal.ppat.1010569)
Supplement: S1 Data — (ZIP) [file ppat.1010569.s010.zip › S1_Data/Fig_1C_Table_IgM.csv]

Exp 1	Exp 1	Exp 2	Exp 2
3.107017	2.880228	4.978521	7.13588
2.022264	2.331344	2.318493	2.243703
3.379165	3.651312	5.725299	4.480669
8.08187	7.039048	15.46863	16.94725
2.640424	3.629479	3.720807	4.450011
6.332408	6.217273	8.212941	5.84861
9.124692	8.342576	19.62014	19.90449
3.761067	3.03188	11.03355	2.53025
1.632885	1.542169	1.327606	1.327606
6.952146	6.691441	9.440416	8.701106
1.642538	1.969279	2.898116	3.309462
1.564233	1.390429	1.819839	1.535489
0.494528	0.441542	1.084456	0.990969
2.225937	2.264316	1.908057	2.613209
41.63857	41.91072	108.8637	106.0425
3.810065	3.832744	1.24463	2.821162
0.609329	0.688806	1.252734	1.234037
3.649877	4.084386	3.184719	3.525938
0.340184	0.408221	0.497852	0.497852
1.511498	1.432774	0.680766	0.521921
0.72413	0.750622	1.383617	1.308827
0.929837	0.997874	0.580827	0.580827
4.163011	4.163011	4.070703	4.446986
3.823757	3.620648	3.515135	2.991604
0.695215	0.869018	0.68244	0.68244
0.335572	0.229602	0.336555	0.317858
1.738037	1.390429	3.582808	3.753418
2.651486	2.576266	3.122108	1.986796
6.869703	6.831325	8.2959	9.664724
3.824162	3.775755	3.181305	2.907645
0.225658	0.244463	0.51089	0.454125
1.651135	1.042822	2.388539	2.502279
1.297535	1.241121	4.030357	3.803295
0.865024	0.846219	1.759733	1.759733
0.752194	0.752194	1.305609	1.362374
1.711242	1.598413	1.759733	2.043561
3.140412	3.159217	9.479854	9.593386
0.521411	0.521411	0.68244	0.62557
0.291418	0.220771	0.336555	0.317858
5.065926	5.181061	2.737647	2.737647
0.771085	0.703048	0.497852	0.580827
3.296107	3.488113	2.042615	2.014245
0.770999	0.676975	3.122108	3.34917
0.672022	0.416014	0.79435	0.709241
0.742742	0.694823	1.385363	1.160242
5.488087	5.948626	6.221925	5.973048
0.598986	0.575026	0.692682	0.623413
4.69549	4.114604	3.215513	3.044475
6.750945	7.221067	17.88116	17.99469
12.19859	11.90815	9.475501	8.620311
1.998742	1.998742	1.819839	1.819839
2.707415	2.371983	3.27292	2.857312
17.81487	15.20782	12.45452	21.15563
0.495551	0.460155	0.435284	0.326463
0.344403	0.256095	0.448741	0.560926
1.699033	1.62824	1.469083	1.360262
91.1483	94.18018	89.13945	84.9915
0.695215	0.521411	0.51183	1.137399
2.993502	3.223771	2.654688	2.820606
1.794904	1.810649	0.658074	0.567305
0.729186	0.65243	0.995508	0.995508
33.09575	37.7327	17.08489	15.88786
1.725079	1.102134	2.251215	2.372434
1.486654	1.203482	0.979388	1.14262
1.266482	1.036212	1.119947	0.912549
1.701119	1.557363	1.090973	1.108291
10.70753	8.289698	16.63328	14.72522
9.775445	9.511892	16.41655	18.89289
0.934418	0.934418	1.731704	1.523899
33.46582	34.46365	37.33155	27.45943
24.34278	26.49912	19.79338	19.79338
0.87322	0.776195	0.774662	0.670213
2.204267	2.180308	3.307555	3.446091
1.639851	1.66521	1.303915	1.331658
2.631266	2.926612	2.255362	2.61842
3.872126	4.576149	4.425666	4.709363
0.960031	0.864028	0.737611	0.907829
1.476731	1.50358	0.649104	0.517083
0.468035	0.388557	0.579623	0.430043
0.338114	0.312755	0.277429	0.323667
0.204682	0.188937	0.20423	0.192884
3.385126	3.857469	1.599801	1.701916
1.232503	1.25011	1.120171	1.041409
1.907463	2.066419	3.40295	2.486771
0.475394	0.352144	0.271292	0.45507
7.148516	7.606303	6.160943	5.61836
1.960631	1.960631	1.947961	1.985629
0.611106	0.643844	0.944385	1.11658
1.338146	1.214896	1.706511	1.662754
17.21982	15.21261	12.7332	12.37439
0.704287	0.598644	0.927642	0.752615
0.651119	0.585643	0.634971	0.672639
0.493001	0.528215	0.910139	0.953896
1.288783	1.288783	2.409387	2.651426
1.127636	1.080348	1.183844	1.269942
0.966587	0.939738	2.629422	3.256523
0.536993	0.590692	1.155185	1.034166
1.567777	1.644165	1.135414	1.226893
6.761158	6.831587	3.500536	2.957953
1.455014	1.3277	1.412541	1.337205
0.648851	0.600339	0.499614	0.584913
2.033196	2.012915	3.217896	3.353804
0.697168	0.68576	1.239904	1.166722
0.266426	0.450875	0.266426	0.450875
0.840405	0.849278	1.444812	1.526357
0.16732	0.134363	0.242544	0.152636
0.56634	0.659322	0.638086	0.638086
0.414189	0.507171	0.332914	0.369905
1.95039	1.927711	1.825458	2.074384
1.907463	1.916294	1.364919	1.645382
6.145998	5.510987	7.799683	3.733891
1.998742	1.998742	6.085087	6.426307
0.997886	1.121518	1.607987	1.290129
2.878367	3.185393	2.903565	3.069483
5.648619	5.996226	13.13696	11.88582
0.729186	0.805943	1.202906	1.368824
0.453579	0.362863	0.663803	0.580827
1.998742	2.085644	5.630128	4.151508
0.72413	0.794776	1.009666	0.953574
1.042822	1.042822	1.421749	1.194269
0.8301	0.900747	1.252734	1.252734
0.805943	0.844321	1.327344	1.327344
4.694544	3.832744	14.85259	13.85688
0.771085	0.680369	0.663803	0.829753
0.362065	0.397388	0.355253	0.355253
1.303527	1.390429	1.876709	1.876709
0.4309	0.453579	0.580827	0.580827
0.377874	0.425109	0.238268	0.26096
0.273756	0.335572	0.542228	0.504833
0.589653	1.74628	0.746778	0.497852
0.919735	1.161771	1.060435	0.923605
0.644652	0.591667	0.654413	0.654413
0.608313	0.521411	0.51183	0.73931
0.194279	0.167786	0.280463	0.280463
0.95592	1.042822	1.649229	2.331669
1.090682	1.147097	87.87314	90.54112
2.110803	2.034046	4.355348	4.521266
0.919735	0.871328	1.163058	0.752567
0.319683	0.300878	0.567656	0.51089
0.95592	0.695215	0.79618	0.62557
0.940243	0.808609	1.41914	1.816499
0.770999	0.73339	1.816499	1.646202
0.62056	0.582951	1.759733	1.702968
1.128292	1.034267	1.021781	1.475905
1.297535	1.278731	2.724749	2.951811
0.608313	0.434509	0.5687	0.45496
0.264925	0.21194	0.29916	0.22437
1.228103	0.921078	0.995508	1.036988
0.385542	0.635011	0.580827	0.580827
1.600052	1.376045	0.79435	0.82272
0.62056	0.676975	1.475905	1.078546
0.92803	0.864028	1.134786	1.049677
0.982336	0.862539	1.142925	1.264144
5.910248	5.6416	4.853102	4.313868
1.341728	1.365687	1.471948	1.506582
0.871328	1.016549	0.85519	0.923605
0.921438	0.902633	2.667983	2.667983
5.85726	7.357881	3.933872	5.062723
0.869018	0.95592	0.73931	0.62557
1.796957	2.108429	2.251215	2.355117
2.954662	3.041564	2.161059	2.900369
0.495551	0.460155	0.380873	0.435284
0.353234	0.291418	0.355253	0.355253
1.097292	1.026499	0.707336	0.761747
10.0551	10.9378	9.415847	10.07952
1.042822	0.695215	0.90992	0.96679
0.805943	0.805943	0.82959	0.705152
1.196603	1.464264	0.385768	0.340383
0.498917	0.65243	0.663672	0.622193
4.955514	1.557447	0.652926	0.598515
1.174012	1.197971	1.316095	1.385363
0.884913	1.168085	0.816157	0.761747
1.112969	1.036212	1.244385	1.202906
0.40731	0.479189	0.623413	0.623413
4.106471	3.223771	3.691676	3.816114
4.648128	4.743966	4.138772	4.571698
0.934418	1.054215	0.848535	0.900486
24.13991	24.3318	30.32151	31.27554
11.35677	11.02134	13.05705	12.91851
0.879284	0.8429	0.522244	0.51354
1.461525	1.533403	1.87024	1.904874
1.766644	1.656757	1.729306	1.858772
7.947497	8.48449	1.903306	1.463235
2.592084	2.880094	4.1136	2.922074
0.544018	0.512017	0.453914	0.397175
1.315633	1.208234	0.440071	0.363058
0.459204	0.406219	0.355253	0.317858
0.355019	0.338114	0.305172	0.295924
0.173192	0.236172	0.20423	0.181538
1.668946	1.605967	1.145957	1.145957
0.510608	0.616251	0.743864	0.673853
0.697637	0.883085	1.308827	0.822691
0.299322	0.228893	0.26254	0.201281
2.253719	2.183291	1.899041	1.925295
1.196749	1.073073	0.844834	0.63228
0.683856	0.643844	0.530039	0.513896
1.25011	1.038824	0.927642	1.102669
2.148076	1.866361	2.126575	2.249094
0.475394	0.387358	0.778869	0.621345
0.469242	0.407404	0.704925	0.699544
0.316929	0.316929	0.45507	0.437567
0.644392	0.429594	1.023164	0.957154
1.04761	1.083985	0.718378	0.737212
2.738664	2.362769	0.704113	0.671108
0.510143	0.483294	0.770124	0.737118
1.545952	1.382263	1.237655	1.26187
1.285324	1.25011	1.128923	1.172679
0.607468	0.578368	0.688782	0.659186
0.673107	0.630659	0.356867	0.360348
0.566608	0.880967	0.476725	0.399362
0.097604	0.084928	0.123363	0.11709
0.614829	0.830019	0.614829	0.830019
0.19394	0.197742	0.234181	0.227908
0.134363	0.111547	0.089909	0.094091
0.988983	0.794567	0.490124	0.379153
0.312755	0.312755	0.258933	0.268181
2.154501	1.973069	2.074384	2.157359
2.596269	2.481468	3.40295	2.598956
4.331681	3.832744	3.650915	3.816866
2.780859	2.520153	5.004558	5.004558
0.865423	0.953732	1.215339	1.065759
1.803777	2.034046	2.820606	3.567237
4.084386	4.345091	14.55871	14.16062
0.844321	0.844321	0.995508	0.82959
0.109152	0.121281	0.0853	0.066151
1.998742	2.259448	4.777078	4.890818
0.93607	0.883085	1.364919	1.215339
1.216626	1.216626	1.08053	1.478619
0.62699	0.679975	1.439709	1.458407
0.729186	0.921078	0.87107	0.995508
0.589653	0.521616	0.746778	0.497852
0.344403	0.388557	0.317858	0.37395
0.461967	0.469242	0.476228	0.462775
0.542642	0.535943	0.300834	0.640775
0.393619	0.409364	0.238268	0.249614
0.291418	0.282587	0.430043	0.411346
0.777115	0.741791	1.047061	1.047061
0.220771	0.194279	0.243068	0.280463
0.95592	0.695215	0.96679	0.96679
0.379726	0.362065	0.504833	0.37395
0.921078	2.149181	0.746631	0.580713
0.736024	0.768025	0.652502	0.539023
0.790661	0.790661	1.264144	1.350729
3.492419	3.799445	5.433815	3.442799
1.030255	0.83858	1.021705	1.281461
1.014332	0.972068	0.556305	0.505731
0.172391	0.140701	0.206999	0.198636
0.454692	0.472879	0.718378	0.734521
2.389619	2.28222	0.407065	0.56109
1.26985	1.293809	1.298778	1.333412
0.247264	0.238433	0.317858	0.448741
0.109012	0.103941	0.156818	0.165181
2.944379	3.14161	3.65391	3.805629
0.283728	0.316465	0.492371	0.495062
0.177531	0.18758	0.099275	0.117325
0.424482	0.40629	0.295938	0.374275
0.185066	0.154645	0.32618	0.257181
0.210977	0.185514	0.395511	0.336319
0.734782	0.632931	0.597303	0.62959
1.084771	1.070683	1.024106	1.024106
0.451054	0.400129	0.403583	0.395511
0.272815	0.28009	0.274437	0.357844
0.903784	0.995049	1.32354	1.302631
0.556041	0.716823	1.013809	0.980717
1.234115	1.504606	0.971	1.266924
0.247874	0.241174	0.159442	0.228633
0.380378	0.405736	0.369905	0.314419
2.004603	1.916294	1.757567	1.327524
0.685235	0.606403	0.376016	0.423018
0.865423	0.785946	0.785296	1.028364
0.923934	0.847545	1.049316	0.976671
0.56609	0.998193	0.4693	0.382059
1.6602	1.359951	1.290129	1.458407
0.93607	0.874254	0.878784	0.841389
0.760749	0.8171	0.872387	0.8471
0.41505	0.41505	0.392648	0.411346
0.406219	0.388557	0.504833	0.430043
0.605781	0.676221	0.379299	0.379299
1.43697	1.549673	1.201112	1.049393
1.368661	1.558753	1.681788	1.409734
0.646312	0.532257	0.593572	0.593572
0.836404	0.912441	1.063484	1.038751
9.846756	11.89975	12.1435	12.61341
1.254606	1.254606	1.063484	1.063484
1.064514	1.026496	0.692501	0.766697
8.858279	8.440077	8.507868	8.903583
0.760367	0.646312	0.79143	0.717233
1.482716	1.330643	0.840894	0.816162
3.345616	6.577177	3.784023	3.388308
1.746772	1.824881	0.787717	0.872115
0.873386	0.912441	0.92838	0.900248
0.838451	0.912441	0.534522	0.562655
0.558967	0.570275	0.534522	0.365726
0.524032	0.646312	0.393858	0.478257
1.397418	1.63479	1.772362	1.772362
0.978192	1.216588	0.843982	0.647053
0.419225	0.494239	0.365726	0.337593
0.489096	0.608294	0.421991	0.337593
0.524032	0.494239	0.534522	0.478257
0.663773	0.722349	0.337593	0.365726
1.335491	1.144707	0.902961	0.902961
12.59177	11.0655	11.59957	8.960148
2.194021	1.430883	1.805921	2.500506
0.953922	0.763138	0.277834	0.694585
1.812452	1.71706	1.87538	2.500506
2.861767	1.430883	0.972419	0.972419
0.582854	0.473569	0.863504	0.905626
1.238565	1.056423	0.863504	0.842443
1.420707	1.311422	0.842443	0.863504
0.400712	0.364284	0.842443	0.800321
6.411398	5.828543	0.821382	0.842443
24.18845	21.85704	0.800321	0.884565
36.39197	37.63053	0.947749	0.926688
0.764996	1.092852	0.800321	1.010932
2.185704	1.82142	0.821382	0.842443
1.019995	1.12928	1.031993	0.821382
35.69983	34.31555	0.863504	0.842443
0.509998	0.619283	0.821382	0.800321
1.347851	1.092852	0.842443	0.800321
88.43064	92.52925	60.47668	52.96237
3.415509	3.167108	2.625485	2.806553
105.9429	109.6689	94.33638	85.01139
6.396317	5.651115	8.962862	11.49781
1.428304	1.490404	1.629611	1.267475
2.111406	2.856608	3.89296	3.983494
1.676704	1.552504	1.086408	0.995874
9.004524	6.396317	4.526698	3.711892
20.49305	21.92136	14.9381	16.74878
6.085816	6.458417	4.979368	5.432038
0.683102	0.558901	0.814806	0.995874
1.738805	2.235606	2.444417	3.259223
2.546107	2.546107	3.078155	3.168689
1.863005	1.676704	3.168689	3.259223
0.931502	0.683102	0.995874	0.90534
2.111406	2.359806	2.172815	1.991747
0.57751	0.440008	0.545053	0.363369
0.935016	0.770013	1.430765	1.362633
3.712564	3.877567	6.336243	6.540638
1.210021	1.210021	1.203659	1.430765
0.962517	1.100019	1.22637	1.408054
11.19269	10.45018	10.06077	10.74209
1.650029	1.485026	1.112817	1.180949
24.58543	20.81786	21.21165	23.18747
0.57751	0.55001	0.476922	0.499632
1.017518	1.017518	4.224162	4.769215
1.567527	1.622528	1.430765	1.385343
3.630063	3.135054	5.178005	5.450532
1.870032	1.595028	2.271055	2.202923
0.907516	0.605011	0.613185	0.613185
0.55001	0.495009	0.704027	0.863001
1.182521	0.907516	1.135527	1.158238
38.63817	42.98325	40.15225	36.74567
1.870032	1.650029	2.793397	2.793397
0.467508	0.495009	0.613185	0.613185
11.5227	10.03767	12.28641	10.99191
2.585045	2.420042	2.589003	2.06666
0.907516	0.880015	0.976554	1.090106
1.622528	1.540027	1.816844	1.839554
0.825014	0.770013	1.430765	1.680581
1.485026	1.540027	2.112081	2.08937
1.112969	1.266482	3.484278	1.202906
2.916746	2.878367	3.193922	3.650196
1.266482	1.30486	1.908057	1.866578
0.805943	0.767565	0.788111	0.788111
5.606506	5.678384	10.07852	11.03095
12.50682	11.40469	18.04436	17.64606
1.413606	1.341728	2.424386	2.095362
0.694823	0.575026	0.675365	0.64073
1.26985	1.150052	2.112679	2.216581
0.865962	0.881707	0.624036	0.521921
0.377874	0.346385	0.226922	0.20423
0.740004	0.787239	0.510575	0.487883
0.66128	0.740004	0.374421	0.385768
1.196603	1.495753	1.055188	0.907688
4.754921	4.156619	1.804031	1.940184
0.850218	0.724259	0.499229	0.431152
2.588256	2.570649	2.966704	2.782926
2.253719	2.922792	2.109073	1.627749
0.404965	0.422572	0.647599	0.665102
0.68668	0.792323	1.426468	1.251441
0.387358	0.352144	0.341302	0.39381
3.222114	2.817149	2.739169	2.511634
1.848754	2.465006	2.039062	2.039062
0.933181	0.721894	1.058912	1.050161
0.950788	1.021217	1.50523	1.811527
0.308022	0.271262	0.405635	0.388907
0.64557	0.635323	0.517083	0.506081
0.911996	0.901749	0.550088	0.528085
