# Supplementary material for: Longitudinal kinetics of RBD+ antibodies in COVID-19 recovered patients over 14 months
Source: PLoS Pathog. 2022 Jun 3;18(6):e1010569. doi: 10.1371/journal.ppat.1010569 (PMC9200310; doi:10.1371/journal.ppat.1010569)
Supplement: S1 Data — (ZIP) [file ppat.1010569.s010.zip › S1_Data/S4_Table_IgA.csv]

DFS	Q4 (F)	Q4 (S)	Q3 (F)	Q3 (S)	Q2 (Lin)
1	1.48762482
2	1.48241521
3	1.47720559
4	1.47199598
5	1.46678636
6	1.46157675
7	1.45636713
8	1.45115751
9	1.4459479
10	1.44073828
11	1.43552867
12	1.43031905
13	1.42510944
14	1.41989982
15	1.4146902
16	1.40948059
17	1.40427097
18	1.39906136
19	1.39385174
20	1.38864212
21	1.38343251
22	1.37822289
23	1.37301328
24	1.36780366
25	1.36259405
26	1.35738443
27	1.35217482
28	1.34696521
29	1.34175562
30	1.33654606
31	1.33133653
32	1.32612704
33	1.32091761
34	1.31570823
35	1.31049892
36	1.30528969
37	1.30008054
38	1.29487149
39	1.28966254
40	1.2844537
41	1.27924498
42	1.27403638
43	1.26882793
44	1.26361963
45	1.25841151
46	1.25320361
47	1.24799595
48	1.24278856
49	1.23758148
50	1.23237472
51	1.22716833
52	1.22196232
53	1.21675674
54	1.2115516
55	1.20634694
56	1.20114279
57	1.19593917
58	1.19073614
59	1.18553373
60	1.18033198
61	1.17513095
62	1.16993067
63	1.16473119
64	1.15953255
65	1.1543348
66	1.14913798
67	1.14394213
68	1.1387473
69	1.13355353
70	1.12836088
71	1.12316942
72	1.11797923
73	1.11279039
74	1.10760298
75	1.10241708
76	1.09723277
77	1.09205014
78	1.08686927
79	1.08169023
80	1.07651312
81	1.07133802
82	1.06616502
83	1.06099423
84	1.05582577
85	1.05065972
86	1.04549621
87	1.04033535
88	1.03517728
89	1.03002212
90	1.02487001
91	1.01972107
92	1.01457544
93	1.00943324
94	1.0042946
95	0.99915966
96	0.99402854
97	0.98890136
98	0.98377827
99	0.97865939
100	0.97354485
101	0.96843478
102	0.9633293
103	0.95822856
104	0.95313267
105	0.94804176
106	0.94295598
107	0.93787544
108	0.93280027
109	0.92773061
110	0.92266659
111	0.91760833
112	0.91255596
113	0.90750961
114	0.90246942
115	0.8974355
116	0.892408
117	0.88738704
118	0.88237275
119	0.8773653
120	0.87236486
121	0.86737162
122	0.86238578
123	0.85740751
124	0.85243701
125	0.84747447
126	0.84252006
127	0.83757398
128	0.83263642
129	0.82770756
130	0.82278759
131	0.8178767
132	0.81297508
133	0.80808294
134	0.80320049
135	0.79832795
136	0.79346552
137	0.78861343
138	0.78377189
139	0.77894111
140	0.7741213
141	0.7693127
142	0.76451555
143	0.75973009
144	0.75495654
145	0.75019514
146	0.74544616
147	0.74070985
148	0.73598646
149	0.73127625
150	0.72657948
151	0.72189639
152	0.71722726
153	0.71257233
154	0.70793186
155	0.70330611
156	0.69869533
157	0.69409978
158	0.68951971
159	0.68495539
160	0.68040707
161	0.675875
162	0.67135944
163	0.66686064
164	0.66237887
165	0.65791438
166	0.65346742
167	0.64903826
168	0.64462714
169	0.64023432
170	0.63586007
171	0.63150463
172	0.62716827
173	0.62285123
174	0.61855378
175	0.61427618
176	0.61001867
177	0.60578151
178	0.60156495
179	0.59736924
180	0.59319463
181	0.58904138
182	0.58490972
183	0.58079993
184	0.57671223
185	0.57264689
186	0.56860416
187	0.56458426
188	0.56058744
189	0.55661392
190	0.55266395
191	0.54873776
192	0.54483557
193	0.54095763
194	0.53710417
195	0.53327543
196	0.52947163
197	0.52569301
198	0.5219398
199	0.51821225
200	0.51451058
201	0.51083503
202	0.50718583
203	0.50356322
204	0.49996742
205	0.49639869
206	0.49285724
207	0.48934331
208	0.48585714
209	0.48239896
210	0.47896895
211	0.47556732
212	0.47219426
213	0.46884995
214	0.46553459
215	0.46224837
216	0.45899147
217	0.45576409
218	0.45256637
219	0.44939845
220	0.44626047
221	0.44315256
222	0.44007487
223	0.43702754
224	0.4340107
225	0.4310245
226	0.42806907
227	0.42514455
228	0.42225109
229	0.41938882
230	0.41655787
231	0.4137584
232	0.41099054
233	0.40825443
234	0.40555019
235	0.40287791
236	0.40023766
237	0.39762951
238	0.39505353
239	0.39250978
240	0.38999835
241	0.38751929
242	0.38507269
243	0.3826586
244	0.38027709
245	0.37792816
246	0.37561181
247	0.37332802
248	0.3710768
249	0.36885814
250	0.36667202	0.36667202
251		0.36451842
252		0.36239728
253		0.36030851
254		0.358252
255		0.35622768
256		0.35423546
257		0.35227525
258		0.35034695
259		0.34845049
260		0.34658576
261		0.34475269
262		0.34295118
263		0.34118115
264		0.3394425
265		0.33773515
266		0.33605901
267		0.33441399
268		0.3328
269		0.33121695
270		0.32966475
271		0.32814332
272		0.32665257
273		0.3251924
274		0.32376273
275		0.32236346
276		0.32099452
277		0.31965581
278		0.31834724
279		0.31706873
280		0.31582018
281		0.31460149
282		0.3134125
283		0.31225303
284		0.31112291
285		0.31002196
286		0.30894999
287		0.30790685
288		0.30689233
289		0.30590628
290		0.30494851
291		0.30401885
292		0.30311712
293		0.30224314
294		0.30139673
295		0.30057772
296		0.29978594
297		0.29902119
298		0.29828332
299		0.29757213
300		0.29688746
301		0.29622912
302		0.29559694
303		0.29499075
304		0.29441036
305		0.29385559
306		0.29332628
307		0.29282224
308		0.2923433
309		0.29188928
310		0.29146
311		0.29105529
312		0.29067495
313		0.29031876
314		0.28998647
315		0.28967784
316		0.28939262
317		0.28913057
318		0.28889145
319		0.28867501
320		0.288481
321		0.28830919
322		0.28815933
323		0.28803118
324		0.28792448
325		0.28783901
326		0.28777451
327		0.28773074
328		0.28770746
329		0.28770442
330		0.28772138
331		0.28775809
332		0.28781432
333		0.28788981
334		0.28798432
335		0.28809762
336		0.28822945
337		0.28837957
338		0.28854774
339		0.28873372
340		0.28893725
341		0.2891581
342		0.28939602
343		0.28965077
344		0.28992211
345		0.29020978
346		0.29051355
347		0.29083318
348		0.29116841
349		0.29151901
350		0.29188473
351		0.29226533
352		0.29266056
353		0.29307018
354		0.29349394
355		0.29393161
356		0.29438293
357		0.29484767
358		0.29532558
359		0.29581641
360		0.29631993
361		0.29683588
362		0.29736403
363		0.29790413
364		0.29845594
365		0.29901921
366		0.2995937
367		0.30017916
368		0.30077536
369		0.30138204
370		0.30199896
371		0.30262589
372		0.30326257
373		0.30390876
374		0.30456422
375		0.3052287
376		0.30590196
377		0.30658376
378		0.30727385
379		0.30797199
380		0.30867794
381		0.30939144
382		0.31011226
383		0.31084016
384		0.31157488
385		0.31231619
386		0.31306384
387		0.31381758
388		0.31457718
389		0.31534239
390		0.31611296
391		0.31688866
392		0.31766923
393		0.31845444
394		0.31924404
395		0.32003778
396		0.32083543
397		0.32163673
398		0.32244145
399		0.32324934
400		0.32406016
401		0.32487366
402		0.3256896
403		0.32650773
404		0.32732781
405		0.3281496
406		0.32897286
407		0.32979733
408		0.33062278
409		0.33144896
410		0.33227563
411		0.33310254
412		0.3339295
413		0.33475645
414		0.3355834
415		0.33641036
416		0.33723731
417		0.33806426
418		0.33889122
419		0.33971817
420		0.34054512
421		0.34137208
422		0.34219903
423		0.34302598
424		0.34385294
425		0.34467989
426		0.34550684
427		0.3463338
428		0.34716075
429		0.3479877
430		0.34881466
431		0.34964161
432		0.35046856
433		0.35129552
434		0.35212247
435		0.35294942
436		0.35377638
437		0.35460333
438		0.35543028
439		0.35625724
440		0.35708419
441		0.35791114
442		0.3587381
443		0.35956505
444		0.360392
445		0.36121896
446		0.36204591
447		0.36287286
448		0.36369982
449		0.36452677
450		0.36535372
451		0.36618068
452		0.36700763
453		0.36783458
454		0.36866154
455		0.36948849
456		0.37031544
457		0.3711424
458		0.37196935
459		0.3727963
460		0.37362326
461		0.37445021
462		0.37527716
463		0.37610412
464		0.37693107
465		0.37775803
466		0.37858498
467		0.37941193
468		0.38023889
469		0.38106584
470		0.38189279
471		0.38271975
472		0.3835467
473		0.38437365
474		0.38520061
475		0.38602756
476		0.38685451
477		0.38768147
478		0.38850842
479		0.38933537
480		0.39016233
481		0.39098928
482		0.39181623
483		0.39264319
484		0.39347014
485		0.39429709
486		0.39512405
487		0.395951
488		0.39677795
489		0.39760491
490		0.39843186
491		0.39925881
492		0.40008577
493		0.40091272
494		0.40173967
495		0.40256663
496		0.40339358
497		0.40422053
498		0.40504749
499		0.40587444
500		0.40670139
1			0.93693298
2			0.93373015
3			0.93052733
4			0.9273245
5			0.92412168
6			0.92091885
7			0.91771603
8			0.9145132
9			0.91131038
10			0.90810755
11			0.90490473
12			0.9017019
13			0.89849908
14			0.89529625
15			0.89209343
16			0.8888906
17			0.88568778
18			0.88248495
19			0.87928213
20			0.8760793
21			0.87287648
22			0.86967365
23			0.86647083
24			0.863268
25			0.86006518
26			0.8568624
27			0.85365968
28			0.85045707
29			0.84725459
30			0.84405229
31			0.84085019
32			0.83764837
33			0.83444687
34			0.83124578
35			0.82804514
36			0.82484502
37			0.82164548
38			0.8184466
39			0.81524843
40			0.81205106
41			0.80885457
42			0.80565905
43			0.80246458
44			0.79927125
45			0.79607915
46			0.79288837
47			0.78969898
48			0.78651107
49			0.78332474
50			0.78014006
51			0.77695712
52			0.773776
53			0.7705968
54			0.7674196
55			0.76424448
56			0.76107154
57			0.75790085
58			0.75473251
59			0.75156663
60			0.74840332
61			0.74524269
62			0.74208483
63			0.73892985
64			0.73577787
65			0.732629
66			0.72948335
67			0.72634106
68			0.72320224
69			0.72006703
70			0.71693556
71			0.71380795
72			0.71068435
73			0.7075649
74			0.70444973
75			0.70133898
76			0.6982328
77			0.69513131
78			0.69203466
79			0.68894299
80			0.68585643
81			0.68277512
82			0.6796992
83			0.67662882
84			0.67356409
85			0.67050517
86			0.66745219
87			0.66440528
88			0.66136458
89			0.65833023
90			0.65530236
91			0.65228112
92			0.64926663
93			0.64625903
94			0.64325847
95			0.64026507
96			0.63727897
97			0.6343003
98			0.6313292
99			0.6283658
100			0.62541022
101			0.6224626
102			0.61952305
103			0.61659171
104			0.61366869
105			0.61075413
106			0.60784814
107			0.60495086
108			0.60206241
109			0.59918291
110			0.59631249
111			0.59345127
112			0.59059938
113			0.58775695
114			0.5849241
115			0.58210095
116			0.57928763
117			0.57648427
118			0.57369099
119			0.57090791
120			0.56813517
121			0.56537288
122			0.56262117
123			0.55988016
124			0.55714999
125			0.55443077
126			0.55172264
127			0.54902571
128			0.54634012
129			0.54366598
130			0.54100342
131			0.53835257
132			0.53571356
133			0.5330865
134			0.53047152
135			0.52786875
136			0.5252783
137			0.52270029
138			0.52013481
139			0.51758196
140			0.51504183
141			0.51251451
142			0.51000007
143			0.50749861
144			0.50501019
145			0.50253489
146			0.5000728
147			0.497624
148			0.49518855
149			0.49276653
150			0.490358
151			0.48796303
152			0.48558166
153			0.48321393
154			0.4808599
155			0.47851959
156			0.47619306
157			0.47388035
158			0.47158148
159			0.46929649
160			0.4670254
161			0.46476825
162			0.46252506
163			0.46029584
164			0.4580806
165			0.45587938
166			0.45369218
167			0.45151902
168			0.44935993
169			0.44721491
170			0.44508399
171			0.44296718
172			0.44086451
173			0.43877598
174			0.43670163
175			0.43464145
176			0.43259548
177			0.43056371
178			0.42854616
179			0.42654283
180			0.42455372
181			0.42257884
182			0.4206182
183			0.4186718
184			0.41673964
185			0.41482172
186			0.41291804
187			0.41102858
188			0.40915335
189			0.40729233
190			0.40544552
191			0.40361289
192			0.40179444
193			0.39999014
194			0.39819996
195			0.39642387
196			0.39466182
197			0.39291377
198			0.39117968
199			0.38945951
200			0.38775321
201			0.38606074
202			0.38438204
203			0.38271704
204			0.38106567
205			0.37942788
206			0.37780359
207			0.37619276
208			0.37459531
209			0.37301119
210			0.37144032
211			0.36988266
212			0.36833812
213			0.36680666
214			0.3652882
215			0.36378268
216			0.36229004
217			0.36081019
218			0.35934307
219			0.35788861
220			0.35644672
221			0.35501734
222			0.3536004
223			0.35219581
224			0.35080352
225			0.34942344
226			0.3480555
227			0.34669963
228			0.34535576
229			0.34402382
230			0.34270372
231			0.3413954
232			0.34009879
233			0.33881382
234			0.3375404
235			0.33627847
236			0.33502795
237			0.33378877
238			0.33256085
239			0.33134412
240			0.33013848
241			0.32894387
242			0.3277602
243			0.32658739
244			0.32542535
245			0.32427402
246			0.32313331
247			0.32200314
248			0.32088343
249			0.31977409
250			0.31867504	0.31867504
251				0.31758619
252				0.31650744
253				0.31543872
254				0.31437991
255				0.31333095
256				0.31229173
257				0.31126216
258				0.31024215
259				0.30923162
260				0.30823047
261				0.30723861
262				0.30625595
263				0.3052824
264				0.30431787
265				0.30336227
266				0.3024155
267				0.30147748
268				0.3005481
269				0.29962728
270				0.29871493
271				0.29781095
272				0.29691525
273				0.29602773
274				0.29514831
275				0.29427689
276				0.29341338
277				0.29255768
278				0.29170971
279				0.29086938
280				0.29003659
281				0.28921127
282				0.28839331
283				0.28758264
284				0.28677918
285				0.28598283
286				0.28519351
287				0.28441114
288				0.28363563
289				0.2828669
290				0.28210487
291				0.28134944
292				0.28060053
293				0.27985806
294				0.27912195
295				0.2783921
296				0.27766844
297				0.27695087
298				0.27623932
299				0.2755337
300				0.27483392
301				0.2741399
302				0.27345156
303				0.2727688
304				0.27209155
305				0.27141972
306				0.27075323
307				0.27009198
308				0.2694359
309				0.26878489
310				0.26813889
311				0.26749781
312				0.26686158
313				0.26623013
314				0.2656034
315				0.2649813
316				0.26436376
317				0.26375073
318				0.26314212
319				0.26253786
320				0.26193788
321				0.26134211
322				0.26075048
323				0.26016292
324				0.25957936
325				0.25899971
326				0.25842393
327				0.25785192
328				0.25728363
329				0.25671897
330				0.25615789
331				0.2556003
332				0.25504613
333				0.25449532
334				0.25394779
335				0.25340347
336				0.2528623
337				0.25232419
338				0.25178907
339				0.25125689
340				0.25072755
341				0.25020101
342				0.24967717
343				0.24915597
344				0.24863734
345				0.24812121
346				0.24760751
347				0.24709616
348				0.24658709
349				0.24608024
350				0.24557552
351				0.24507288
352				0.24457223
353				0.24407352
354				0.24357665
355				0.24308157
356				0.24258821
357				0.24209648
358				0.24160632
359				0.24111767
360				0.24063044
361				0.24014456
362				0.23965997
363				0.23917659
364				0.23869436
365				0.2382132
366				0.23773303
367				0.23725379
368				0.23677541
369				0.23629781
370				0.23582093
371				0.23534469
372				0.23486902
373				0.23439385
374				0.23391911
375				0.23344472
376				0.23297062
377				0.23249673
378				0.23202299
379				0.23154932
380				0.23107566
381				0.230602
382				0.23012834
383				0.22965468
384				0.22918102
385				0.22870736
386				0.2282337
387				0.22776004
388				0.22728638
389				0.22681272
390				0.22633906
391				0.2258654
392				0.22539174
393				0.22491808
394				0.22444442
395				0.22397076
396				0.2234971
397				0.22302344
398				0.22254978
399				0.22207612
400				0.22160246
401				0.2211288
402				0.22065514
403				0.22018148
404				0.21970782
405				0.21923416
406				0.2187605
407				0.21828684
408				0.21781318
409				0.21733952
410				0.21686586
411				0.2163922
412				0.21591854
413				0.21544488
414				0.21497122
415				0.21449756
416				0.2140239
417				0.21355024
418				0.21307658
419				0.21260292
420				0.21212926
421				0.2116556
422				0.21118194
423				0.21070828
424				0.21023462
425				0.20976096
426				0.2092873
427				0.20881364
428				0.20833998
429				0.20786632
430				0.20739266
431				0.206919
432				0.20644534
433				0.20597168
434				0.20549802
435				0.20502436
436				0.2045507
437				0.20407704
438				0.20360338
439				0.20312972
440				0.20265606
441				0.2021824
442				0.20170874
443				0.20123508
444				0.20076142
445				0.20028776
446				0.1998141
447				0.19934044
448				0.19886678
449				0.19839312
450				0.19791946
451				0.1974458
452				0.19697214
453				0.19649848
454				0.19602482
455				0.19555116
456				0.1950775
457				0.19460384
458				0.19413018
459				0.19365652
460				0.19318286
461				0.1927092
462				0.19223554
463				0.19176188
464				0.19128822
465				0.19081456
466				0.1903409
467				0.18986724
468				0.18939358
469				0.18891992
470				0.18844626
471				0.1879726
472				0.18749894
473				0.18702528
474				0.18655162
475				0.18607796
476				0.1856043
477				0.18513064
478				0.18465698
479				0.18418332
480				0.18370966
481				0.183236
482				0.18276234
483				0.18228868
484				0.18181502
485				0.18134136
486				0.1808677
487				0.18039404
488				0.17992038
489				0.17944672
490				0.17897306
491				0.1784994
492				0.17802574
493				0.17755208
494				0.17707841
495				0.17660475
496				0.17613109
497				0.17565743
498				0.17518377
499				0.17471011
500				0.17423645
1					0.27157196
2					0.27048857
3					0.26940518
4					0.26832179
5					0.2672384
6					0.26615501
7					0.26507162
8					0.26398823
9					0.26290484
10					0.26182146
11					0.26073807
12					0.25965468
13					0.25857129
14					0.2574879
15					0.25640451
16					0.25532112
17					0.25423773
18					0.25315434
19					0.25207095
20					0.25098756
21					0.24990417
22					0.24882079
23					0.2477374
24					0.24665401
25					0.24557062
26					0.24448723
27					0.24340384
28					0.24232045
29					0.24123706
30					0.24015367
31					0.23907028
32					0.23798689
33					0.2369035
34					0.23582012
35					0.23473673
36					0.23365334
37					0.23256995
38					0.23148656
39					0.23040317
40					0.22931978
41					0.22823639
42					0.227153
43					0.22606961
44					0.22498622
45					0.22390283
46					0.22281945
47					0.22173606
48					0.22065267
49					0.21956928
50					0.21848589
51					0.2174025
52					0.21631911
53					0.21523572
54					0.21415233
55					0.21306894
56					0.21198555
57					0.21090216
58					0.20981878
59					0.20873539
60					0.207652
61					0.20656861
62					0.20548522
63					0.20440183
64					0.20331844
65					0.20223505
66					0.20115166
67					0.20006827
68					0.19898488
69					0.19790149
70					0.19681811
71					0.19573472
72					0.19465133
73					0.19356794
74					0.19248455
75					0.19140116
76					0.19031777
77					0.18923438
78					0.18815099
79					0.1870676
80					0.18598421
81					0.18490082
82					0.18381744
83					0.18273405
84					0.18165066
85					0.18056727
86					0.17948388
87					0.17840049
88					0.1773171
89					0.17623371
90					0.17515032
91					0.17406693
92					0.17298354
93					0.17190015
94					0.17081677
95					0.16973338
96					0.16864999
97					0.1675666
98					0.16648321
99					0.16539982
100					0.16431643
101					0.16323304
102					0.16214965
103					0.16106626
104					0.15998287
105					0.15889948
106					0.1578161
107					0.15673271
108					0.15564932
109					0.15456593
110					0.15348254
111					0.15239915
112					0.15131576
113					0.15023237
114					0.14914898
115					0.14806559
116					0.1469822
117					0.14589881
118					0.14481543
119					0.14373204
120					0.14264865
121					0.14156526
122					0.14048187
123					0.13939848
124					0.13831509
125					0.1372317
126					0.13614831
127					0.13506492
128					0.13398153
129					0.13289814
130					0.13181475
131					0.13073137
132					0.12964798
133					0.12856459
134					0.1274812
135					0.12639781
136					0.12531442
137					0.12423103
138					0.12314764
139					0.12206425
140					0.12098086
141					0.11989747
142					0.11881408
143					0.1177307
144					0.11664731
145					0.11556392
146					0.11448053
147					0.11339714
148					0.11231375
149					0.11123036
150					0.11014697
151					0.10906358
152					0.10798019
153					0.1068968
154					0.10581341
155					0.10473003
156					0.10364664
157					0.10256325
158					0.10147986
159					0.10039647
160					0.09931308
161					0.09822969
162					0.0971463
163					0.09606291
164					0.09497952
165					0.09389613
166					0.09281274
167					0.09172936
168					0.09064597
169					0.08956258
170					0.08847919
171					0.0873958
172					0.08631241
173					0.08522902
174					0.08414563
175					0.08306224
176					0.08197885
177					0.08089546
178					0.07981207
179					0.07872869
180					0.0776453
181					0.07656191
182					0.07547852
183					0.07439513
184					0.07331174
185					0.07222835
186					0.07114496
187					0.07006157
188					0.06897818
189					0.06789479
190					0.0668114
191					0.06572802
192					0.06464463
193					0.06356124
194					0.06247785
195					0.06139446
196					0.06031107
197					0.05922768
198					0.05814429
199					0.0570609
200					0.05597751
201					0.05489412
202					0.05381073
203					0.05272735
204					0.05164396
205					0.05056057
206					0.04947718
207					0.04839379
208					0.0473104
209					0.04622701
210					0.04514362
211					0.04406023
212					0.04297684
213					0.04189345
214					0.04081006
215					0.03972668
216					0.03864329
217					0.0375599
218					0.03647651
219					0.03539312
220					0.03430973
221					0.03322634
222					0.03214295
223					0.03105956
224					0.02997617
225					0.02889278
226					0.02780939
227					0.02672601
228					0.02564262
229					0.02455923
230					0.02347584
231					0.02239245
232					0.02130906
233					0.02022567
234					0.01914228
235					0.01805889
236					0.0169755
237					0.01589211
238					0.01480872
239					0.01372534
240					0.01264195
241					0.01155856
242					0.01047517
243					0.00939178
244					0.00830839
245					0.007225
246					0.00614161
247					0.00505822
248					0.00397483
249					0.00289144
250					0.00180805
251					0.00072467
252					-0.0003587
253					-0.0014421
254					-0.0025255
255					-0.0036089
256					-0.0046923
257					-0.0057757
258					-0.0068591
259					-0.0079424
260					-0.0090258
261					-0.0101092
262					-0.0111926
263					-0.012276
264					-0.0133594
265					-0.0144428
266					-0.0155262
267					-0.0166096
268					-0.017693
269					-0.0187763
270					-0.0198597
271					-0.0209431
272					-0.0220265
273					-0.0231099
274					-0.0241933
275					-0.0252767
276					-0.0263601
277					-0.0274435
278					-0.0285268
279					-0.0296102
280					-0.0306936
281					-0.031777
282					-0.0328604
283					-0.0339438
284					-0.0350272
285					-0.0361106
286					-0.037194
287					-0.0382773
288					-0.0393607
289					-0.0404441
290					-0.0415275
291					-0.0426109
292					-0.0436943
293					-0.0447777
294					-0.0458611
295					-0.0469445
296					-0.0480278
297					-0.0491112
298					-0.0501946
299					-0.051278
300					-0.0523614
301					-0.0534448
302					-0.0545282
303					-0.0556116
304					-0.056695
305					-0.0577784
306					-0.0588617
307					-0.0599451
308					-0.0610285
309					-0.0621119
310					-0.0631953
311					-0.0642787
312					-0.0653621
313					-0.0664455
314					-0.0675289
315					-0.0686122
316					-0.0696956
317					-0.070779
318					-0.0718624
319					-0.0729458
320					-0.0740292
321					-0.0751126
322					-0.076196
323					-0.0772794
324					-0.0783627
325					-0.0794461
326					-0.0805295
327					-0.0816129
328					-0.0826963
329					-0.0837797
330					-0.0848631
331					-0.0859465
332					-0.0870299
333					-0.0881132
334					-0.0891966
335					-0.09028
336					-0.0913634
337					-0.0924468
338					-0.0935302
339					-0.0946136
340					-0.095697
341					-0.0967804
342					-0.0978637
343					-0.0989471
344					-0.1000305
345					-0.1011139
346					-0.1021973
347					-0.1032807
348					-0.1043641
349					-0.1054475
350					-0.1065309
351					-0.1076143
352					-0.1086976
353					-0.109781
354					-0.1108644
355					-0.1119478
356					-0.1130312
357					-0.1141146
358					-0.115198
359					-0.1162814
360					-0.1173648
361					-0.1184481
362					-0.1195315
363					-0.1206149
364					-0.1216983
365					-0.1227817
366					-0.1238651
367					-0.1249485
368					-0.1260319
369					-0.1271153
370					-0.1281986
371					-0.129282
372					-0.1303654
373					-0.1314488
374					-0.1325322
375					-0.1336156
376					-0.134699
377					-0.1357824
378					-0.1368658
379					-0.1379491
380					-0.1390325
381					-0.1401159
382					-0.1411993
383					-0.1422827
384					-0.1433661
385					-0.1444495
386					-0.1455329
387					-0.1466163
388					-0.1476997
389					-0.148783
390					-0.1498664
391					-0.1509498
392					-0.1520332
393					-0.1531166
394					-0.1542
395					-0.1552834
396					-0.1563668
397					-0.1574502
398					-0.1585335
399					-0.1596169
400					-0.1607003
401					-0.1617837
402					-0.1628671
403					-0.1639505
404					-0.1650339
405					-0.1661173
406					-0.1672007
407					-0.168284
408					-0.1693674
409					-0.1704508
410					-0.1715342
411					-0.1726176
412					-0.173701
413					-0.1747844
414					-0.1758678
415					-0.1769512
416					-0.1780345
417					-0.1791179
418					-0.1802013
419					-0.1812847
420					-0.1823681
421					-0.1834515
422					-0.1845349
423					-0.1856183
424					-0.1867017
425					-0.1877851
426					-0.1888684
427					-0.1899518
428					-0.1910352
429					-0.1921186
430					-0.193202
431					-0.1942854
432					-0.1953688
433					-0.1964522
434					-0.1975356
435					-0.1986189
436					-0.1997023
437					-0.2007857
438					-0.2018691
439					-0.2029525
440					-0.2040359
441					-0.2051193
442					-0.2062027
443					-0.2072861
444					-0.2083694
445					-0.2094528
446					-0.2105362
447					-0.2116196
448					-0.212703
449					-0.2137864
450					-0.2148698
451					-0.2159532
452					-0.2170366
453					-0.2181199
454					-0.2192033
455					-0.2202867
456					-0.2213701
457					-0.2224535
458					-0.2235369
459					-0.2246203
460					-0.2257037
461					-0.2267871
462					-0.2278705
463					-0.2289538
464					-0.2300372
465					-0.2311206
466					-0.232204
467					-0.2332874
468					-0.2343708
469					-0.2354542
470					-0.2365376
471					-0.237621
472					-0.2387043
473					-0.2397877
474					-0.2408711
475					-0.2419545
476					-0.2430379
477					-0.2441213
478					-0.2452047
479					-0.2462881
480					-0.2473715
481					-0.2484548
482					-0.2495382
483					-0.2506216
484					-0.251705
485					-0.2527884
486					-0.2538718
487					-0.2549552
488					-0.2560386
489					-0.257122
490					-0.2582053
491					-0.2592887
492					-0.2603721
493					-0.2614555
494					-0.2625389
495					-0.2636223
496					-0.2647057
497					-0.2657891
498					-0.2668725
499					-0.2679558
500					-0.2690392
