# Supplementary material for: Longitudinal kinetics of RBD+ antibodies in COVID-19 recovered patients over 14 months
Source: PLoS Pathog. 2022 Jun 3;18(6):e1010569. doi: 10.1371/journal.ppat.1010569 (PMC9200310; doi:10.1371/journal.ppat.1010569)
Supplement: S1 Data — (ZIP) [file ppat.1010569.s010.zip › S1_Data/S1A_Table.csv]

	Age		Gender		Severity
	<=60	>60	Male	Female	mild	severe
V1 (n=192)	127	65	96	96	158	34
V2 (n=66)	42	24	34	32	56	10
V3 (n=24)	13	11	12	12	22	2
V4 (n=5)	2	3	2	3	4	1
