# Supplementary material for: Longitudinal kinetics of RBD+ antibodies in COVID-19 recovered patients over 14 months
Source: PLoS Pathog. 2022 Jun 3;18(6):e1010569. doi: 10.1371/journal.ppat.1010569 (PMC9200310; doi:10.1371/journal.ppat.1010569)
Supplement: S1 Data — (ZIP) [file ppat.1010569.s010.zip › S1_Data/Fig_1C_Table_IgA.csv]

Exp 1	Exp 1	Exp 2	Exp 2
4.921051	5.045111	6.653477	6.653477
3.683133	3.034399	3.114072	3.260044
7.48496	6.657893	9.201617	7.502857
1.633803	1.361502	2.403859	2.403859
0.94171	0.878929	1.362407	1.557036
1.594935	1.77215	4.542562	3.516823
0.816901	0.816901	1.414035	1.414035
1.949365	1.329112	3.223754	3.223754
0.661654	0.578947	0.990943	0.84938
3.267605	4.765258	2.969473	3.817893
1.590444	1.757859	3.065415	3.065415
2.586854	1.769953	4.949121	5.373331
1.046345	1.025418	2.870785	3.065415
4.873412	5.493664	13.04155	12.52868
3.18421	3.225563	3.39752	2.54814
2.274435	2.274435	0.990943	0.990943
0.544099	0.502245	0.827175	1.11912
1.089202	1.361502	2.828069	2.828069
0.413534	0.330827	0.707817	0.707817
4.597435	5.614567	3.177707	3.543284
2.82513	2.636788	5.254997	6.13083
0.413534	0.454887	0.84938	0.707817
6.778917	5.700453	5.468778	5.286485
3.724987	3.724987	4.233192	3.89259
5.309858	0.953052	1.414035	1.696841
0.481319	0.523172	0.729861	0.583889
1.361502	1.089202	2.403859	2.828069
1.545275	1.589426	2.037115	1.822682
2.48101	2.658224	7.326714	5.495035
15.5607	14.6363	9.479215	8.932337
0.309055	0.309055	0.857733	0.536083
0.816901	0.953052	1.131228	1.131228
4.768278	0.953052	12.00826	11.47218
0.662261	0.573959	0.857733	1.179383
3.929414	1.677727	3.323715	3.002065
0.61811	0.485658	1.286599	0.857733
0.485658	0.485658	1.286599	1.179383
0.816901	0.544601	0.989824	0.707017
0.313903	0.27205	0.583889	0.632546
0.974682	0.974682	1.465343	1.392076
0.413534	0.49624	0.707817	0.990943
1.826713	1.649934	1.205156	1.134265
1.456974	0.706411	2.894848	2.465982
0.883893	0.707115	0.992482	1.063373
1.362232	1.104513	1.056255	1.056255
1.41772	1.329112	3.07722	2.930685
0.994061	0.88361	0.653872	0.603575
4.776055	5.85452	3.19012	3.19012
44.23902	43.2677	36.7753	49.53407
6.778917	6.470785	3.554705	3.736998
2.042253	3.267605	5.656138	5.797542
2.28266	2.724465	0.70417	1.056255
3.539906	2.178403	5.090524	6.645962
1.467419	1.467419	0.976991	0.683894
0.33483	0.376684	0.827175	0.583889
1.222849	1.100565	0.683894	0.586195
35.35439	36.24046	96.78589	100.7423
0.953052	0.680751	1.979648	1.696841
1.77215	1.683542	3.223754	3.370288
1.139187	1.342614	0.731154	0.731154
0.70886	0.797467	1.53861	1.465343
8.559946	7.826237	3.907965	3.614867
10.75059	10.16152	2.011915	2.313702
1.345134	1.589704	0.586195	0.488496
0.886075	0.797467	1.318808	1.099007
18.7399	17.96674	3.168766	3.068171
1.949365	1.77215	6.813844	6.520775
17.92992	17.30403	28.368	27.76443
15.75772	16.08907	0.95566	0.855064
1.41772	1.329112	2.491083	2.198014
6.516625	6.295723	1.65983	1.559234
0.78824	0.704385	0.609961	0.463914
4.565319	4.418051	1.156851	0.95566
0.307658	0.246126	0.354813	0.354813
6.468957	6.10279	6.953653	5.776315
1.119598	1.001746	1.063373	1.063373
1.296377	1.178524	0.92159	0.779807
1.46467	1.54604	1.766007	2.097133
0.27205	0.313903	0.681203	0.437916
0.21536	0.246126	0.456188	0.506875
0.406853	0.325482	0.562426	0.506183
0.244112	0.406853	0.337456	0.562426
1.312939	1.365456	1.167547	0.972956
0.251123	0.33483	0.486574	0.583889
0.42014	0.472658	0.389182	0.350264
1.155386	0.840281	1.128628	0.778364
0.707627	0.640234	0.436779	0.404425
1.448951	1.381558	1.245628	1.39122
0.577693	0.840281	0.622692	0.700528
1.312939	1.207904	1.517811	1.595647
0.682728	0.682728	0.622692	1.284301
0.539145	0.505448	0.258832	0.291186
1.575526	1.733079	2.763194	3.230212
1.288783	1.288783	1.398089	1.61884
0.943503	0.909806	0.614725	0.582371
0.966587	0.939738	1.61884	1.434881
0.536993	0.590692	0.80942	0.80942
0.471751	0.471751	0.339717	0.291186
10.29344	10.29344	6.265834	7.122035
3.30226	2.998991	1.87653	1.941238
0.738379	1.046037	1.2165	1.2165
2.3382	2.184371	3.598813	3.193313
0.430721	0.523018	0.456188	0.60825
0.349045	0.402745	0.846212	0.735836
1.120461	0.364801	0.489356	0.594218
0.984505	0.953739	1.520625	1.571313
0.21536	0.153829	0.557563	0.456188
0.523018	0.338424	0.354813	0.4055
3.018796	2.936089	2.54814	2.406577
1.318394	1.297467	1.362407	1.605693
7.650374	7.815787	5.52097	5.379407
0.816901	1.089202	1.696841	1.838245
0.397611	0.418538	0.778518	0.875833
1.151897	1.240505	1.611877	1.685144
1.089202	0.816901	1.131228	0.989824
0.974682	1.240505	3.370288	2.710884
0.537594	0.454887	0.707817	0.84938
1.906103	2.042253	2.545262	1.838245
0.648734	0.669661	1.362407	1.216434
1.225352	1.225352	2.545262	1.414035
0.669661	0.732441	1.897638	1.897638
2.215187	2.037972	11.35641	10.62373
1.157894	1.157894	1.557197	1.981887
0.868421	0.827067	0.84938	0.990943
0.33483	0.376684	0.632546	0.583889
0.816901	0.816901	2.121052	1.838245
0.37218	0.37218	0.707817	0.990943
2.115634	2.156319	1.237337	1.321701
1.130052	1.297467	3.211387	3.114072
0.454887	0.413534	0.707817	0.42469
4.15979	3.851658	2.369804	2.552096
1.464882	1.423029	1.411064	1.605693
1.089202	0.680751	1.131228	1.131228
0.209269	0.251123	0.486574	0.583889
1.497652	1.633803	3.67649	3.67649
1.147919	1.23622	9.756711	8.470112
1.594935	1.860757	5.275234	4.835631
6.624851	6.470785	4.375022	3.828144
0.353206	0.353206	0.536083	0.750516
0.953052	0.680751	0.707017	0.707017
4.635825	4.724127	7.397946	6.540213
0.485658	0.485658	1.072166	1.179383
1.015467	1.015467	1.501032	1.608249
0.750562	0.706411	0.964949	0.6433
0.529809	0.573959	1.608249	1.286599
3.812206	0.680751	0.848421	0.707017
0.355757	0.292976	0.389259	0.437916
0.70886	0.531645	1.099007	1.318808
0.330827	0.330827	0.990943	0.707817
1.767787	1.591008	1.205156	1.134265
0.927165	1.015467	2.251549	1.072166
0.94282	0.883893	1.134265	0.992482
6.995248	7.289784	1.207149	1.156851
1.151897	1.240505	1.758411	1.758411
0.994061	0.88361	0.754468	0.653872
1.386597	0.770332	1.276048	0.638024
9.2275	8.962596	11.15053	11.15053
2.92726	2.156928	3.463559	3.281267
0.680751	1.633803	1.696841	1.272631
1.988123	1.988123	0.70417	0.70417
1.497652	1.361502	1.979648	2.121052
1.345134	1.222849	0.683894	0.586195
0.355757	0.33483	0.535231	0.583889
1.100565	3.179409	0.488496	0.488496
2.12658	2.12658	4.322761	4.689097
0.816901	1.089202	1.272631	0.989824
1.06329	1.151897	1.465343	1.611877
8.665961	9.316926	4.274437	3.880739
0.797467	0.886075	1.02574	1.02574
5.013683	1.222849	0.683894	0.488496
7.915675	7.731589	1.65983	1.609532
0.97828	0.97828	0.488496	0.488496
4.696197	3.898729	12.96828	14.36036
49.70307	46.57362	8.349448	9.405703
1.683542	1.506327	3.883158	3.809891
3.497624	10.71377	9.556597	8.29915
10.49287	8.983371	0.553277	0.653872
1.151897	1.151897	2.637617	2.491083
3.718526	3.718526	1.257447	1.257447
2.19701	1.962215	1.039512	1.271469
4.528502	3.718526	0.905362	0.95566
0.369189	0.369189	0.456188	0.811
19.65098	19.16276	13.42901	19.97795
1.414229	1.296377	1.772289	1.559614
0.94282	0.883893	0.708916	0.567132
1.220558	1.017132	1.913174	2.060341
0.565026	0.251123	0.389259	0.389259
0.307658	0.276892	0.456188	0.456188
3.620989	3.702359	5.539896	4.893106
0.447538	0.447538	0.506183	0.365577
4.516509	4.831615	5.020451	5.409633
0.439465	0.439465	0.632546	0.583889
0.472658	0.315105	0.934037	0.505937
0.840281	0.787763	1.284301	0.817283
4.212067	4.110977	0.922088	1.01915
0.707627	0.505448	1.197097	1.229451
2.048184	1.785597	1.556729	1.829156
5.881966	5.094202	6.34367	6.304752
0.367623	0.367623	0.583773	0.700528
0.539145	0.505448	0.275009	0.258832
2.205737	1.890632	2.996703	3.035621
0.644392	0.429594	0.588669	0.551877
0.539145	0.572841	0.307363	0.452955
2.738664	2.362769	2.64901	3.127304
0.510143	0.483294	0.662253	0.625461
0.539145	0.438055	0.420602	0.372071
3.308606	2.835948	3.50264	3.697231
1.583737	1.583737	1.067681	1.18092
0.461487	0.553784	0.760313	0.760313
0.984505	0.061532	1.368563	1.672688
0.184595	0.307658	0.4055	0.4055
0.402745	0.483294	0.441502	0.551877
0.208458	0.247544	0.34954	0.384494
0.922974	0.646081	1.165813	1.115125
0.21536	0.523018	0.760313	0.354813
0.399955	0.553784	0.304125	0.304125
5.872179	5.417292	4.2469	4.530027
2.82513	2.741423	3.503331	3.746618
5.789472	5.417292	2.12345	3.39752
1.225352	1.089202	2.828069	1.838245
0.418538	0.523172	0.827175	0.92449
1.06329	0.70886	3.150487	1.904946
0.816901	0.953052	1.131228	0.989824
1.329112	1.329112	2.344548	2.271281
0.184482	0.201253	0.154638	0.137456
2.042253	1.633803	1.838245	1.838245
0.816149	0.858003	1.946295	1.946295
1.225352	1.089202	1.979648	1.555438
0.439465	0.502245	2.140925	1.946295
2.569617	2.569617	8.938591	8.865324
0.744361	0.703007	1.132507	0.707817
0.376684	0.313903	0.486574	0.583889
2.998991	3.30226	2.022123	1.827999
3.424137	3.696254	5.142528	5.50003
1.952893	1.830837	1.012367	1.096731
0.94171	0.962637	2.140925	2.04361
20.67577	22.91495	38.2447	39.02322
1.611371	2.176397	2.04361	2.140925
0.544601	0.953052	0.707017	0.565614
7.994073	7.74295	11.28851	11.23985
1.06329	0.886075	1.245541	1.245541
0.530336	0.766041	0.708916	0.708916
37.99524	31.51543	4.375916	4.375916
0.974682	1.06329	1.02574	1.02574
0.644859	0.568993	1.106553	1.056255
10.00455	9.511712	6.114341	6.173133
7.309053	6.540365	15.17005	12.26886
3.807708	3.437046	2.394193	2.458901
2.389619	2.28222	3.274471	3.752765
60.7482	54.96792	1.911319	1.861022
0.230196	0.209269	0.486574	0.583889
0.599316	0.833831	0.908805	0.908805
0.98567	0.887103	1.411002	1.411002
1.314165	1.381558	1.39122	1.358866
2.449052	2.381023	2.695015	2.695015
0.251566	0.285108	0.17182	0.240548
1.341947	1.446176	2.51669	1.607885
0.168483	0.235876	0.16177	0.291186
0.808717	0.741324	0.501486	0.436779
2.316324	2.316324	3.70388	3.70388
1.785916	1.920702	1.245628	1.504459
0.370662	0.336965	0.177947	0.242655
0.234515	0.273601	0.384494	0.314586
0.430852	0.430852	0.440002	0.495003
0.492253	0.769145	0.861688	1.165813
0.204088	0.204088	0.275001	0.302502
0.615316	0.953739	0.557563	0.456188
17.89249	22.53826	15.76499	16.10559
4.243081	4.108912	2.027477	2.285207
4.080744	4.185378	5.546941	5.546941
0.975085	0.861703	2.062511	2.227512
0.87611	0.943503	0.566194	0.550017
40.89115	40.32612	74.5431	68.31496
1.82064	1.757859	3.308702	2.627498
14.44006	12.2223	21.57657	23.28153
1.360248	1.109125	2.092267	1.84898
0.962637	0.899856	1.751666	1.751666
0.591402	0.739252	0.529126	0.529126
0.542118	0.936386	0.587917	0.587917
1.341802	0.947154	1.76236	0.691122
0.868225	0.947154	0.414673	0.587453
0.947154	0.947154	0.863902	1.313131
4.420054	4.735772	1.278575	1.209463
2.525745	2.525745	1.244019	1.244019
1.026084	0.947154	0.414673	0.414673
1.105013	1.105013	0.760234	0.725678
1.499661	1.499661	0.760234	1.485911
0.552507	0.631436	0.449229	0.207336
17.44343	18.23272	7.256776	8.98458
0.918468	0.98912	0.694056	0.636218
0.635863	0.565211	0.347028	0.462704
0.847817	0.777166	0.57838	1.098922
0.706514	0.635863	0.636218	0.694056
0.706514	0.635863	0.520542	0.462704
0.847817	0.706514	0.694056	0.57838
1.907588	2.119543	0.983246	0.86757
0.49456	0.565211	0.57838	0.520542
0.706514	0.423909	0.57838	0.347028
2.190194	1.97824	1.041084	0.520542
2.190194	2.331497	0.809732	0.809732
1.522974	0.710721	0.84813	0.84813
2.233695	2.132164	2.732865	2.167444
0.406126	0.913785	0.659657	0.471184
0.507658	0	0.471184	0.56542
0.304595	0.203063	0.753894	0.84813
0	1.015316	0.753894	1.507787
0.47114	0.47114	0.596983	0.46432
0.538445	0.673057	0.795977	0.862308
1.817253	2.221087	6.566808	7.429116
0.403834	0.336528	3.31657	0.132663
2.894143	3.230672	5.837162	5.903494
2.355698	2.355698	5.505506	6.301482
17.23025	17.36486	35.08931	31.77274
0.673057	0.605751	0.198994	0.132663
3.297977	4.240257	8.755744	9.883377
0.942279	0.47114	1.193965	1.193965
4.105645	3.903728	8.357755	3.780889
0.538445	0.874974	0.795977	0.331657
3.836423	3.903728	6.566808	6.301482
3.117963	2.842849	1.957819	1.740283
0.733638	0.641934	0.761374	0.978909
6.87786	6.511041	4.133173	4.24194
0.550229	0.458524	0.543839	0.652606
0.733638	0.917048	0.978909	0.870142
0.733638	0.825343	2.066586	2.066586
0.733638	0.733638	0.652606	0.652606
1.375572	1.375572	1.305212	1.41398
1.375572	1.100458	0.978909	0.978909
1.650686	2.017506	0.978909	1.087677
0.641934	0.366819	0.870142	0.652606
1.192162	1.008753	1.196445	1.305212
10.82117	10.54605	6.63483	7.504972
0.733638	0.550229	0.870142	0.978909
0.733638	0.550229	0.652606	0.870142
0.550229	0.458524	0.761374	0.435071
0.593982	0.415787	0.752175	0.551595
0.65338	0.712778	1.053045	1.0029
10.21649	11.99843	22.41482	19.70699
1.781946	1.781946	2.30667	1.955655
1.841344	2.078936	3.40986	3.159135
3.148104	3.148104	3.40986	3.10899
1.069167	1.009769	0.952755	0.952755
2.851113	3.029307	3.10899	2.70783
0.534584	0.593982	0.451305	0.40116
3.623289	3.504493	7.070446	5.917111
0.712778	0.712778	0.752175	0.752175
4.57366	4.276669	5.716531	6.268126
5.048846	4.57366	11.0319	8.825521
1.366158	1.484955	1.253625	1.40406
8.85033	10.09769	11.93451	9.778276
1.722547	1.603751	1.654785	1.654785
2.910511	3.088706	4.663486	5.215081
1.781946	1.841344	2.757975	2.457105
0.950371	0.712778	1.20348	1.10319
24.05627	23.46228	32.39367	36.40527
0.65338	0.772176	0.651885	0.551595
0.356389	0.356389	0.250725	0.351015
0.831575	0.890973	1.253625	1.153335
5.583429	5.464633	12.88727	12.23538
11.76084	11.16686	11.63364	11.0319
0.531645	0.531645	1.099007	1.172274
4.696197	4.075944	14.87323	12.23561
0.974682	0.974682	3.150487	2.344548
0.974682	0.886075	1.245541	1.465343
3.376026	2.200107	7.997363	8.148256
3.262227	2.958764	7.34349	7.947065
0.53106	0.79659	1.257447	1.358043
1.06212	1.213852	3.068171	2.917277
0.872456	0.910389	2.665788	2.816681
0.528908	0.488223	0.337456	0.562426
0.325482	0.325482	0.365577	0.281213
0.366167	0.406853	0.281213	0.337456
0.488223	0.528908	0.309334	0.815518
2.23769	2.034263	1.040488	1.124852
1.668096	1.708781	1.349822	1.377944
2.400431	1.993578	1.434186	1.434186
2.15322	2.048184	3.269131	3.152376
0.735246	0.682728	0.934037	1.011874
0.682728	0.577693	0.778364	0.895119
0.367623	2.78343	0.622692	0.700528
1.102869	1.365456	1.595647	1.595647
0.367623	0.315105	0.505937	0.467019
4.201404	4.253922	6.538261	6.34367
1.470491	1.207904	1.673484	1.32322
0.525175	0.525175	0.817283	1.011874
0.898974	0.820803	2.272012	2.132196
1.396182	1.369332	1.398089	1.582048
1.047136	0.886039	1.103754	1.250922
