# Supplementary material for: Longitudinal kinetics of RBD+ antibodies in COVID-19 recovered patients over 14 months
Source: PLoS Pathog. 2022 Jun 3;18(6):e1010569. doi: 10.1371/journal.ppat.1010569 (PMC9200310; doi:10.1371/journal.ppat.1010569)
Supplement: S1 Data — (ZIP) [file ppat.1010569.s010.zip › S1_Data/S4_Table_IgM.csv]

DFS	Q4 (F)	Q4 (S)	Q3 (F)	Q3 (S)	Q2 (Lin)
1	1.2550369
2	1.24979489
3	1.24455287
4	1.23931086
5	1.23406884
6	1.22882683
7	1.22358481
8	1.2183428
9	1.21310078
10	1.20785877
11	1.20261675
12	1.19737474
13	1.19213272
14	1.18689071
15	1.18164869
16	1.17640667
17	1.17116466
18	1.16592264
19	1.16068063
20	1.15543861
21	1.1501966
22	1.14495458
23	1.13971257
24	1.13447055
25	1.12922854
26	1.12398652
27	1.11874452
28	1.11350256
29	1.1082607
30	1.103019
31	1.09777749
32	1.09253624
33	1.08729529
34	1.0820547
35	1.0768145
36	1.07157476
37	1.06633552
38	1.06109684
39	1.05585875
40	1.05062133
41	1.04538461
42	1.04014864
43	1.03491348
44	1.02967922
45	1.02444596
46	1.01921382
47	1.01398291
48	1.00875334
49	1.00352524
50	0.99829872
51	0.99307389
52	0.98785086
53	0.98262978
54	0.97741079
55	0.97219401
56	0.9669796
57	0.96176768
58	0.95655843
59	0.95135201
60	0.94614859
61	0.94094836
62	0.93575148
63	0.93055814
64	0.92536851
65	0.92018278
66	0.91500116
67	0.90982383
68	0.904651
69	0.89948288
70	0.89431967
71	0.88916158
72	0.88400883
73	0.87886163
74	0.8737202
75	0.86858476
76	0.86345553
77	0.85833272
78	0.85321655
79	0.84810723
80	0.84300499
81	0.83791003
82	0.83282258
83	0.82774286
84	0.82267107
85	0.81760744
86	0.81255218
87	0.80750551
88	0.80246763
89	0.79743876
90	0.79241911
91	0.78740889
92	0.78240831
93	0.77741758
94	0.77243691
95	0.76746651
96	0.7625066
97	0.75755736
98	0.75261902
99	0.74769176
100	0.74277579
101	0.73787131
102	0.73297852
103	0.72809762
104	0.72322882
105	0.71837231
106	0.7135283
107	0.70869699
108	0.70387858
109	0.69907327
110	0.69428125
111	0.68950275
112	0.68473795
113	0.67998705
114	0.67525026
115	0.67052778
116	0.66581981
117	0.66112655
118	0.65644818
119	0.65178487
120	0.64713678
121	0.64250407
122	0.63788691
123	0.63328547
124	0.6286999
125	0.62413037
126	0.61957704
127	0.61504007
128	0.61051964
129	0.6060159
130	0.60152901
131	0.59705915
132	0.59260646
133	0.5881711
134	0.5837532
135	0.57935291
136	0.57497034
137	0.57060561
138	0.56625884
139	0.56193012
140	0.55761954
141	0.5533272
142	0.54905318
143	0.54479753
144	0.54056034
145	0.53634166
146	0.53214155
147	0.52796005
148	0.52379721
149	0.51965308
150	0.51552769
151	0.5114211
152	0.50733336
153	0.50326449
154	0.49921457
155	0.49518362
156	0.49117169
157	0.48717884
158	0.4832051
159	0.47925049
160	0.47531504
161	0.47139877
162	0.46750168
163	0.46362377
164	0.45976502
165	0.45592545
166	0.45210504
167	0.4483038
168	0.44452172
169	0.4407588
170	0.43701503
171	0.4332904
172	0.42958487
173	0.42589842
174	0.42223103
175	0.41858266
176	0.41495327
177	0.41134279
178	0.40775115
179	0.40417829
180	0.40062412
181	0.39708859
182	0.39357163
183	0.39007316
184	0.38659311
185	0.38313141
186	0.379688
187	0.37626281
188	0.37285576
189	0.36946679
190	0.36609582
191	0.36274276
192	0.35940754
193	0.35609006
194	0.3527902
195	0.34950786
196	0.34624291
197	0.34299523
198	0.33976469
199	0.33655116
200	0.33335453	0.33335453
201		0.33017468
202		0.32701146
203		0.32386473
204		0.32073436
205		0.31762021
206		0.31452215
207		0.31144002
208		0.3083737
209		0.30532305
210		0.30228792
211		0.29926818
212		0.2962637
213		0.29327433
214		0.29029993
215		0.28734037
216		0.2843955
217		0.2814652
218		0.27854931
219		0.27564771
220		0.27276025
221		0.26988679
222		0.26702718
223		0.26418128
224		0.26134893
225		0.25852999
226		0.2557243
227		0.25293171
228		0.25015206
229		0.24738521
230		0.24463099
231		0.24188927
232		0.23915987
233		0.23644265
234		0.23373746
235		0.23104414
236		0.22836253
237		0.22569248
238		0.22303384
239		0.22038644
240		0.21775013
241		0.21512476
242		0.21251016
243		0.20990619
244		0.20731268
245		0.20472949
246		0.20215645
247		0.19959341
248		0.19704023
249		0.19449673
250		0.19196278
251		0.18943821
252		0.18692287
253		0.18441663
254		0.18191933
255		0.17943083
256		0.17695098
257		0.17447962
258		0.17201661
259		0.16956181
260		0.16711507
261		0.16467623
262		0.16224516
263		0.15982169
264		0.1574057
265		0.15499701
266		0.1525955
267		0.15020101
268		0.1478134
269		0.14543251
270		0.14305819
271		0.14069031
272		0.13832871
273		0.13597325
274		0.13362377
275		0.13128013
276		0.12894219
277		0.1266098
278		0.12428285
279		0.12196121
280		0.11964479
281		0.11733348
282		0.11502719
283		0.11272586
284		0.1104294
285		0.10813775
286		0.10585083
287		0.10356857
288		0.1012909
289		0.09901774
290		0.09674903
291		0.09448469
292		0.09222465
293		0.08996883
294		0.08771716
295		0.08546958
296		0.083226
297		0.08098636
298		0.07875058
299		0.07651859
300		0.07429032
301		0.07206569
302		0.06984464
303		0.06762708
304		0.06541295
305		0.06320218
306		0.06099469
307		0.05879041
308		0.05658927
309		0.05439119
310		0.05219611
311		0.05000396
312		0.0478147
313		0.04562827
314		0.04344461
315		0.04126367
316		0.03908539
317		0.03690973
318		0.03473662
319		0.03256602
320		0.03039788
321		0.02823217
322		0.02606886
323		0.02390791
324		0.02174928
325		0.01959293
326		0.01743884
327		0.01528696
328		0.01313727
329		0.01098972
330		0.00884427
331		0.0067009
332		0.00455957
333		0.00242024
334		0.00028287
335		-0.0018526
336		-0.0039861
337		-0.0061178
338		-0.0082477
339		-0.0103757
340		-0.012502
341		-0.0146267
342		-0.0167496
343		-0.0188709
344		-0.0209905
345		-0.0231086
346		-0.0252252
347		-0.0273403
348		-0.0294539
349		-0.031566
350		-0.0336768
351		-0.0357862
352		-0.0378943
353		-0.0400011
354		-0.0421067
355		-0.044211
356		-0.046314
357		-0.0484159
358		-0.0505165
359		-0.0526159
360		-0.0547142
361		-0.0568114
362		-0.0589074
363		-0.0610023
364		-0.0630961
365		-0.0651888
366		-0.0672805
367		-0.0693711
368		-0.0714607
369		-0.0735493
370		-0.0756369
371		-0.0777235
372		-0.0798092
373		-0.0818939
374		-0.0839777
375		-0.0860606
376		-0.0881426
377		-0.0902238
378		-0.0923041
379		-0.0943836
380		-0.0964622
381		-0.0985401
382		-0.1006171
383		-0.1026934
384		-0.104769
385		-0.1068438
386		-0.1089179
387		-0.1109914
388		-0.1130641
389		-0.1151362
390		-0.1172076
391		-0.1192784
392		-0.1213487
393		-0.1234183
394		-0.1254873
395		-0.1275558
396		-0.1296238
397		-0.1316912
398		-0.1337581
399		-0.1358246
400		-0.1378906
401		-0.1399561
402		-0.1420212
403		-0.1440859
404		-0.1461501
405		-0.148214
406		-0.1502776
407		-0.1523408
408		-0.1544036
409		-0.1564662
410		-0.1585284
411		-0.1605904
412		-0.1626521
413		-0.1647136
414		-0.1667748
415		-0.1688358
416		-0.1708965
417		-0.172957
418		-0.1750173
419		-0.1770774
420		-0.1791373
421		-0.1811969
422		-0.1832564
423		-0.1853157
424		-0.1873748
425		-0.1894338
426		-0.1914925
427		-0.1935511
428		-0.1956096
429		-0.1976679
430		-0.199726
431		-0.2017841
432		-0.203842
433		-0.2058997
434		-0.2079574
435		-0.2100149
436		-0.2120724
437		-0.2141297
438		-0.2161869
439		-0.2182441
440		-0.2203012
441		-0.2223582
442		-0.2244152
443		-0.2264721
444		-0.2285289
445		-0.2305857
446		-0.2326425
447		-0.2346992
448		-0.2367559
449		-0.2388126
450		-0.2408692
451		-0.2429259
452		-0.2449825
453		-0.2470392
454		-0.2490959
455		-0.2511525
456		-0.2532092
457		-0.2552658
458		-0.2573225
459		-0.2593792
460		-0.2614358
461		-0.2634925
462		-0.2655491
463		-0.2676058
464		-0.2696624
465		-0.2717191
466		-0.2737758
467		-0.2758324
468		-0.2778891
469		-0.2799457
470		-0.2820024
471		-0.2840591
472		-0.2861157
473		-0.2881724
474		-0.290229
475		-0.2922857
476		-0.2943424
477		-0.296399
478		-0.2984557
479		-0.3005123
480		-0.302569
481		-0.3046256
482		-0.3066823
483		-0.308739
484		-0.3107956
485		-0.3128523
486		-0.3149089
487		-0.3169656
488		-0.3190223
489		-0.3210789
490		-0.3231356
491		-0.3251922
492		-0.3272489
493		-0.3293056
494		-0.3313622
495		-0.3334189
496		-0.3354755
497		-0.3375322
498		-0.3395889
499		-0.3416455
500		-0.3437022
1			0.91574915
2			0.91113105
3			0.90651295
4			0.90189485
5			0.89727676
6			0.89265866
7			0.88804056
8			0.88342246
9			0.87880436
10			0.87418626
11			0.86956816
12			0.86495006
13			0.86033196
14			0.85571386
15			0.85109576
16			0.84647766
17			0.84185956
18			0.83724146
19			0.83262337
20			0.82800527
21			0.82338717
22			0.81876907
23			0.81415097
24			0.80953287
25			0.80491478
26			0.80029677
27			0.79567893
28			0.7910614
29			0.78644433
30			0.78182786
31			0.77721217
32			0.77259745
33			0.76798393
34			0.76337181
35			0.75876131
36			0.75415266
37			0.74954605
38			0.74494171
39			0.74033986
40			0.7357407
41			0.73114446
42			0.72655135
43			0.72196158
44			0.71737537
45			0.71279294
46			0.70821449
47			0.70364025
48			0.69907044
49			0.69450526
50			0.68994493
51			0.68538967
52			0.68083969
53			0.6762952
54			0.67175643
55			0.66722359
56			0.66269689
57			0.65817655
58			0.65366282
59			0.64915594
60			0.64465619
61			0.64016386
62			0.63567922
63			0.63120256
64			0.62673419
65			0.62227439
66			0.61782347
67			0.61338173
68			0.60894948
69			0.60452702
70			0.60011468
71			0.59571278
72			0.59132163
73			0.58694156
74			0.58257288
75			0.57821593
76			0.57387103
77			0.56953851
78			0.56521868
79			0.56091189
80			0.55661846
81			0.55233872
82			0.548073
83			0.54382163
84			0.53958495
85			0.53536328
86			0.53115695
87			0.5269663
88			0.52279165
89			0.51863334
90			0.51449168
91			0.51036702
92			0.50625968
93			0.50216999
94			0.49809828
95			0.49404487
96			0.49001011
97			0.48599431
98			0.48199781
99			0.47802093
100			0.474064
101			0.47012734
102			0.46621126
103			0.46231608
104			0.45844213
105			0.45458973
106			0.45075919
107			0.44695084
108			0.44316499
109			0.43940197
110			0.43566209
111			0.43194568
112			0.42825303
113			0.42458446
114			0.42094027
115			0.41732074
116			0.41372616
117			0.41015683
118			0.40661302
119			0.40309503
120			0.39960312
121			0.39613756
122			0.39269862
123			0.38928658
124			0.38590168
125			0.38254421
126			0.37921444
127			0.37591262
128			0.37263903
129			0.36939394
130			0.36617762
131			0.36299032
132			0.35983233
133			0.3567039
134			0.35360531
135			0.35053682
136			0.34749871
137			0.34449124
138			0.34151467
139			0.33856928
140			0.33565534
141			0.33277307
142			0.32992272
143			0.32710449
144			0.3243186
145			0.32156526
146			0.31884466
147			0.31615701
148			0.31350252
149			0.31088136
150			0.30829371
151			0.3057397
152			0.30321947
153			0.30073311
154			0.2982807
155			0.29586226
156			0.29347782
157			0.29112742
158			0.28881103
159			0.28652864
160			0.28428026
161			0.28206586
162			0.27988544
163			0.27773898
164			0.27562648
165			0.27354791
166			0.27150328
167			0.26949257
168			0.26751575
169			0.2655728
170			0.26366363
171			0.26178822
172			0.25994649
173			0.25813839
174			0.25636388
175			0.25462288
176			0.25291536
177			0.25124124
178			0.24960049
179			0.24799304
180			0.24641883
181			0.24487777
182			0.24336975
183			0.24189467
184			0.24045242
185			0.23904291
186			0.23766602
187			0.2363216
188			0.23500951
189			0.2337296
190			0.2324817
191			0.23126567
192			0.23008135
193			0.2289286
194			0.22780725
195			0.22671716
196			0.22565817
197			0.22463013
198			0.22363289
199			0.2226663
200			0.2217302	0.2217302
201				0.22082444
202				0.21994886
203				0.21910332
204				0.21828767
205				0.21750174
206				0.21674539
207				0.21601846
208				0.21532081
209				0.21465226
210				0.21401264
211				0.21340173
212				0.21281934
213				0.21226521
214				0.21173911
215				0.21124079
216				0.21077001
217				0.2103265
218				0.20990999
219				0.20952018
220				0.2091568
221				0.20881954
222				0.20850812
223				0.20822225
224				0.20796164
225				0.207726
226				0.20751504
227				0.20732847
228				0.207166
229				0.20702734
230				0.20691221
231				0.2068203
232				0.20675134
233				0.20670503
234				0.20668109
235				0.20667922
236				0.20669913
237				0.20674054
238				0.20680313
239				0.20688659
240				0.20699061
241				0.20711486
242				0.20725902
243				0.20742276
244				0.20760574
245				0.20780765
246				0.20802814
247				0.2082669
248				0.20852358
249				0.20879784
250				0.20908936
251				0.2093978
252				0.20972281
253				0.21006407
254				0.21042124
255				0.21079398
256				0.21118195
257				0.21158483
258				0.21200227
259				0.21243394
260				0.21287952
261				0.21333871
262				0.21381119
263				0.21429664
264				0.21479477
265				0.21530525
266				0.21582777
267				0.21636203
268				0.2169077
269				0.21746449
270				0.21803213
271				0.21861035
272				0.21919891
273				0.21979754
274				0.22040599
275				0.221024
276				0.2216513
277				0.22228765
278				0.22293277
279				0.22358642
280				0.22424834
281				0.22491826
282				0.22559593
283				0.22628109
284				0.22697349
285				0.22767286
286				0.22837894
287				0.22909148
288				0.22981022
289				0.23053491
290				0.23126527
291				0.23200106
292				0.23274201
293				0.23348788
294				0.23423839
295				0.23499329
296				0.23575233
297				0.23651524
298				0.23728176
299				0.23805165
300				0.23882463
301				0.23960045
302				0.24037886
303				0.24115959
304				0.24194239
305				0.242727
306				0.24351316
307				0.2443006
308				0.24508909
309				0.24587834
310				0.24666811
311				0.24745815
312				0.24824822
313				0.24903829
314				0.24982837
315				0.25061844
316				0.25140852
317				0.25219859
318				0.25298866
319				0.25377874
320				0.25456881
321				0.25535889
322				0.25614896
323				0.25693904
324				0.25772911
325				0.25851918
326				0.25930926
327				0.26009933
328				0.26088941
329				0.26167948
330				0.26246955
331				0.26325963
332				0.2640497
333				0.26483978
334				0.26562985
335				0.26641992
336				0.26721
337				0.26800007
338				0.26879015
339				0.26958022
340				0.2703703
341				0.27116037
342				0.27195044
343				0.27274052
344				0.27353059
345				0.27432067
346				0.27511074
347				0.27590081
348				0.27669089
349				0.27748096
350				0.27827104
351				0.27906111
352				0.27985118
353				0.28064126
354				0.28143133
355				0.28222141
356				0.28301148
357				0.28380156
358				0.28459163
359				0.2853817
360				0.28617178
361				0.28696185
362				0.28775193
363				0.288542
364				0.28933207
365				0.29012215
366				0.29091222
367				0.2917023
368				0.29249237
369				0.29328244
370				0.29407252
371				0.29486259
372				0.29565267
373				0.29644274
374				0.29723282
375				0.29802289
376				0.29881296
377				0.29960304
378				0.30039311
379				0.30118319
380				0.30197326
381				0.30276333
382				0.30355341
383				0.30434348
384				0.30513356
385				0.30592363
386				0.30671371
387				0.30750378
388				0.30829385
389				0.30908393
390				0.309874
391				0.31066408
392				0.31145415
393				0.31224422
394				0.3130343
395				0.31382437
396				0.31461445
397				0.31540452
398				0.31619459
399				0.31698467
400				0.31777474
401				0.31856482
402				0.31935489
403				0.32014497
404				0.32093504
405				0.32172511
406				0.32251519
407				0.32330526
408				0.32409534
409				0.32488541
410				0.32567548
411				0.32646556
412				0.32725563
413				0.32804571
414				0.32883578
415				0.32962585
416				0.33041593
417				0.331206
418				0.33199608
419				0.33278615
420				0.33357623
421				0.3343663
422				0.33515637
423				0.33594645
424				0.33673652
425				0.3375266
426				0.33831667
427				0.33910674
428				0.33989682
429				0.34068689
430				0.34147697
431				0.34226704
432				0.34305711
433				0.34384719
434				0.34463726
435				0.34542734
436				0.34621741
437				0.34700749
438				0.34779756
439				0.34858763
440				0.34937771
441				0.35016778
442				0.35095786
443				0.35174793
444				0.352538
445				0.35332808
446				0.35411815
447				0.35490823
448				0.3556983
449				0.35648838
450				0.35727845
451				0.35806852
452				0.3588586
453				0.35964867
454				0.36043875
455				0.36122882
456				0.36201889
457				0.36280897
458				0.36359904
459				0.36438912
460				0.36517919
461				0.36596926
462				0.36675934
463				0.36754941
464				0.36833949
465				0.36912956
466				0.36991964
467				0.37070971
468				0.37149978
469				0.37228986
470				0.37307993
471				0.37387001
472				0.37466008
473				0.37545015
474				0.37624023
475				0.3770303
476				0.37782038
477				0.37861045
478				0.37940052
479				0.3801906
480				0.38098067
481				0.38177075
482				0.38256082
483				0.3833509
484				0.38414097
485				0.38493104
486				0.38572112
487				0.38651119
488				0.38730127
489				0.38809134
490				0.38888141
491				0.38967149
492				0.39046156
493				0.39125164
494				0.39204171
495				0.39283178
496				0.39362186
497				0.39441193
498				0.39520201
499				0.39599208
500				0.39678216
1					0.09088075
2					0.08884467
3					0.0868086
4					0.08477252
5					0.08273644
6					0.08070037
7					0.07866429
8					0.07662821
9					0.07459214
10					0.07255606
11					0.07051998
12					0.06848391
13					0.06644783
14					0.06441175
15					0.06237568
16					0.0603396
17					0.05830352
18					0.05626745
19					0.05423137
20					0.05219529
21					0.05015922
22					0.04812314
23					0.04608706
24					0.04405099
25					0.04201491
26					0.03997883
27					0.03794276
28					0.03590668
29					0.0338706
30					0.03183453
31					0.02979845
32					0.02776237
33					0.0257263
34					0.02369022
35					0.02165414
36					0.01961807
37					0.01758199
38					0.01554591
39					0.01350984
40					0.01147376
41					0.00943768
42					0.00740161
43					0.00536553
44					0.00332945
45					0.00129338
46					-0.0007427
47					-0.0027788
48					-0.0048149
49					-0.0068509
50					-0.008887
51					-0.0109231
52					-0.0129592
53					-0.0149952
54					-0.0170313
55					-0.0190674
56					-0.0211035
57					-0.0231395
58					-0.0251756
59					-0.0272117
60					-0.0292478
61					-0.0312839
62					-0.0333199
63					-0.035356
64					-0.0373921
65					-0.0394282
66					-0.0414642
67					-0.0435003
68					-0.0455364
69					-0.0475725
70					-0.0496085
71					-0.0516446
72					-0.0536807
73					-0.0557168
74					-0.0577528
75					-0.0597889
76					-0.061825
77					-0.0638611
78					-0.0658972
79					-0.0679332
80					-0.0699693
81					-0.0720054
82					-0.0740415
83					-0.0760775
84					-0.0781136
85					-0.0801497
86					-0.0821858
87					-0.0842218
88					-0.0862579
89					-0.088294
90					-0.0903301
91					-0.0923662
92					-0.0944022
93					-0.0964383
94					-0.0984744
95					-0.1005105
96					-0.1025465
97					-0.1045826
98					-0.1066187
99					-0.1086548
100					-0.1106908
101					-0.1127269
102					-0.114763
103					-0.1167991
104					-0.1188351
105					-0.1208712
106					-0.1229073
107					-0.1249434
108					-0.1269795
109					-0.1290155
110					-0.1310516
111					-0.1330877
112					-0.1351238
113					-0.1371598
114					-0.1391959
115					-0.141232
116					-0.1432681
117					-0.1453041
118					-0.1473402
119					-0.1493763
120					-0.1514124
121					-0.1534485
122					-0.1554845
123					-0.1575206
124					-0.1595567
125					-0.1615928
126					-0.1636288
127					-0.1656649
128					-0.167701
129					-0.1697371
130					-0.1717731
131					-0.1738092
132					-0.1758453
133					-0.1778814
134					-0.1799174
135					-0.1819535
136					-0.1839896
137					-0.1860257
138					-0.1880618
139					-0.1900978
140					-0.1921339
141					-0.19417
142					-0.1962061
143					-0.1982421
144					-0.2002782
145					-0.2023143
146					-0.2043504
147					-0.2063864
148					-0.2084225
149					-0.2104586
150					-0.2124947
151					-0.2145308
152					-0.2165668
153					-0.2186029
154					-0.220639
155					-0.2226751
156					-0.2247111
157					-0.2267472
158					-0.2287833
159					-0.2308194
160					-0.2328554
161					-0.2348915
162					-0.2369276
163					-0.2389637
164					-0.2409998
165					-0.2430358
166					-0.2450719
167					-0.247108
168					-0.2491441
169					-0.2511801
170					-0.2532162
171					-0.2552523
172					-0.2572884
173					-0.2593244
174					-0.2613605
175					-0.2633966
176					-0.2654327
177					-0.2674687
178					-0.2695048
179					-0.2715409
180					-0.273577
181					-0.2756131
182					-0.2776491
183					-0.2796852
184					-0.2817213
185					-0.2837574
186					-0.2857934
187					-0.2878295
188					-0.2898656
189					-0.2919017
190					-0.2939377
191					-0.2959738
192					-0.2980099
193					-0.300046
194					-0.3020821
195					-0.3041181
196					-0.3061542
197					-0.3081903
198					-0.3102264
199					-0.3122624
200					-0.3142985
201					-0.3163346
202					-0.3183707
203					-0.3204067
204					-0.3224428
205					-0.3244789
206					-0.326515
207					-0.328551
208					-0.3305871
209					-0.3326232
210					-0.3346593
211					-0.3366954
212					-0.3387314
213					-0.3407675
214					-0.3428036
215					-0.3448397
216					-0.3468757
217					-0.3489118
218					-0.3509479
219					-0.352984
220					-0.35502
221					-0.3570561
222					-0.3590922
223					-0.3611283
224					-0.3631644
225					-0.3652004
226					-0.3672365
227					-0.3692726
228					-0.3713087
229					-0.3733447
230					-0.3753808
231					-0.3774169
232					-0.379453
233					-0.381489
234					-0.3835251
235					-0.3855612
236					-0.3875973
237					-0.3896333
238					-0.3916694
239					-0.3937055
240					-0.3957416
241					-0.3977777
242					-0.3998137
243					-0.4018498
244					-0.4038859
245					-0.405922
246					-0.407958
247					-0.4099941
248					-0.4120302
249					-0.4140663
250					-0.4161023
251					-0.4181384
252					-0.4201745
253					-0.4222106
254					-0.4242467
255					-0.4262827
256					-0.4283188
257					-0.4303549
258					-0.432391
259					-0.434427
260					-0.4364631
261					-0.4384992
262					-0.4405353
263					-0.4425713
264					-0.4446074
265					-0.4466435
266					-0.4486796
267					-0.4507156
268					-0.4527517
269					-0.4547878
270					-0.4568239
271					-0.45886
272					-0.460896
273					-0.4629321
274					-0.4649682
275					-0.4670043
276					-0.4690403
277					-0.4710764
278					-0.4731125
279					-0.4751486
280					-0.4771846
281					-0.4792207
282					-0.4812568
283					-0.4832929
284					-0.485329
285					-0.487365
286					-0.4894011
287					-0.4914372
288					-0.4934733
289					-0.4955093
290					-0.4975454
291					-0.4995815
292					-0.5016176
293					-0.5036536
294					-0.5056897
295					-0.5077258
296					-0.5097619
297					-0.511798
298					-0.513834
299					-0.5158701
300					-0.5179062
301					-0.5199423
302					-0.5219783
303					-0.5240144
304					-0.5260505
305					-0.5280866
306					-0.5301226
307					-0.5321587
308					-0.5341948
309					-0.5362309
310					-0.5382669
311					-0.540303
312					-0.5423391
313					-0.5443752
314					-0.5464113
315					-0.5484473
316					-0.5504834
317					-0.5525195
318					-0.5545556
319					-0.5565916
320					-0.5586277
321					-0.5606638
322					-0.5626999
323					-0.5647359
324					-0.566772
325					-0.5688081
326					-0.5708442
327					-0.5728803
328					-0.5749163
329					-0.5769524
330					-0.5789885
331					-0.5810246
332					-0.5830606
333					-0.5850967
334					-0.5871328
335					-0.5891689
336					-0.5912049
337					-0.593241
338					-0.5952771
339					-0.5973132
340					-0.5993492
341					-0.6013853
342					-0.6034214
343					-0.6054575
344					-0.6074936
345					-0.6095296
346					-0.6115657
347					-0.6136018
348					-0.6156379
349					-0.6176739
350					-0.61971
351					-0.6217461
352					-0.6237822
353					-0.6258182
354					-0.6278543
355					-0.6298904
356					-0.6319265
357					-0.6339626
358					-0.6359986
359					-0.6380347
360					-0.6400708
361					-0.6421069
362					-0.6441429
363					-0.646179
364					-0.6482151
365					-0.6502512
366					-0.6522872
367					-0.6543233
368					-0.6563594
369					-0.6583955
370					-0.6604315
371					-0.6624676
372					-0.6645037
373					-0.6665398
374					-0.6685759
375					-0.6706119
376					-0.672648
377					-0.6746841
378					-0.6767202
379					-0.6787562
380					-0.6807923
381					-0.6828284
382					-0.6848645
383					-0.6869005
384					-0.6889366
385					-0.6909727
386					-0.6930088
387					-0.6950449
388					-0.6970809
389					-0.699117
390					-0.7011531
391					-0.7031892
392					-0.7052252
393					-0.7072613
394					-0.7092974
395					-0.7113335
396					-0.7133695
397					-0.7154056
398					-0.7174417
399					-0.7194778
400					-0.7215139
401					-0.7235499
402					-0.725586
403					-0.7276221
404					-0.7296582
405					-0.7316942
406					-0.7337303
407					-0.7357664
408					-0.7378025
409					-0.7398385
410					-0.7418746
411					-0.7439107
412					-0.7459468
413					-0.7479828
414					-0.7500189
415					-0.752055
416					-0.7540911
417					-0.7561272
418					-0.7581632
419					-0.7601993
420					-0.7622354
421					-0.7642715
422					-0.7663075
423					-0.7683436
424					-0.7703797
425					-0.7724158
426					-0.7744518
427					-0.7764879
428					-0.778524
429					-0.7805601
430					-0.7825962
431					-0.7846322
432					-0.7866683
433					-0.7887044
434					-0.7907405
435					-0.7927765
436					-0.7948126
437					-0.7968487
438					-0.7988848
439					-0.8009208
440					-0.8029569
441					-0.804993
442					-0.8070291
443					-0.8090651
444					-0.8111012
445					-0.8131373
446					-0.8151734
447					-0.8172095
448					-0.8192455
449					-0.8212816
450					-0.8233177
451					-0.8253538
452					-0.8273898
453					-0.8294259
454					-0.831462
455					-0.8334981
456					-0.8355341
457					-0.8375702
458					-0.8396063
459					-0.8416424
460					-0.8436785
461					-0.8457145
462					-0.8477506
463					-0.8497867
464					-0.8518228
465					-0.8538588
466					-0.8558949
467					-0.857931
468					-0.8599671
469					-0.8620031
470					-0.8640392
471					-0.8660753
472					-0.8681114
473					-0.8701474
474					-0.8721835
475					-0.8742196
476					-0.8762557
477					-0.8782918
478					-0.8803278
479					-0.8823639
480					-0.8844
481					-0.8864361
482					-0.8884721
483					-0.8905082
484					-0.8925443
485					-0.8945804
486					-0.8966164
487					-0.8986525
488					-0.9006886
489					-0.9027247
490					-0.9047608
491					-0.9067968
492					-0.9088329
493					-0.910869
494					-0.9129051
495					-0.9149411
496					-0.9169772
497					-0.9190133
498					-0.9210494
499					-0.9230854
500					-0.9251215
