# Supplementary material for: Longitudinal kinetics of RBD+ antibodies in COVID-19 recovered patients over 14 months
Source: PLoS Pathog. 2022 Jun 3;18(6):e1010569. doi: 10.1371/journal.ppat.1010569 (PMC9200310; doi:10.1371/journal.ppat.1010569)
Supplement: S1 Data — (ZIP) [file ppat.1010569.s010.zip › S1_Data/S2_Table_IgG.csv]

REC-V1
204	57	18.05602994	15.0079863	22.85473709	25.44206581	12.55681617	12.66943335	11.99664135	10.15100422
205	43	17.27224729	16.08205882	5.06685209	3.988798454
207	70	22.35962274	22.21536711	38.19870127	41.41769295	8.521367026	9.553691225	8.151563998	7.382548526
208	64	5.193929318	4.625843298	5.561705849	4.56479631
209	64	28.70687049	36.49667454	37.55490293	60.51704358
210	63	21.26264814	22.0741996	17.2622757	15.74067693
211	60	1.857855171	2.380376937	0.754637545	0.646832182
212	70	106.604911	109.7785349	83.37188451	84.87408063	18.80706996	19.06984339	22.91666105	23.22426724
213	69	102.4214977	85.83210021	118.3515941	127.5793702	16.83626921	21.11572226	37.98936429	38.14316739
215	56	13.39059902	13.7152196	17.68202709	17.31474463
216	56	16.19817477	12.51149341	7.115153999	9.702482726
217	58	43.74668347	43.63056752	16.602026	17.35666354	15.9165622	15.52240205	16.61073418	18.07186358
218	72	30.29368243	26.25452477	17.16795563	19.74314897
219	89	0.609608728	0.78378265	0.431221454	0.646832182
221	68	15.46500115	17.91597609	13.07870617	13.42798912	14.02083958	15.3722458	15.45721098	17.84115894
223	68	0.551550754	0.551550754	0.431221454	0.754637545
224	79	56.96297945	54.62326781	55.54918295	61.81412839	37.21997976	35.26794855	35.60541633	33.14456682
226	73	13.84854054	13.56002928	21.24534509	22.96214065	5.837324108	5.180390527	4.998600565	3.845077357
227	68	10.09789414	10.3864054	16.52415729	14.91466145
230	61	2.989202721	2.93115995	6.992895856	9.004550828
232	83	28.64776639	25.07693999	31.3239471	30.4319754
234	80	15.02814782	15.29811454	12.36282568	14.45114083
235	74	0.116085543	0.087064157	0.766344751	1.149517127
238	61	11.39619482	11.68470608	12.12486866	15.02196117
239	85	10.81046615	10.78144477	68.58785524	71.07847568
240	97	2.075029073	2.147582537	17.53013619	18.10489475
241	99	2.582903322	2.989202721	13.12365387	11.97413674
244	77	0.478852863	0.435320785	2.777999723	2.107448066
245	95	0.783577412	0.623959791	3.831723757	4.023309944
246	109	0.721278153	0.865533784	0.965697504	0.751098059	0.600624989	0.450468741	0.999720113	0.999720113
247	116	10.71247922	11.11825495	10.59872247	10.49378462
248	89	0.638637715	0.609608728	0.431221454	0.646832182
250	110	20.01666375	17.90706438	18.31116126	18.74328306
252	113	5.789766435	5.833298514	38.22144447	44.25640939
253	86	2.305841167	2.060538915	3.348943948	3.781065748
256	91	1.362232414	1.104512768	1.516426899	1.367757595
261	51	7.790893976	7.790893976	7.76540062	7.135773543
264	18	0.994061491	0.883610214	0.981217405	0.981217405
269	30	14.57820327	14.39822545	12.44635828	13.61581477
271	42	19.28471076	18.31249434	98.09212817	93.11088728
272	140	20.69744909	25.46686127	18.79483634	20.88315148
275	38	16.87790878	15.86811937	17.48985479	18.34825258
277	167	2.282659721	2.724464828	3.716732595	3.805934177
280	80	12.98300675	15.57960811	20.17234786	22.21104259
281	154	5.233815847	4.916614886	3.262955669	3.099807885	2.796660103	2.796660103	3.614372716	3.691274263
289	26	1.268803842	1.110203361	1.142034484	0.978886701
290	26	93.32841742	105.4205341	98.58910652	91.97802221
292	64	7.789804053	7.789804053	15.55845979	13.94896395
296	24	13.22828873	12.33558213	11.70056985	9.654281852
297	190	5.530961142	4.424768913	4.85115214	4.657106054
306	39	8.440135141	8.764755723	9.916626467	9.391937236
312	26	35.52650757	34.65420493	17.94625618	18.02783007
316	118	10.75059094	10.16151747	19.53514652	20.48663006
320	52	5.392416327	9.198827852	3.670825127	3.426103452
323	137	2.434654368	1.541947766	1.364192001	1.311723078
324	57	18.73989997	17.96674103	11.41780253	12.54768924
326	95	30.18971416	29.86509358	37.25293541	37.98750033
334	68	17.92992394	17.30403337	37.52413228	35.82930221
335	70	15.75771549	16.08906932	23.54921772	23.37081456
338	57	12.09211669	6.330101356	4.197513849	3.830231387	6.516625332	6.295722778	4.460079114	5.203425633
345	65	4.565319441	4.418051072	6.809054114	7.195594303
352	138	13.10078639	15.18303059	1.422158624	3.036658373	9.70319502	12.91271337
364	86	10.15551323	10.89141998	12.42350174	13.28774534
366	107	2.011478465	2.305841167	2.484700349	2.484700349
371	50	2.559425156	2.689565418	1.381358991	1.247303055	2.836318544	3.230844056
372	110	5.330546774	5.612089737	5.075502112	4.767895923
373	83	0.260280524	0.260280524	0.620947474	0.620947474
376	81	3.904207865	3.839137734	2.871882067	3.454020324
383	108	18.43933946	19.43124876	13.46552712	13.25323277
384	109	9.403534978	10.19185528	9.381988752	9.689594941
390	120	1.042776439	0.737573579	0.970488441	0.849177386
391	128	8.138742935	6.409260062	7.248335542	6.581124739
394	25	1.847670402	2.10928745	3.002538351	2.970136858
395	25	1.271678584	1.398846442	1.698354771	1.60737148
398	44	3.128329316	3.815035751	4.185231401	3.609003889
407	27	7.396390548	6.737767907	17.50840244	18.74529324	11.96897995	11.83817142	12.58257978	11.80494395
410	47	4.668643679	4.33058958	13.09398185	11.61184547
414	121	0.77519302	0.676108198	1.567439195	1.578102047
420	60	14.34453442	17.21852802	9.613901117	8.522101621
423	191	8.279727124	8.194697834	7.138043176	6.623697376
445	49	2.659533189	2.51986405	4.882126178	4.979490517
447	67	0.646965604	5.064982968	12.73144489	13.96833569
453	49	3.480089381	3.532465308	7.385780628	7.232779522
455	52	4.160976434	3.25312703	7.344053053	6.662502675
460	71	0.622691578	0.448105154	0.667641187	0.625913613
REC-V2
266	149	9.347333827	8.447435229	4.527825272	3.665382363	5.781015515	5.293007712	3.614372716	4.075781999
260	131	16.51749363	15.58856604	4.635630636	4.743435999
259	157	9.376615989	10.3864054	22.96214065	15.88035895	3.660058524	3.79144524	3.383668074	3.691274263
282	193	3.651981551	3.48967126	3.410480002	3.305542156
284	193	20.34004392	17.16642004	33.47751347	30.7950204
285	192	12.01096155	11.76749611	15.00611201	14.06167139
304	215	0.49349278	0.464463793	0.539026818	0.754637545
287	200	44.86350112	45.15201238	52.14766521	54.18635995	6.9259569	6.644413936	8.07466245	8.305367092
286	199	32.16900563	33.90007319	63.52143582	68.77912223	14.3962302	14.20853489	23.14736569	26.30032912
263	139	5.193929318	4.625843298	15.68820801	13.27463755
258	134	8.070058397	7.895884475	6.576127181	5.821489635
273	153	21.71368231	20.90087067	7.761986181	6.576127181	10.62355449	10.37955058	8.382268639	8.07466245
348	268	17.8876982	15.00258558	21.67454398	21.03074564
298	231	0.522521767	0.580579741	0.539026818	0.431221454
283	183	5.509271098	5.292370661	5.045198225	4.928770574	4.804999909	4.729921785	7.382548526	5.844517583
295	190	0.261260883	0.348347844	0.431221454	0.431221454
361	275	17.90779291	18.53771527	17.95951028	19.713695	10.60478495	8.558906087	7.690154715	5.460009847
355	262	3.029368243	2.596601351	3.540890848	3.326291403	1.069863261	1.05109373	1.384227849	1.461129396
268	141	5.914480855	5.193202702	7.081781696	7.296381141
265	175	8.764755723	10.95594465	18.57399878	19.57090832
293	185	5.579312363	6.119245817	6.014347627	5.680217204
274	149	0.145106928	0.232171085	0.670551657	0.957930939
279	152	5.481713963	5.625969594	5.364986133	4.077389461
308	208	12.00034296	11.36187248	52.78199475	51.24930524
314	219	0.798088105	0.725534641	6.992895856	6.322344198
305	214	1.117323347	1.102812654	4.119103038	3.640137569
302	223	5.193929318	5.599705045	6.453677542	5.666643696
333	233	0.406405819	0.377376832	0.539026818	0.539026818
300	208	11.87262899	12.16699169	9.12857302	9.506679595
309	211	3.351970042	3.424523506	7.663447513	22.89454945
278	86	7.141652812	6.573566792	5.141954465	4.827140926
325	116	0.994061491	0.883610214	1.100152848	1.15962057
365	151	3.599556363	3.509567454	3.591902055	3.842499873
336	144	5.644659507	5.934873364	34.5813069	37.8382721
382	281	3.959511999	7.82903509	13.19815174	11.1933692
356	136	2.019578828	2.740856982	1.60949584	1.716795563
347	258	1.988122983	1.988122983	2.616579747	2.824716772
341	160	5.481713963	4.471924549	5.794185024	7.403680864
346	234	4.202912726	4.282212966	3.181381777	2.85508621	3.378515561	2.646503856	2.460849509	2.230144867
343 (no DOS)	98	0.951602881	0.872302641	0.734165025	0.571017242
435	175	15.33832252	15.25716737	16.05549047	16.16042832
370	152	6.491503377	7.0685259	7.189081419	6.545283083
393	137	3.568510805	5.075215367	2.36564286	2.447216751
388	117	7.915674838	7.731589377	10.02031108	9.306698417
405	216	16.31218426	14.52677106	13.32710647	14.32401601
399 (using DON)	140	2.141106483	1.903205762	1.631477834	1.060460592
434	189	16.31218426	14.52677106	13.32710647	14.32401601
444	169	3.497623766	10.71377385	10.79339146	9.03909367
441	169	10.4928713	8.983370514	10.97179462	10.0797788
433	137	3.733136697	3.570826406	4.827140926	4.407389541	3.718526319	3.718526319	3.330192405	3.062587658
448	156	4.528502349	3.718526319	4.430345253	4.906087025
464	195	1.717115763	1.520873961	1.404395849	1.242350174
469	201	5.537011614	5.368085836	3.921978905	2.614652603
476	179	2.169004369	1.713513452	2.28974381	2.444980678
491	264	1.551447872	1.37341287	0.970488441	1.12212726
504	212	0.577023376	0.676108198	0.853028134	1.21556509	1.340787371	0.98106393	2.559717947	2.235703017
535	144	1.39669139	1.344315463	1.585647818	1.724739732
505	130	3.427169143	3.351398397	7.250739136	7.463996169
530	136	2.578059525	2.095037086	2.893111809	3.449479464
533	139	2.12995437	2.007743874	3.491207039	3.393842699
REC-V3
322	236	7.808797514	7.953942449	3.988798454	3.234160909	5.480703021	5.987480355	5.536911395	4.921699017
327	233	8.766754086	7.953942449	3.018550181	3.126355545
344	276	14.42556306	11.39619482	10.4080731	13.84166422	3.134511659	2.834199165	3.845077357	3.076061886
385	309	2.678119804	3.002740387	4.249982772	3.935169233
357	276	16.58939752	14.85832995	28.75632567	29.72202318
380	279	13.79637475	13.39059902	11.75303878	12.64501047
511	424	0.212573225	0.201944564	0.379778585	0.33791323
349	277	33.4673063	33.17879504	22.10374287	21.56724426	7.920742037	7.489042826	9.843398035	11.15072434
354	276	28.70687049	36.20816328	39.05709905	40.34469572	8.221054531	7.883202975	21.45553165	21.99384248
406	311	4.625843298	3.651981551	9.549344006	8.972185852
331	245	15.29827617	15.0079863	6.037100363	4.312214545	6.437949096	7.826894383	6.152123772	5.844517583
351	264	4.164488389	4.381388826	3.997349363	4.074967797	3.472363215	3.284667906	4.921699017	3.921978905
492 (vacc)
360	239	5.048947071	5.337458332	6.008784469	6.43798336
381	253	2.207720266	2.453022518	2.538715574	2.376669899
396	219	2.678119804	3.002740387	2.098756924	2.151225847
496	374	1.726796842	1.726796842	1.922538679	1.922538679
532	280	1.755385652	1.712571368	2.602432525	2.544600692
512	247	1.121323763	1.158524078	1.402489422	1.611816201
522	243	0.555936227	0.392425572	0.78843633	0.874840311
520	250	0.997414996	1.046468192	1.101650762	1.306860218
519	250	0.915659668	0.833904341	0.950443795	1.242057232
539	249	0.465563797	0.424826965	0.653731995	0.792823909
REQ-D4
515	411	58.71428571	58.71428571	3.05574	2.869739	3.130931	3.244565
472	379	3.979141	3.58498	4.614093	3.537471
525	451	1.412871	1.584129	0.983141	5.869931
537	410	0.663819	0.59502	3.476254	3.841593
528	352	0.513771	0.513771	0.491571	0.607234
OTD
P201	42	1.995261561	1.785234028	2.364445819	2.660001547
P202	48	1.610211084	1.452690435	2.182565372	1.864274588
P203	61	1.557704201	1.540201907	3.955899736	4.205985351
P206	41	5.198181435	5.77575715	11.23111764	10.09436484
P214	61	4.218052949	4.218052949	6.047524884	6.047524884
P220	63	5.040660785	5.040660785	7.116072514	6.79778173
P222	60	0.595078009	0.682589481	0.977607406	1.023077518
P225	70	0.560073421	0.525068832	0.659316623	0.591111455
P228	91	0.490064243	0.455059654	0.363760895	0.341025839
P229	49	7.560991178	7.981046243	14.07299964	12.73163133
P231	90	1.769295446	1.733552103	1.031811253	1.04929958
P233	89	0.339561752	0.321690081	0.244836569	0.244836569
P236	85	1.179530297	1.036556928	0.996834601	0.944369622
P237	93	0.411048437	0.446791779	0.577114769	0.402231506
P242	97	2.75223736	2.376932265	2.815620539	2.588272297
P243	100	1.483348707	1.304631995	1.661391001	1.748832633
P249	135	4.307072752	4.038997684	1.923715896	1.993669201
P250	110	4.146227711	4.271329409	3.165387065	2.885573844
P251	104	0.554021806	0.500406793	0.437208158	0.402231506
P255	137	1.054428599	1.018685257	0.751998032	0.821951337
P257	132	5.50447472	4.753864531	2.221017444	2.186040791
P267	141	8.194012286	8.194012286	6.873012183	6.725205469
P270	137	17.68608592	14.44093254	16.2587385	14.92847807
P276	75	3.650797553	3.326282215	3.399554413	3.47345777
P288	198	0.567901842	0.486773007	0.591226854	0.517323498
P294	208	1.298061352	1.135803683	0.886840282	0.960743638
P299	186	3.975312891	4.13757056	3.769071197	3.769071197
P302	107	4.157665022	3.648563182	5.505537011	4.712366425
P307	107	2.630359504	4.581916555	6.765278531	4.339109678
P313	232	0.424251533	0.509101839	0.27994256	0.513228026
P315	24	17.39431285	17.98826499	22.11546223	19.73595047
P317	38	59.56491521	58.71641214	53.51568603	51.97600195
P318	122	20.78832511	20.95802572	21.46226293	22.67534735
P319	122	11.03053985	10.69113863	2.519483039	2.379511759
P321	51	39.28569194	32.2431165	45.49066598	43.39109678
P329	42	3.054611036	2.800060117	3.779224559	3.312653625
P330	14	14.50940242	13.74574966	13.01732904	12.08418717
P332	129	5.600120233	5.515269927	4.105824212	4.199138398
P337	141	36.1462306	50.48593241	51.55608811	54.4488279
P-339	129	0.457285139	1.829140555	3.726811795	4.013489625
P-340	88	54.87421666	3.658281111	20.49746487	18.34738114
P-342	111	1.219427037	0.914570278	2.006744812	1.863405897
P-350	152	8.535989258	10.51755819	59.91566654	55.04214343
P-358	149	1.676712176	1.981568935	4.013489625	4.44350637
P-359	20	1.524283796	0.914570278	5.733556607	6.736929013
P-363	119	4.267994629	5.030136527	8.600334911	6.163573353
P-367	107	19.51083259	15.39526634	57.04888824	45.2950972
P-372	110	4.725279768	3.658281111	12.18380779	11.61045213
P-374	110	2.896139213	2.286425694	6.163573353	5.016862031
P-375	153	5.182564907	3.96313787	15.91061958	14.90724718
P-377	106	8.840846017	9.602987915	44.72174153	44.29172479
P-378	174	1.524283796	1.524283796	8.743673826	8.456995995
P-379	164	0.609713518	0.762141898	0.716694576	0.860033491
P-386	175	0.914570278	0.609713518	1.290050237	1.433389152
387	118	0.684504362	1.219427037	1.354626757	0.602056336
392	47	2.924700457	7.011705462	7.977246455	8.428788707
394	25	8.151824678	25.60796777	21.97505627	18.73900346
397	49	32.54507104	79.72004254	65.84991177	72.24676035
398	44	4.791530536	11.73698523	8.880330959	8.127760539
400	18	7.840686332	18.44383393	13.32049644	13.32049644
401	35	4.729302867	11.88941361	10.23495772	8.955588001
402	110	2.800245118	7.011705462	5.870049278	7.375190119
404	31	26.50898712	68.13548569	41.39137312	42.14394354
407	27	48.10198837	130.9359781	92.41564761	89.25485185
408	130	4.853758205	10.82241495	5.493764068	5.418507026
409	56	22.58864396	49.53922337	31.68321469	31.00590132
410	47	52.7068359	118.2844226	58.5499787	61.18397517
412	128	12.07216784	32.1623881	32.43578511	32.0594999
413	125	1.866830079	5.030136527	2.935024639	1.655654925
414	121	2.364651433	8.383560879	2.709253513	3.085538723
415	54	10.1431101	24.99825426	21.59877106	22.05031331
417	57	10.76538679	29.57110564	33.63989779	33.4893837
418	30	4.41816452	10.97484333	6.773133783	5.94530632
419	57	1.74237474	4.877708148	2.709253513	3.461823933
420	60	16.55256003	52.89264772	45.07896817	47.56245056
421	68	8.276280017	21.33997315	13.2452394	11.89061264
422	65	32.04724969	66.45877351	65.62414065	72.1715033
423	191	105.6625825	267.0545211	131.6998235	138.9244996
424	56	4.044798504	10.06027305	9.708158422	10.46072884
425	52	5.973856253	21.18754477	16.33077812	16.55654925
427	34	32.17170503	101.0600157	80.7508061	83.68583074
428	51	8.214052347	21.18754477	10.3854718	10.53598588
429	53	1.306781055	4.267994629	1.580397883	1.429883799
430	52	1.74237474	4.877708148	2.709253513	3.160795765
431	229	33.66516909	139.7768241	106.6392286	111.6061933
432	38	31.23828999	71.7937668	35.67183792	43.64908438
436	199	3.002740387	2.75927495	2.885790771	2.990728617
437	46	105.7451547	105.4205341	75.92253174	76.07993851
438	42	3.895446988	3.895446988	3.725293541	3.462948925
439	155	4.301222716	4.625843298	2.938259694	3.148135387
440	42	15.86816677	17.41448464	10.07851695	11.03095412
442	49	46.16863371	42.81827831	14.19997234	13.36875445
443	28	27.39191665	29.56412509	18.0443551	17.64606319
445	49	18.5926316	17.156765	12.3816832	12.97046254
446	48	8.210211576	9.535626898	2.424385522	2.095361772
447	67	36.96436064	21.46436479	2.372434403	2.562921837
453	49	30.0059302	23.26840231	12.3816832	12.71070695
454	170	3.792160504	3.755343411	0.675364538	0.640730459
455	52	22.23752373	30.4845524	0.450243025	0.484877104
457	213	0.759151529	0.759151529	1.009039645	0.892611994
460	71	2.5811152	2.450974937	2.212125376	2.173316159
461	179	0.976051966	0.889291791	1.125467296	1.203085731
462	47	1.366472753	1.735203495	1.513559468	1.629987119
466	60	5.314060705	5.379130836	3.337592672	3.259974238
467	188	5.379130836	5.574341229	5.239244311	5.12281666
468	90	6.181662453	7.070954244	6.131856305	4.889961357
470	50	20.55033	18.36304	19.56141	18.62125
471	51	15.56535	19.10061	18.74256	16.04339
477	265	4.883246	4.120239	5.246703	5.15572
478	105	3.077462	3.102896	4.60982	4.367198
479	62	5.061281	5.798854	5.064737	4.973753
480	68	2.467056	3.230064	3.457365	3.063104
487	85	20.62663	18.76998	20.98681	19.16715
493	99	12.48788	13.47979	13.79913	10.03849
494	207	0.610406	0.71214	0.879505	0.849177
503	92	5.487833	5.359803	10.27889	10.01462
507	211	1.404673	1.25896	2.697701	2.910959
508	47	1.5737	1.637814	2.399142	2.473782
