# Supplementary material for: Longitudinal kinetics of RBD+ antibodies in COVID-19 recovered patients over 14 months
Source: PLoS Pathog. 2022 Jun 3;18(6):e1010569. doi: 10.1371/journal.ppat.1010569 (PMC9200310; doi:10.1371/journal.ppat.1010569)
Supplement: S1 Data — (ZIP) [file ppat.1010569.s010.zip › S1_Data/S5_Table_IgA.csv]

	1	2	3	4	5	6	7	8	9	10	11	12	13	14	15	16	17	Non-LR
7	9.328707																	9.328707
10	11.00824																	11.00824
31	1.964415																	1.964415
90	0.821982																	0.821982
188	0.80231094																	0.80231094
7		9.765861																9.765861
9		9.300905																9.300905
33		3.077352																3.077352
90		0.782124																0.782124
190		0.643782761																0.643782761
7			10.87253															10.87253
9			7.383075															7.383075
33			1.104018															1.104018
90			0.43092															0.43092
190			0.749459751															0.749459751
7				3.734352														3.734352
9				4.347407														4.347407
33				2.540144														2.540144
90				1.472812														1.472812
190				0.611492375														0.611492375
7					13.0765													13.0765
9					9.623409													9.623409
33					2.404162													2.404162
90					0.570064													0.570064
190					1.165912942													1.165912942
8						4.649081												4.649081
29						1.409597												1.409597
90						0.28241449												0.28241449
180						0.530351044												0.530351044
8							9.797836											9.797836
29							3.753256											3.753256
89							0.716882257											0.716882257
149							0.518892608											0.518892608
9								4.755621416										4.755621416
30								0.40457007										0.40457007
89								0.454565588										0.454565588
187								0.157517898										0.157517898
7									11.68547544									11.68547544
30									1.18466818									1.18466818
89									0.464509394									0.464509394
182									0.454828744									0.454828744
30										1.138672								1.138672
101										0.200954323								0.200954323
191										0.345863409								0.345863409
9											4.519145							4.519145
65											0.525042							0.525042
104											0.439867652							0.439867652
10												12.20017						12.20017
61												0.4809645						0.4809645
90												0.850339432						0.850339432
189												0.430979597						0.430979597
30													5.407702					5.407702
90													1.06130021					1.06130021
189													0.5692529					0.5692529
9														4.324064				4.324064
87														3.25966				3.25966
190														0.955440463				0.955440463
9															3.268825			3.268825
37															0.539211			0.539211
90															0.183698909			0.183698909
162															0.259103048			0.259103048
9																2.434757		2.434757
32																1.547279		1.547279
90																0.588368564		0.588368564
159																0.747569817		0.747569817
30																	1.474187	1.474187
94																	0.380787314	0.380787314
200																	0.435575648	0.435575648
