# Supplementary material for: Longitudinal kinetics of RBD+ antibodies in COVID-19 recovered patients over 14 months
Source: PLoS Pathog. 2022 Jun 3;18(6):e1010569. doi: 10.1371/journal.ppat.1010569 (PMC9200310; doi:10.1371/journal.ppat.1010569)
Supplement: S1 Data — (ZIP) [file ppat.1010569.s010.zip › S1_Data/Fig_1C_Table_IgG.csv]

Exp 1	Exp 1	Exp 2	Exp 2
18.05603	15.00799	22.85474	25.44207
12.55682	12.66943	11.99664	10.151
17.27225	16.08206	5.066852	3.988798
22.35962	22.21537	38.1987	41.41769
8.521367	9.553691	8.151564	7.382549
5.193929	4.625843	5.561706	4.564796
28.70687	36.49667	37.5549	60.51704
21.26265	22.0742	17.26228	15.74068
1.857855	2.380377	0.754638	0.646832
106.6049	109.7785	83.37188	84.87408
18.80707	19.06984	22.91666	23.22427
102.4215	85.8321	118.3516	127.5794
16.83627	21.11572	37.98936	38.14317
13.3906	13.71522	17.68203	17.31474
16.19817	12.51149	7.115154	9.702483
43.74668	43.63057	16.60203	17.35666
15.91656	15.5224	16.61073	18.07186
30.29368	26.25452	17.16796	19.74315
0.609609	0.783783	0.431221	0.646832
15.465	17.91598	13.07871	13.42799
14.02084	15.37225	15.45721	17.84116
0.551551	0.551551	0.431221	0.754638
56.96298	54.62327	55.54918	61.81413
37.21998	35.26795	35.60542	33.14457
13.84854	13.56003	21.24535	22.96214
5.837324	5.180391	4.998601	3.845077
10.09789	10.38641	16.52416	14.91466
2.989203	2.93116	6.992896	9.004551
28.64777	25.07694	31.32395	30.43198
15.02815	15.29811	12.36283	14.45114
0.116086	0.087064	0.766345	1.149517
11.39619	11.68471	12.12487	15.02196
10.81047	10.78144	68.58786	71.07848
2.075029	2.147583	17.53014	18.10489
2.582903	2.989203	13.12365	11.97414
0.478853	0.435321	2.778	2.107448
0.783577	0.62396	3.831724	4.02331
0.721278	0.865534	0.965698	0.751098
0.600625	0.450469	0.99972	0.99972
10.71248	11.11825	10.59872	10.49378
0.638638	0.609609	0.431221	0.646832
20.01666	17.90706	18.31116	18.74328
5.789766	5.833299	38.22144	44.25641
2.305841	2.060539	3.348944	3.781066
1.362232	1.104513	1.516427	1.367758
7.790894	7.790894	7.765401	7.135774
0.994061	0.88361	0.981217	0.981217
14.5782	14.39823	12.44636	13.61581
19.28471	18.31249	98.09213	93.11089
20.69745	25.46686	18.79484	20.88315
16.87791	15.86812	17.48985	18.34825
2.28266	2.724465	3.716733	3.805934
12.98301	15.57961	20.17235	22.21104
5.233816	4.916615	3.262956	3.099808
2.79666	2.79666	3.614373	3.691274
1.268804	1.110203	1.142034	0.978887
93.32842	105.4205	98.58911	91.97802
7.789804	7.789804	15.55846	13.94896
13.22829	12.33558	11.70057	9.654282
5.530961	4.424769	4.851152	4.657106
8.440135	8.764756	9.916626	9.391937
35.52651	34.6542	17.94626	18.02783
10.75059	10.16152	19.53515	20.48663
5.392416	9.198828	3.670825	3.426103
2.434654	1.541948	1.364192	1.311723
18.7399	17.96674	11.4178	12.54769
30.18971	29.86509	37.25294	37.9875
17.92992	17.30403	37.52413	35.8293
15.75772	16.08907	23.54922	23.37081
12.09212	6.330101	4.197514	3.830231
6.516625	6.295723	4.460079	5.203426
0.79715	0.738692	0.708721	0.789461
4.565319	4.418051	6.809054	7.195594
1.661838	3.180722	2.372837	2.505893
13.10079	15.18303	9.703195	12.91271
10.15551	10.89142	12.4235	13.28775
2.011478	2.305841	2.4847	2.4847
2.559425	2.689565	2.836319	3.230844
5.330547	5.61209	5.075502	4.767896
3.966968	4.145661	4.679146	5.277899
0.260281	0.260281	0.620947	0.620947
3.904208	3.839138	2.871882	3.45402
18.43934	19.43125	13.46553	13.25323
9.403535	10.19186	9.381989	9.689595
1.042776	0.737574	0.970488	0.849177
8.138743	6.40926	7.248336	6.581125
3.417373	3.564532	3.056541	3.067341
1.84767	2.109287	3.002538	2.970137
1.271679	1.398846	1.698355	1.607371
3.128329	3.815036	4.185231	3.609004
7.223134	6.739896	6.793419	6.854075
2.191043	2.45266	2.484114	2.246504
4.400008	4.349141	6.975386	8.249152
7.396391	6.737768	17.5084	18.74529
11.96898	11.83817	12.58258	11.80494
4.668644	4.33059	13.09398	11.61185
0.775193	0.676108	1.567439	1.578102
1.84767	1.700511	1.155653	1.425666
14.34453	17.21853	9.613901	8.522102
5.183288	4.234926	5.713463	5.670261
37.77555	34.63056	43.95292	41.91273
24.4451	23.96263	27.23219	23.90578
18.59263	17.15676	12.38168	12.97046
0.646966	5.064983	12.73144	13.96834
3.480089	3.532465	7.385781	7.23278
18.10153	19.54893	18.22871	18.93834
1.37593	2.269392	1.90714	2.084548
2.912684	3.037769	3.259879	3.193351
9.347334	8.447435	4.527825	3.665382
5.781016	5.293008	3.614373	4.075782
16.51749	15.58857	4.635631	4.743436
9.376616	10.38641	22.96214	15.88036
3.660059	3.791445	3.383668	3.691274
3.651982	3.489671	3.41048	3.305542
20.34004	17.16642	33.47751	30.79502
12.01096	11.7675	15.00611	14.06167
0.493493	0.464464	0.539027	0.754638
44.8635	45.15201	52.14767	54.18636
6.925957	6.644414	8.074662	8.305367
32.16901	33.90007	63.52144	68.77912
14.39623	14.20853	23.14737	26.30033
5.193929	4.625843	15.68821	13.27464
8.070058	7.895884	6.576127	5.82149
21.71368	20.90087	7.761986	6.576127
10.62355	10.37955	8.382269	8.074662
17.8877	15.00259	21.67454	21.03075
0.522522	0.58058	0.539027	0.431221
5.509271	5.292371	5.045198	4.928771
4.805	4.729922	7.382549	5.844518
0.261261	0.348348	0.431221	0.431221
17.90779	18.53772	17.95951	19.7137
10.60478	8.558906	7.690155	5.46001
3.029368	2.596601	3.540891	3.326291
1.069863	1.051094	1.384228	1.461129
5.914481	5.193203	7.081782	7.296381
1.04477	1.030259	15.71007	15.90165
8.764756	10.95594	18.574	19.57091
5.579312	6.119246	6.014348	5.680217
0.145107	0.232171	0.670552	0.957931
5.481714	5.62597	5.364986	4.077389
12.00034	11.36187	52.78199	51.24931
0.798088	0.725535	6.992896	6.322344
1.117323	1.102813	4.119103	3.640138
1.204388	1.160855	2.873793	4.02331
0.696513	0.62396	8.04662	2.011655
1.009789	0.865534	0.643798	0.643798
0.78832	0.675703	1.153523	1.768736
5.193929	5.599705	6.453678	5.666644
0.406406	0.377377	0.539027	0.539027
11.87263	12.16699	9.128573	9.50668
3.35197	3.424524	7.663448	22.89455
3.630473	5.053226	7.23804	6.751903
6.995248	7.289784	8.236279	9.455368
7.141653	6.573567	5.141954	4.827141
0.994061	0.88361	1.100153	1.159621
3.599556	3.509567	3.591902	3.8425
5.64466	5.934873	34.58131	37.83827
3.959512	7.829035	13.19815	11.19337
2.019579	2.740857	1.609496	1.716796
1.988123	1.988123	2.61658	2.824717
5.481714	4.471925	5.794185	7.403681
4.202913	4.282213	3.181382	2.855086
3.378516	2.646504	2.46085	2.230145
0.951603	0.872303	0.734165	0.571017
15.33832	15.25717	16.05549	16.16043
6.491503	7.068526	7.189081	6.545283
18.0976	16.39334	13.43204	12.80242
35.98378	36.24406	44.97988	39.62421
3.895447	4.220068	4.302452	4.145045
3.568511	5.075215	2.365643	2.447217
7.915675	7.731589	10.02031	9.306698
2.141106	1.903206	1.631478	1.060461
86.91716	82.61594	69.10157	65.42875
49.70307	46.57362	51.32064	56.58354
16.31218	14.52677	13.32711	14.32402
3.497624	10.71377	10.79339	9.039094
10.49287	8.983371	10.97179	10.07978
3.733137	3.570826	4.827141	4.40739
3.718526	3.718526	3.330192	3.062588
1.790929	1.860016	1.976643	1.818153
4.528502	3.718526	4.430345	4.906087
2.376607	2.573169	3.747752	3.969512
40.34348	42.85953	21.60294	20.6966
10.548	11.18578	21.49806	20.74185
1.717116	1.520874	1.404396	1.24235
2.516045	2.450975	2.367153	2.50577
5.537012	5.368086	3.921979	2.614653
4.324353	4.413699	4.923082	4.812202
7.613205	9.370099	13.42799	16.10583
2.169004	1.713513	2.289744	2.444981
53.23247	52.08795	57.13751	56.53095
32.50883	31.28881	41.06543	50.44741
0.559539	0.559539	0.697539	0.697539
1.907518	1.526014	1.546716	1.607371
38.17974	38.27784	23.63149	23.60989
5.166937	4.365734	8.046371	6.761112
1.551448	1.373413	0.970488	1.122127
57.58161	58.01398	64.08256	64.56781
1.017343	1.017343	1.940977	1.910649
0.735798	0.735798	0.993646	0.907242
22.35611	24.44166	30.35809	28.11384
1.911754	1.847641	5.672637	5.576671
4.267628	4.055064	2.797329	2.505715
14.00593	13.56879	21.51763	24.5139
0.577023	0.676108	0.853028	1.215565
1.340787	0.981064	2.559718	2.235703
5.747987	6.282092	5.307359	4.913098
2.828734	2.534415	2.82973	2.948536
22.40801	19.72763	27.14348	26.14556
10.41776	10.70367	11.08802	10.5558
4.806822	5.55733	5.433131	5.056139
3.427169	3.351398	7.250739	7.463996
2.57806	2.095037	2.893112	3.449479
11.74008	11.615	11.17673	11.59807
10.04251	4.878299	15.34582	13.7048
1.536754	1.340192	1.818436	1.68538
7.808798	7.953942	3.988798	3.234161
5.480703	5.98748	5.536911	4.921699
8.766754	7.953942	3.01855	3.126356
14.42556	11.39619	10.40807	13.84166
3.134512	2.834199	3.845077	3.076062
2.67812	3.00274	4.249983	3.935169
16.5894	14.85833	28.75633	29.72202
13.79637	13.3906	11.75304	12.64501
0.212573	0.201945	0.379779	0.337913
33.46731	33.1788	22.10374	21.56724
7.920742	7.489043	9.843398	11.15072
28.70687	36.20816	39.0571	40.3447
8.221055	7.883203	21.45553	21.99384
4.625843	3.651982	9.549344	8.972186
15.29828	15.00799	6.0371	4.312215
6.437949	7.826894	6.152124	5.844518
18.54211	16.95605	13.73823	14.10545
22.75326	20.85008	16.5711	17.40184
4.164488	4.381389	3.997349	4.074968
3.472363	3.284668	4.921699	3.921979
45.04687	43.6767	116.0444	115.1985
31.49527	34.68609	37.06655	36.37443
5.048947	5.337458	6.008784	6.437983
23.5933	26.31488	26.37723	32.68316
18.50337	6.167791	3.095666	3.200604
2.20772	2.453023	2.538716	2.37667
45.54274	47.01543	54.76977	54.02642
2.67812	3.00274	2.098757	2.151226
37.99524	31.51543	42.45995	41.30033
39.2607	40.58794	26.45806	29.0605
13.13472	12.23269	25.17564	25.17564
17.85536	19.01629	14.58067	16.35195
2.191523	2.028325	6.163128	6.344397
60.7482	54.96792	54.38323	53.75882
1.726797	1.726797	1.922539	1.922539
1.606195	1.891353	2.767929	2.684474
1.755386	1.712571	2.602433	2.544601
5.183288	4.496543	4.741418	6.426296
8.428393	8.734262	5.85891	5.654869
1.121324	1.158524	1.402489	1.611816
7.85057	7.192961	13.10246	14.14565
0.555936	0.392426	0.788436	0.87484
4.954373	4.692756	2.570518	2.1709
25.1748	25.81701	31.89426	32.50149
0.997415	1.046468	1.101651	1.30686
0.91566	0.833904	0.950444	1.242057
0.465564	0.424827	0.653732	0.792824
8.479371	9.447957	6.7188	6.7188
15.18884	13.68783	19.09358	19.24881
1.410396	1.529346	1.151378	1.253399
3.716799	4.199268	4.435209	4.413033
39.92279	38.60893	32.06795	41.06543
3.05574	2.869739	3.130931	3.244565
37.68922	39.02185	66.75054	60.06011
20.28932	20.85008	17.94109	15.71121
20.17721	19.55587	15.00189	15.68232
49.49525	43.489	100.5872	93.28158
25.01978	26.59643	36.60514	33.06767
18.75266	19.86583	26.37132	23.7978
42.26898	35.21164	63.75138	62.13645
3.979141	3.58498	4.614093	3.537471
1.412871	1.584129	0.983141	5.869931
0.513771	0.513771	0.491571	0.607234
1.995262	1.785234	2.364446	2.660002
1.610211	1.45269	2.182565	1.864275
1.557704	1.540202	3.9559	4.205985
5.198181	5.775757	11.23112	10.09436
4.218053	4.218053	6.047525	6.047525
5.040661	5.040661	7.116073	6.797782
0.595078	0.682589	0.977607	1.023078
0.560073	0.525069	0.659317	0.591111
0.490064	0.45506	0.363761	0.341026
7.560991	7.981046	14.073	12.73163
1.769295	1.733552	1.031811	1.0493
0.339562	0.32169	0.244837	0.244837
1.17953	1.036557	0.996835	0.94437
0.411048	0.446792	0.577115	0.402232
2.752237	2.376932	2.815621	2.588272
1.483349	1.304632	1.661391	1.748833
4.307073	4.038998	1.923716	1.993669
0.554022	0.500407	0.437208	0.402232
1.018685	0.911455	1.119253	1.171718
1.054429	1.018685	0.751998	0.821951
5.504475	4.753865	2.221017	2.186041
8.194012	8.194012	6.873012	6.725205
17.68609	14.44093	16.25874	14.92848
3.650798	3.326282	3.399554	3.473458
0.567902	0.486773	0.591227	0.517323
1.298061	1.135804	0.88684	0.960744
3.975313	4.137571	3.769071	3.769071
4.157665	3.648563	5.505537	4.712366
2.63036	4.581917	6.765279	4.33911
21.89138	22.99443	32.98656	33.35982
0.424252	0.509102	0.279943	0.513228
17.39431	17.98826	22.11546	19.73595
59.56492	58.71641	53.51569	51.976
20.78833	20.95803	21.46226	22.67535
11.03054	10.69114	2.519483	2.379512
39.28569	32.24312	45.49067	43.3911
3.054611	2.80006	3.779225	3.312654
14.5094	13.74575	13.01733	12.08419
5.60012	5.51527	4.105824	4.199138
36.14623	50.48593	51.55609	54.44883
54.87422	3.658281	20.49746	18.34738
1.219427	0.91457	2.006745	1.863406
8.535989	10.51756	59.91567	55.04214
0.91457	0.762142	0.860033	0.860033
1.676712	1.981569	4.01349	4.443506
1.524284	0.91457	5.733557	6.736929
4.267995	5.030137	8.600335	6.163573
19.51083	15.39527	57.04889	45.2951
1.981569	1.829141	11.46711	12.9005
1.981569	2.438854	4.873523	6.020234
2.896139	2.286426	6.163573	5.016862
5.182565	3.963138	15.91062	14.90725
8.840846	9.602988	44.72174	44.29172
1.524284	1.524284	8.743674	8.456996
0.609714	0.762142	0.716695	0.860033
0.91457	0.609714	1.29005	1.433389
0.684504	1.219427	1.354627	0.602056
2.9247	7.011705	7.977246	8.428789
32.54507	79.72004	65.84991	72.24676
2.800245	7.011705	5.870049	7.37519
15.93028	37.80224	35.44607	42.97177
26.50899	68.13549	41.39137	42.14394
4.853758	10.82241	5.493764	5.418507
22.58864	49.53922	31.68321	31.0059
3.298066	9.145703	4.891708	4.741194
12.07217	32.16239	32.43579	32.0595
1.86683	5.030137	2.935025	1.655655
10.14311	24.99825	21.59877	22.05031
10.76539	29.57111	33.6399	33.48938
4.418165	10.97484	6.773134	5.945306
1.742375	4.877708	2.709254	3.461824
8.27628	21.33997	13.24524	11.89061
32.04725	66.45877	65.62414	72.1715
4.044799	10.06027	9.708158	10.46073
5.973856	21.18754	16.33078	16.55655
32.17171	101.06	80.75081	83.68583
8.214052	21.18754	10.38547	10.53599
1.306781	4.267995	1.580398	1.429884
1.742375	4.877708	2.709254	3.160796
33.66517	139.7768	106.6392	111.6062
31.23829	71.79377	35.67184	43.64908
3.00274	2.759275	2.885791	2.990729
105.7452	105.4205	75.92253	76.07994
3.895447	3.895447	3.725294	3.462949
4.301223	4.625843	2.93826	3.148135
15.86817	17.41448	10.07852	11.03095
27.39192	29.56413	18.04436	17.64606
8.210212	9.535627	2.424386	2.095362
3.792161	3.755343	0.675365	0.64073
9.535627	8.983371	2.112679	2.216581
0.759152	0.759152	1.00904	0.892612
0.976052	0.889292	1.125467	1.203086
1.366473	1.735203	1.513559	1.629987
4.164488	5.292371	3.95854	4.074968
5.314061	5.379131	3.337593	3.259974
5.379131	5.574341	5.239244	5.122817
6.181662	7.070954	6.131856	4.889961
20.55033	18.36304	19.56141	18.62125
15.56535	19.10061	18.74256	16.04339
4.883246	4.120239	5.246703	5.15572
3.077462	3.102896	4.60982	4.367198
5.061281	5.798854	5.064737	4.973753
2.467056	3.230064	3.457365	3.063104
20.62663	18.76998	20.98681	19.16715
12.48788	13.47979	13.79913	10.03849
0.610406	0.71214	0.879505	0.849177
5.487833	5.359803	10.27889	10.01462
1.404673	1.25896	2.697701	2.910959
1.5737	1.637814	2.399142	2.473782
