# Supplementary material for: Longitudinal kinetics of RBD+ antibodies in COVID-19 recovered patients over 14 months
Source: PLoS Pathog. 2022 Jun 3;18(6):e1010569. doi: 10.1371/journal.ppat.1010569 (PMC9200310; doi:10.1371/journal.ppat.1010569)
Supplement: S1 Data — (ZIP) [file ppat.1010569.s010.zip › S1_Data/S2_Table_IgA.csv]

REC-V1
204	57	4.92105118	5.045111293	6.653476659	6.653476659	3.683132924	3.034399284	3.114072199	3.260044333
205	43	7.484960198	6.657892772	9.201616655	7.502856658
207	70	1.633802592	1.36150216	2.403858693	2.403858693	0.941710123	0.878929448	1.362406587	1.557036099
208	64	1.594934691	1.772149657	4.54256249	3.516822573
209	64	0.816901296	0.816901296	1.414034526	1.414034526
210	63	1.949364623	1.329112243	3.223754025	3.223754025
211	60	0.66165394	0.578947198	0.990943332	0.849379999
212	70	3.267605183	4.765257559	2.969472504	3.817893219	1.590443763	1.757858896	3.065414821	3.065414821
213	69	2.586854103	1.769952808	4.949120839	5.373331197	1.046344581	1.025417689	2.870785308	3.065414821
215	56	4.873411557	5.493663937	13.04155038	12.52868042
216	56	3.184209587	3.225562958	3.397519996	2.548139997
217	58	2.274435419	2.274435419	0.990943332	0.990943332	0.544099182	0.502245399	0.827175428	1.119119696
218	72	1.089201728	1.36150216	2.828069051	2.828069051
219	89	0.413533713	0.33082697	0.707816666	0.707816666
221	68	4.597434923	5.614566543	3.177706637	3.543283506	2.825130368	2.636788343	5.254996835	6.130829641
223	68	0.413533713	0.454887084	0.849379999	0.707816666
224	79	6.778917336	5.700453215	5.4687776	5.286485014	3.724986707	3.724986707	4.233191895	3.892590248
226	73	5.309858423	0.953051512	1.414034526	1.696841431	0.481318507	0.52317229	0.729860672	0.583888537
227	68	1.36150216	1.089201728	2.403858693	2.828069051
230	61	1.545275128	1.589425846	2.037115479	1.822682271
232	83	2.48100952	2.658224486	7.326713694	5.495035271
234	80	15.56069661	14.63629879	9.479214507	8.932336747
235	74	0.309055026	0.309055026	0.857732833	0.536083021
238	61	0.816901296	0.953051512	1.13122762	1.13122762
239	85	4.768277538	4.415071795	12.00825967	11.47217665
240	97	0.662260769	0.573959333	0.857732833	1.179382646
241	99	3.929413897	1.677727282	3.323714729	3.002064917
244	77	0.618110051	0.485657897	1.28659925	0.857732833
245	95	0.485657897	0.485657897	1.28659925	1.179382646
246	109	0.816901296	0.544600864	0.989824168	0.707017263	0.313903374	0.272049591	0.583888537	0.632545915
247	116	0.974682311	0.974682311	1.465342739	1.392075602
248	89	0.413533713	0.496240455	0.707816666	0.990943332
250	110	1.826712809	1.64993415	1.205156426	1.134264871
252	113	1.456973692	0.706411487	2.894848313	2.465981896
253	86	0.883893294	0.707114636	0.992481763	1.063373317
256	91	1.362232414	1.104512768	1.056255466	1.056255466
261	51	1.417719726	1.329112243	3.077219751	2.930685478
264	18	0.994061491	0.883610214	0.653872431	0.603574552
269	30	4.776055396	5.854519518	3.190120267	3.190120267
271	42	44.23901938	43.26770359	36.77529523	49.53407113
272	140	6.778917336	6.47078473	3.55470544	3.736998027
275	38	2.042253239	3.267605183	5.656138102	5.797541555
277	167	2.282659721	2.724464828	0.70417031	1.056255466
280	80	3.539905615	2.178403455	5.090524292	6.64596227
281	154	1.467419387	1.467419387	0.976991209	0.683893846	0.334830266	0.376684049	0.827175428	0.583888537
289	26	1.222849489	1.10056454	0.683893846	0.586194726
290	26	35.35438566	36.24046049	96.7858879	100.7423133
292	64	0.953051512	0.68075108	1.979648336	1.696841431
296	24	1.772149657	1.683542174	3.223754025	3.370288299
297	190	1.139187414	1.342613738	0.731153739	0.731153739
306	39	0.708859863	0.797467346	1.538609876	1.465342739
312	26	8.559946425	7.826236731	3.907964837	3.614867474
316	118	10.75059094	10.16151747	2.011915172	2.313702448
320	52	1.345134438	1.589704336	0.586194726	0.488495605
323	137	0.886074829	0.797467346	1.318808465	1.099007054
324	57	18.73989997	17.96674103	3.168766397	3.068170638
326	95	1.949364623	1.772149657	6.813843735	6.520775188
334	68	17.92992394	17.30403337	28.36800393	27.76442938
335	70	15.75771549	16.08906932	0.955659707	0.855063948
338	57	1.417719726	1.329112243	2.491082656	2.198014108	6.516625332	6.295722778	1.659830017	1.559234259
345	65	4.565319441	4.418051072	1.156851224	0.955659707
352	138	6.468957104	6.10278972	2.631265871	2.92661204	6.953652509	5.776314518
364	86	1.119598173	1.001745734	1.063373317	1.063373317
366	107	1.296376832	1.178524393	0.921590208	0.779807099
371	50	1.464669533	1.546040063	1.476730846	1.503580498	1.766006986	2.097133296
372	110	0.272049591	0.313903374	0.681203293	0.437916403
373	83	0.406852648	0.325482118	0.562425953	0.506183358
376	81	0.244111589	0.406852648	0.337455572	0.562425953
383	108	1.312938735	1.365456285	1.167546665	0.972955554
384	109	0.251122699	0.334830266	0.486573781	0.583888537
390	120	0.420140395	0.472657945	0.389182222	0.350264
391	128	1.155386087	0.840280791	1.128628443	0.778364443
394	25	1.448950923	1.381557857	1.245627589	1.391220424
395	25	0.577693044	0.840280791	0.622691555	0.700527999
398	44	1.312938735	1.207903637	1.517810665	1.595647109
407	27	1.288783284	1.288783284	1.398088864	1.618839738	0.943502927	0.909806394	0.614725304	0.58237134
410	47	0.966587463	0.939737811	1.618839738	1.434880677
414	121	0.536993035	0.590692338	0.809419869	0.809419869	0.471751463	0.471751463	0.339716615	0.29118567
420	60	10.29343969	10.29343969	6.265833769	7.122034657
423	191	1.794504588	2.146697078	0.979374532	0.910646495
445	49	0.247543695	0.221486464	0.559264398	0.454402323
447	67	0.349045473	0.402744776	0.846211681	0.735836244
453	49	1.120460936	0.364801235	0.489356348	0.594218423
455	52	0.781716932	0.820802779	2.167149542	1.957425393
460	71	0.247543695	0.169372002	0.384494274	0.279632199
REC-V2
266	149	3.018796102	2.936089359	2.548139997	2.406576664	1.318394172	1.29746728	1.362406587	1.605693478
260	131	7.650373683	7.815787168	5.520969993	5.37940666
259	157	0.816901296	1.089201728	1.696841431	1.838244883	0.397610941	0.418537832	0.77851805	0.875832806
282	193	1.151897277	1.24050476	1.611877013	1.68514415
284	193	1.089201728	0.816901296	1.13122762	0.989824168
285	192	0.974682311	1.24050476	3.370288299	2.710884067
304	215	0.537593826	0.454887084	0.707816666	0.849379999
287	200	1.906103023	2.042253239	2.545262146	1.838244883	0.64873364	0.669660532	1.362406587	1.216434453
286	199	1.225351944	1.225351944	2.545262146	1.414034526	0.669660532	0.732441207	1.897637746	1.897637746
263	139	2.215187071	2.037972106	11.35640623	10.62373486
258	134	1.157894395	1.157894395	1.557196665	1.981886664
273	153	0.868420796	0.827067425	0.849379999	0.990943332	0.334830266	0.376684049	0.632545915	0.583888537
348	268	0.816901296	0.816901296	2.121051788	1.838244883
298	231	0.372180341	0.372180341	0.707816666	0.990943332
283	183	2.11563377	2.156319035	1.237337097	1.32170099	1.130052147	1.29746728	3.211386955	3.114072199
295	190	0.454887084	0.413533713	0.707816666	0.424689999
361	275	4.159790184	3.851657577	2.369803627	2.552096213	1.464882413	1.42302863	1.411063965	1.605693478
355	262	1.089201728	0.68075108	1.13122762	1.13122762	0.209268916	0.251122699	0.486573781	0.583888537
268	141	1.497652376	1.633802592	3.676489766	3.676489766
265	175	1.594934691	1.86075714	5.27523386	4.835631038
293	185	6.624851033	6.47078473	4.37502208	3.82814432
274	149	0.353205744	0.353205744	0.536083021	0.750516229
279	152	0.953051512	0.68075108	0.707017263	0.707017263
308	208	4.635825385	4.724126821	7.397945688	6.540212855
314	219	0.485657897	0.485657897	1.072166042	1.179382646
305	214	1.015466513	1.015466513	1.501032458	1.608249063
302	223	0.708859863	0.531644897	1.099007054	1.318808465
333	233	0.33082697	0.33082697	0.990943332	0.707816666
300	208	1.767786589	1.59100793	1.205156426	1.134264871
309	211	0.927165077	1.015466513	2.251548688	1.072166042
278	86	1.151897277	1.24050476	1.758411287	1.758411287
325	116	0.994061491	0.883610214	0.75446819	0.653872431
365	151	1.386596728	0.770331515	1.276048107	0.638024053
336	144	9.227500051	8.962595744	11.15052683	11.15052683
382	281	2.927259759	2.156928243	3.463559147	3.28126656
356	136	0.68075108	1.633802592	1.696841431	1.272631073
347	258	1.988122983	1.988122983	0.70417031	0.70417031
341	160	1.497652376	1.36150216	1.979648336	2.121051788
346	234	1.345134438	1.222849489	0.683893846	0.586194726	0.355757157	0.334830266	0.535231159	0.583888537
343	98	1.10056454	3.179408672	0.488495605	0.488495605
435	175	2.126579588	2.126579588	4.322761079	4.689096764
370	152	0.816901296	1.089201728	1.272631073	0.989824168
393	137	0.797467346	0.886074829	1.025739917	1.025739917
388	117	5.013682906	1.222849489	0.683893846	0.488495605
405	216	7.915674838	7.731589377	1.659830017	1.609532138
399	140	0.978279591	0.978279591	0.488495605	0.488495605
434	189	1.683542174	1.506327208	3.883158258	3.809891121
444	169	3.497623766	10.71377385	9.556597069	8.299150086
441	169	10.4928713	8.983370514	0.553276672	0.653872431
433	137	1.151897277	1.151897277	2.63761693	2.491082656	3.718526319	3.718526319	1.257446983	1.257446983
448	156	4.528502349	3.718526319	0.905361828	0.955659707
464	195	0.942819514	0.883893294	0.708915545	0.567132436
469	201	0.565026074	0.251122699	0.389259025	0.389259025
476	179	0.447537913	0.447537913	0.506183358	0.36557687
491	264	2.048184427	1.78559668	1.556728887	1.829156442
504	212	0.510143383	0.483293731	0.66225262	0.625460808	0.539144529	0.43805493	0.420601524	0.372070579
535	144	0.130286155	0.11725754	0.244678174	0.244678174
505	130	0.402744776	0.483293731	0.441501747	0.551877183
530	136	0.208457849	0.247543695	0.349540249	0.384494274
533	139	0.61234493	0.573259084	0.873850622	0.978712697
REC-V3
322	236	5.872178719	5.417291635	4.246899995	4.530026661	2.825130368	2.741422801	3.503331224	3.746618114
327	233	5.789471976	5.417291635	2.123449997	3.397519996
344	276	1.225351944	1.089201728	2.828069051	1.838244883	0.418537832	0.52317229	0.827175428	0.924490184
385	309	1.063289794	0.708859863	3.150486888	1.90494556
357	276	0.816901296	0.953051512	1.13122762	0.989824168	0.301879277	0.301879277	0.223366121	0.206184112
380	279	1.329112243	1.329112243	2.344548382	2.271281245
511	424	0.18448178	0.201252851	0.154638084	0.137456075
349	277	2.042253239	1.633802592	1.838244883	1.838244883	0.816148773	0.858002556	1.946295124	1.946295124
354	276	1.225351944	1.089201728	1.979648336	1.555437978	0.439464724	0.502245399	2.140924637	1.946295124
406	311	2.569617003	2.569617003	8.938590707	8.86532357
331	245	0.744360683	0.703007311	1.132506665	0.707816666	0.376684049	0.313903374	0.486573781	0.583888537
351	264	1.952892711	1.830836916	1.012366716	1.096730609	0.941710123	0.962637014	2.140924637	2.04360988
360	239	0.544600864	0.953051512	0.707017263	0.56561381
381	253	0.530335977	0.766040855	0.708915545	0.708915545
396	219	0.974682311	1.063289794	1.025739917	1.025739917
496	374	0.230195808	0.209268916	0.486573781	0.583888537
532	280	0.985669682	0.887102714	1.411001845	1.411001845
512	247	0.251566064	0.285108206	0.171820093	0.240548131
522	243	0.168482665	0.235875732	0.161769817	0.29118567
520	250	1.785916254	1.920702386	1.245627589	1.504459296
519	250	0.370661864	0.336965331	0.177946798	0.242654725
539	249	0.23451508	0.273600926	0.384494274	0.314586224
REC-V4
495 (vacc)**
515	411	4.243080942	4.108912375	2.027477101	2.285207241
472	379	0.962637	0.899856	1.751666	1.751666
525	451	0.591401809	0.739252261	0.529125692	0.529125692
537	410	0.483017736	0.437734823	0.604773316	0.542745284
528	352	0.542118325	0.936386198	0.587917435	0.587917435
OTD
P201	42	1.341802097	0.947154421	1.762359919	0.691121537
P202	48	0.868224886	0.947154421	0.414672922	0.587453306
P203	61	0.947154421	0.947154421	0.863901921	1.31313092
P206	41	4.420053966	4.735772107	1.278574843	1.209462689
P214	61	2.525745123	2.525745123	1.244018766	1.244018766
P220	63	1.026083956	0.947154421	0.414672922	0.414672922
P222	60	1.105013492	1.105013492	0.76023369	0.725677614
P225	70	1.499661167	1.499661167	0.76023369	1.485911304
P228	91	0.552506746	0.631436281	0.449228999	0.207336461
P229	49	17.44342726	18.23272261	7.256776135	8.984579977
P231	90	0.918468452	0.989119871	0.694055907	0.636217915
P233	89	0.635862774	0.565211355	0.347027954	0.462703938
P236	85	0.847817032	0.777165613	0.578379923	1.098921853
P237	93	0.706514194	0.635862774	0.636217915	0.694055907
P242	97	0.706514194	0.635862774	0.52054193	0.462703938
P243	100	0.847817032	0.706514194	0.694055907	0.578379923
P249	135	1.907588323	2.119542581	0.983245869	0.867569884
P250	110	1.483679806	0.847817032	0.694055907	0.636217915
P251	104	0.494559935	0.565211355	0.578379923	0.52054193
P255	137	2.190194	1.978239742	1.041083861	0.52054193
P257	132	2.190194	2.331496839	0.809731892	0.809731892
P267	141	1.522974178	0.710721283	0.848130414	0.848130414
P270	137	2.233695461	2.13216385	2.732864667	2.167444391
P276	75	0.406126448	0.913784507	0.659656989	0.471183563
P288	198	0.507658059	0	0.471183563	0.565420276
P294	208	0.304594836	0.203063224	0.753893701	0.848130414
P299	186	0	1.015316119	0.753893701	1.507787403
P302	107	0.471139616	0.471139616	0.596982524	0.464319741
P307	107	0.538445275	0.673056594	0.795976699	0.86230809
P313	232	0.403833956	0.336528297	3.316569579	0.132662783
P315	24	2.894143354	3.230671651	5.837162458	5.90349385
P317	38	2.355698079	2.355698079	5.505505501	6.301482199
P318	122	17.2302488	17.36486012	35.08930614	31.77273656
P319	122	0.673056594	0.605750934	0.198994175	0.132662783
P321	51	3.29797731	4.240256541	8.755743688	9.883377344
P329	42	0.942279231	0.471139616	1.193965048	1.193965048
P330	14	4.105645223	3.903728244	8.357755338	3.78088932
P332	129	0.538445275	0.874973572	0.795976699	0.331656958
P337	141	3.836422585	3.903728244	6.566807766	6.301482199
P-339	129	1.008752777	0.917047979	0.761373928	0.761373928
P-340	88	3.11796313	2.842848736	1.957818672	1.740283264
P-342	111	0.733638384	0.641933586	0.761373928	0.978909336
P-350	152	6.877859845	6.511040654	4.133172753	4.241940457
P-358	149	0.733638384	0.917047979	0.978909336	0.870141632
P-359	20	0.733638384	0.825343181	2.066586376	2.066586376
P-363	119	0.733638384	0.733638384	0.652606224	0.652606224
P-367	107	1.375571969	1.375571969	1.305212448	1.413980152
P-372	110	0.825343181	0.733638384	0.870141632	1.08767704
P-374	110	0.641933586	0.366819192	0.870141632	0.652606224
P-375	153	1.192162373	1.008752777	1.196444744	1.305212448
P-377	106	10.82116616	10.54605176	6.634829946	7.504971578
P-378	174	0.733638384	0.550228788	0.870141632	0.978909336
P-379	164	0.733638384	0.550228788	0.652606224	0.870141632
P-386	175	0.550228788	0.45852399	0.761373928	0.435070816
387	118	0.593981853	0.415787297	0.752175088	0.551595065
392	47	0.653380039	0.712778224	1.053045123	1.002900117
394	25	5.642827605	5.702225791	9.276826086	8.775376027
397	49	10.21648787	11.99843343	22.41481762	19.70698731
398	44	2.138334671	2.019538301	2.106090246	2.005800235
400	18	0.772176409	0.831574594	0.952755111	0.952755111
401	35	1.90074193	1.722547374	2.958555346	2.607540305
402	110	1.78194556	1.78194556	2.30667027	1.955655229
404	31	3.148103822	3.148103822	3.409860399	3.108990364
407	27	2.851112895	2.79171471	3.710730434	3.409860399
408	130	1.069167336	1.00976915	0.952755111	0.952755111
409	56	2.851112895	3.029307451	3.108990364	2.707830317
410	47	1.544352818	1.603751004	1.504350176	1.353915158
412	128	3.623289304	3.504492934	7.070445827	5.917110692
413	125	0.712778224	0.712778224	0.752175088	0.752175088
414	121	0.831574594	0.772176409	0.551595065	0.551595065
415	54	4.57366027	4.276669343	5.716530669	6.268125733
417	57	5.048845752	4.57366027	11.03190129	8.825521033
418	30	1.366158262	1.484954633	1.253625147	1.404060164
419	57	8.850329613	10.0976915	11.9345114	9.778276144
420	60	13.3645917	13.18639714	17.60089706	16.44756192
421	68	1.722547374	1.603751004	1.654785194	1.654785194
422	65	2.910511081	3.088705637	4.663485546	5.21508061
423	191	7.959356833	7.602967721	6.819720798	5.515950645
424	56	1.78194556	1.841343745	2.757975323	2.457105288
425	52	0.950370965	0.712778224	1.203480141	1.103190129
427	34	24.05626505	23.4622832	32.39367379	36.40527426
428	51	0.653380039	0.772176409	0.651885076	0.551595065
429	53	0.356389112	0.356389112	0.250725029	0.351015041
430	52	0.831574594	0.89097278	1.253625147	1.153335135
431	229	5.58342942	5.464633049	12.88726651	12.23538143
432	38	11.76084069	11.16685884	11.63364136	11.03190129
436	199	0.531644897	0.531644897	1.099007054	1.172274191
437	46	4.696196591	4.075944211	14.8732288	12.23561187
438	42	0.974682311	0.974682311	3.150486888	2.344548382
439	155	0.974682311	0.886074829	1.245541328	1.465342739
440	42	3.376025555	2.200106541	7.99736281	8.148256448
442	49	6.069259424	6.448588138	15.59234259	14.586385
443	28	3.26222694	2.958763969	7.343490379	7.947064931
445	49	0.758657428	0.644858814	1.911319414	1.961617293
446	48	0.5310602	0.796590299	1.257446983	1.358042741
447	67	0.493127328	0.455194457	1.760425776	1.961617293
453	49	0.948321785	0.720724557	5.482468845	2.263404569
454	170	1.062120399	1.213851885	3.068170638	2.917277
455	52	2.579435255	2.124240798	7.041703103	7.242894621
457	213	0.528908442	0.488223178	0.337455572	0.562425953
460	71	0.488223178	0.447537913	0.449940763	0.449940763
461	179	0.325482118	0.325482118	0.36557687	0.281212977
462	47	0.366167383	0.406852648	0.281212977	0.337455572
466	60	2.237689564	2.03426324	1.040488014	1.124851907
467	188	1.668095857	1.708781122	1.349822288	1.377943586
468	90	2.400430623	1.993577975	1.434186181	1.434186181
470	50	2.15322	2.048184	3.269131	3.152376
471	51	0.735246	0.682728	0.934037	1.011874
477	265	0.682728	0.577693	0.778364	0.895119
478	105	0.367623	2.78343	0.622692	0.700528
479	62	1.102869	1.365456	1.595647	1.595647
480	68	0.367623	0.315105	0.505937	0.467019
487	85	4.201404	4.253922	6.538261	6.34367
493	99	1.470491	1.207904	1.673484	1.32322
494	207	0.525175	0.525175	0.817283	1.011874
503	92	0.898974	0.820803	2.272012	2.132196
507	211	1.396182	1.369332	1.398089	1.582048
508	47	1.047136	0.886039	1.103754	1.250922
