# Supplementary material for: Longitudinal kinetics of RBD+ antibodies in COVID-19 recovered patients over 14 months
Source: PLoS Pathog. 2022 Jun 3;18(6):e1010569. doi: 10.1371/journal.ppat.1010569 (PMC9200310; doi:10.1371/journal.ppat.1010569)
Supplement: S1 Data — (ZIP) [file ppat.1010569.s010.zip › S1_Data/S1B_Table.csv]

	Age		Gender
	<=60	>60	Male	Female
V1 (n=15)	1	14	2	13
V2 (n=16)	2	14	4	12
V3 (n=17)	2	15	4	13
V4 (n=16)	2	14	4	12
