# Supplementary material for: Longitudinal kinetics of RBD+ antibodies in COVID-19 recovered patients over 14 months
Source: PLoS Pathog. 2022 Jun 3;18(6):e1010569. doi: 10.1371/journal.ppat.1010569 (PMC9200310; doi:10.1371/journal.ppat.1010569)
Supplement: S1 Data — (ZIP) [file ppat.1010569.s010.zip › S1_Data/S5_Table_IgG.csv]

	1	2	3	4	5	6	7	8	9	10	11	12	13	14	15	16	17	Non-LR
7	50.80867																	50.80867
10	48.68176																	48.68176
31	20.85513																	20.85513
90	4.806206																	4.806206
188	0.456729876																	0.456729876
7		51.33004																51.33004
9		47.33043																47.33043
33		34.74827																34.74827
90		6.813332																6.813332
188		0.82355527																0.82355527
7			69.86717															69.86717
9			52.77582															52.77582
33			28.05289															28.05289
90			6.314148															6.314148
190			1.069449212															1.069449212
7				60.14031														60.14031
9				58.83881														58.83881
33				46.53499														46.53499
90				7.33446														7.33446
190				0.969649909														0.969649909
7					84.60714													84.60714
9					69.41508													69.41508
33					57.86496													57.86496
90					11.18352													11.18352
190					0.793381749													0.793381749
8						28.97987												28.97987
29						19.53852												19.53852
90						1.125641937												1.125641937
180						0.315133268												0.315133268
8							60.78133											60.78133
29							39.65631											39.65631
89							5.598852436											5.598852436
149							0.647119826											0.647119826
9								69.82103718										69.82104
30								3.713634524										8.128365
89								8.128364557										8.128364557
187								1.01059814										1.01059814
7									47.08407									47.08407
30									17.8472									17.8472
89									2.999213									2.999213
182									0.823262139									0.823262139
30										27.71408								27.71408
101										0.993486								0.993486
191										0.379525672								0.379525672
9											45.20387							45.20387
65											6.668039							6.668039
104											4.191552							4.191552
10												87.04349						87.04349
61												3.896817						3.896817
90												12.71579						12.71579
189												0.412111618						0.412111618
30													44.81134					44.81134
90													4.132718					4.132718
189													0.553919652					0.553919652
9														65.4655				65.4655
87														7.244165				7.244165
190														0.946635834				0.946635834
9															31.33942			31.33942
37															12.11689			12.11689
90															4.395642629			4.395642629
162															0.736007451			0.736007451
9																38.68684		38.68684
32																7.57366		7.57366
90																3.302965185		3.302965185
159																0.679572179		0.679572179
30																	10.62684	10.62684
94																	4.078778256	4.078778256
200																	1.977866408	1.977866408
