# Supplementary material for: Longitudinal kinetics of RBD+ antibodies in COVID-19 recovered patients over 14 months
Source: PLoS Pathog. 2022 Jun 3;18(6):e1010569. doi: 10.1371/journal.ppat.1010569 (PMC9200310; doi:10.1371/journal.ppat.1010569)
Supplement: S1 Data — (ZIP) [file ppat.1010569.s010.zip › S1_Data/Fig_4A_Table_IgM.csv]

	103	104	106	107	108	109	110	111	112	114	115	116	117	118	120	122	123	125	126	131	133	134	137	138	139	140	143	144	145	146	147	149	151	152	157	160	162	164	165	166	168	169	170	172	173	174	177	182	185
57	3.377181
149	1.8265
236	2.42987
43		4.309111
131		5.797639
233		3.908052
411		0.522668
70			7.747191
157			2.6908
276			2.426298
64				6.652808
193				3.009202
309				2.556417
64					14.24798
193					9.166909
276					9.287204
63						5.089186
192						1.026715
279						0.878435
60							1.457566
215							0.515268
424							0.095471
70								5.200563
200								2.168521
277								2.290687
69									1.165186
199									1.117247
276									1.149685
56										2.25288
139										1.076238
311										0.87921
56											74.61386
134											9.30919
58												1.936688
153												0.551871
245												0.472584
72													3.61123
268													1.611844
89														0.436027
231														0.511534
68															1.039269
183															0.369825
264															0.338282
379															0.432413
68																0.772342
190																0.895141
79																	3.849357
275																	0.826336
73																		0.518588
262																		0.412982
68																			2.616173
141																			1.49491
83																				7.915413
175																				3.255365
80																					3.422217
185																					0.926672
74																						0.358784
149																						0.424777
61																							1.896194
152																							0.768221
239																							0.896178
85																								2.593077
208																								1.246123
97																									1.307677
219																									1.241773
99																										1.043093
214																										1.166553
77																											1.778238
185																											1.165061
95																												6.343217
203																												2.063206
109																													0.439679
271																													0.51662
116																														3.93057
223																														1.045419
89																															0.638203
233																															0.545552
110																																2.71027
208																																1.148292
113																																	1.979813
211																																	0.962997
86																																		0.647907
151																																		0.99413
253																																		0.673894
410																																		0.227684
51																																			5.907921
86																																			5.179704
219																																			4.042119
352																																			1.309287
18																																				0.622527
116																																				1.421486
30																																					3.767521
151																																					0.916668
42																																						12.46197
144																																						1.790009
140																																							10.55064
281																																							5.552934
38																																								1.281539
136																																								0.703618
167																																									2.802408
258																																									2.12793
80																																										16.65821
160																																										2.764413
154																																											0.415952
234																																											0.390878
374																																											0.313074
26																																												1.539154
98																																												0.898219
26																																													89.86485
175																																													10.12206
280																																													3.386382
64																																														0.716464
152																																														0.903686
24																																															1.772619
147																																															0.572345
247																																															0.375246
39																																																0.843158
137																																																0.609303
26																																																	25.9503
117																																																	1.9411
243																																																	0.28208
118
216
52
140
95
186
68
169
250
70
169
250
57
137
249
65
156
86
174
107
195
110
201
292
81
179
25
264
121
212
49
144
67
130
49
136
0
94
[truncated: 18 more columns]
