# Supplementary material for: Longitudinal kinetics of RBD+ antibodies in COVID-19 recovered patients over 14 months
Source: PLoS Pathog. 2022 Jun 3;18(6):e1010569. doi: 10.1371/journal.ppat.1010569 (PMC9200310; doi:10.1371/journal.ppat.1010569)
Supplement: S1 Data — (ZIP) [file ppat.1010569.s010.zip › S1_Data/Fig_6G_Table.csv]

	V1	0 DFVx1	8 DFVx1	8 DFVx1	8 DFVx2
103	16.09184	5.647927759	43.93651
106	19.72507	6.908659429	54.89489
108	40.81887	19.26837904	24.25713
111	58.58091	6.713323896	78.238
112	68.53364	14.88373857	37.64121
114	15.52564758	5.045172937	24.38315
116	23.43219	4.628810174	55.62358
117	23.36483	18.01025908	18.59249
123*	46.27343*	3.71604183673469*
125	11.43468	0.694988	35.88466
145	0.794268	1.013730444	27.39152
160*	0.960027*	1.07835459183673*
162	13.75965044	0.694988	39.78219
164	57.20005514	0.694988	35.9651
165	21.46057	2.881267284	22.41039
166	17.14603	0.694988	13.96272
168	3.132448	1.94397967	56.26379
182	9.128363642	0.694988	11.18364
196	33.82381087	9.515793009	43.55426
208	5.747004733	4.187997622	9.145238
103*		5.647927759*	43.93651*
106*		6.908659429*	54.89489*
108*		19.26837904*	24.25713*
111*		6.713323896*	78.238*
112*		14.88373857*	37.64121*
114*		5.045172937*	24.38315*
116*		4.628810174*	55.62358*
117*		18.01025908*	18.59249*
123*		3.71604183673469*
125*		0.694988*	35.88466*
145*		1.013730444*	27.39152*
160*		1.07835459183673*
162*		0.694988*	39.78219*
164*		0.694988*	35.9651*
165*		2.881267284*	22.41039*
166*		0.694988*	13.96272*
168*		1.94397967*	56.26379*
182*		0.694988*	11.18364*
196*		9.515793009*	43.55426*
208*		4.187997622*	9.145238*
YD t1=28					50.80867
TE t1=28					51.33004
YB t1=28					69.86717
OG t1=28					60.14031
DE t1=28					84.60714
AA t2=8					28.97987
ME t2=7					60.78133
AKa t2=9					69.82104
AK t2=7					47.08407
RB t2=9					45.20387
NC t2=10					87.04349
LN t1=28					33.17064
DT t2=9					31.33942
LZ t2=9					38.68684
LN t1=9				1.447231
Aka t1=9				0.46472
DT t1=8				0.392947
Ak t1=7				0.589934
YB t1=7				0.988974
TE t1=9				0.467199
AA t1=8				0.731555
YD t1=10				0.973384
