# Supplementary material for: Longitudinal kinetics of RBD+ antibodies in COVID-19 recovered patients over 14 months
Source: PLoS Pathog. 2022 Jun 3;18(6):e1010569. doi: 10.1371/journal.ppat.1010569 (PMC9200310; doi:10.1371/journal.ppat.1010569)
Supplement: S1 Data — (ZIP) [file ppat.1010569.s010.zip › S1_Data/S3C_Table_IgA.csv]

n=22	n=37	n=44	n=89
7.7118316	4.5455956	1.1856095	0.7043764
8.9843266	2.9109659	1.567888	1.0178354
12.979376	2.8566174	1.8848819	1.1154679
12.152137	2.4314962	1.1904247	0.4813486
7.3004413	3.0374201	2.0267105	0.5399985
43.454022	2.8359027	1.3113668	0.7006461
67.280762	3.0888581	1.4615032	0.9239846
5.9772539	4.2225921	1.9206579	0.6064044
6.3094315	4.8512986	1.7486247	0.4601271
25.364288	4.4902457	1.2016957	0.8094655
6.5443387	2.9832302	1.4694867	0.5027015
10.735895	4.2527039	1.4540171	0.5029815
22.841598	5.1353514	1.8810538	0.8255711
8.4143771	2.7314775	1.4325149	0.6681627
8.8767549	4.3636989	1.144814	1.008102
16.084182	2.5124335	1.5352887	0.8183339
7.3699821	4.5085658	2.1886843	0.5814057
10.165202	4.4663678	2.3165421	0.7066918
29.079374	4.129596	1.6918876	0.812025
9.0426776	4.2640333	1.3275731	0.8593244
11.398311	5.0370045	1.4230386	0.6075914
8.9702454	5.1521102	1.3675841	0.6521335
	2.9334176	1.4336946	0.5396733
	2.4147285	1.6423602	0.9117158
	2.7739704	1.1756431	0.5139576
	5.4410034	1.2047243	0.9824891
	5.1432653	1.3668392	0.7837797
	2.622319	1.408575	0.6126879
	3.2037646	1.9565542	0.3606826
	2.9243103	1.2400114	0.8397878
	5.0288347	1.3771996	0.5274205
	5.2087465	1.6589672	0.8983757
	5.5117209	1.4578057	0.8192493
	3.9694457	2.2095925	0.9860272
	5.4304378	1.8611	0.5008954
	5.3778866	1.1429103	1.12757
	5.3343142	2.065355	0.7174467
		1.6093232	1.0473987
		1.5261607	0.4026161
		1.8155952	1.0023823
		1.4149048	1.0253394
		1.4187745	0.9503372
		1.5309961	0.6352631
		1.4364127	0.6416252
			0.7789638
			0.5512994
			0.8749343
			0.6931223
			1.0620226
			1.0440746
			1.1084621
			0.4262682
			0.450236
			0.6328752
			0.3877114
			0.7832295
			0.7016538
			0.4141038
			0.5512994
			0.5783848
			0.4080611
			0.7614655
			0.8555259
			0.6852983
			1.0806126
			0.9961117
			0.4952577
			0.7324767
			0.5401163
			0.9924549
			0.6572591
			0.3286296
			1.0323769
			0.8336428
			0.3706742
			0.9857851
			0.5834595
			0.6422092
			0.4792533
			0.2702605
			0.3244385
			0.3479221
			0.5354959
			0.8409712
			0.7334762
			1.1185681
			0.4139209
			0.7198769
			1.0719627
