# Supplementary material for: Longitudinal kinetics of RBD+ antibodies in COVID-19 recovered patients over 14 months
Source: PLoS Pathog. 2022 Jun 3;18(6):e1010569. doi: 10.1371/journal.ppat.1010569 (PMC9200310; doi:10.1371/journal.ppat.1010569)
Supplement: S1 Data — (ZIP) [file ppat.1010569.s010.zip › S1_Data/S3B_Table_IgM.csv]

Iterations	Q0	Q1	Q2	Q3	Q4
1	0.325553	0.769042	1.532896	5.391286	14.90048
2	0.358784	1.155367	1.857482	4.703045	182.192
3	0.288853	0.894732	1.24797	2.583912	73.59973
4	0.411536	0.77283	1.135095	2.721579	98.73989
5	0.358784	1.031397	1.602759	3.816913	18.97423
6	0.255914	0.911627	2.317996	4.948242	73.59973
7	0.461395	0.739456	1.541116	2.957503	74.61386
8	0.198783	0.883962	1.176004	2.412266	182.192
9	0.197683	0.742294	1.028803	4.008602	98.73989
10	0.288853	0.89243	1.451795	3.397941	73.59973
11	0.288853	1.005392	1.86403	3.872919	182.192
12	0.198783	0.757416	1.411001	3.587182	22.4506
13	0.288853	1.075839	1.590084	3.595972	21.52001
14	0.197683	0.802263	1.362707	3.076008	18.52532
15	0.429363	0.928649	1.980555	5.703238	73.59973
16	0.198783	0.941708	1.556692	4.168726	16.65821
17	0.288853	0.771742	1.327661	2.915921	45.16301
18	0.197683	0.879018	2.000861	4.894167	39.62983
19	0.358784	0.918124	1.274735	3.753017	89.86485
20	0.288853	0.719065	1.112755	2.693661	18.97423
21	0.404196	0.909961	1.604736	2.705065	17.93033
22	0.197683	0.80021	1.461665	4.243953	182.192
23	0.255914	0.882871	1.455757	3.162906	98.73989
24	0.198783	0.908128	1.288116	2.6365	182.192
25	0.404196	1.009361	2.023983	4.263638	98.73989
26	0.197683	0.97061	1.94282	5.241978	25.9503
27	0.198783	0.870334	1.277889	2.477859	25.9503
28	0.255914	1.061041	1.840743	3.676312	45.16301
29	0.411536	1.023802	1.964623	4.300279	25.9503
30	0.198783	0.856923	1.798504	3.50666	89.86485
31	0.411536	0.741821	1.330033	3.154695	45.16301
32	0.507373	0.994546	1.38415	3.696021	18.97423
33	0.325553	0.964493	1.409193	3.934397	89.86485
34	0.197683	0.937419	1.222404	2.774342	74.61386
35	0.288853	0.925919	1.70015	3.809799	182.192
36	0.429363	1.069431	1.798504	3.577408	25.9503
37	0.325553	0.822135	1.496552	3.20694	98.73989
38	0.197683	0.701447	1.342539	4.477584	98.73989
39	0.507762	0.889449	1.499822	4.716325	18.97423
40	0.197683	0.799951	1.541888	2.763886	45.16301
41	0.198783	0.683393	1.261242	3.137663	45.16301
42	0.255914	0.697475	1.225568	3.587182	22.60716
43	0.404196	1.055433	2.600168	4.477412	39.62983
44	0.255914	0.814935	1.169612	2.750878	13.6492
45	0.322716	0.773304	1.406596	4.948242	39.62983
46	0.255914	0.88473	1.261242	6.072959	89.86485
47	0.322716	0.902732	1.224579	2.665809	73.59973
48	0.197683	0.885329	1.29449	2.055343	89.86485
49	0.322716	0.87027	1.423416	3.571251	182.192
50	0.288853	0.962964	1.649567	5.968946	14.90048
51	0.198783	0.764433	1.263614	3.455433	182.192
52	0.481485	0.926363	1.473834	5.435593	98.73989
53	0.424777	0.894732	1.473834	3.809799	182.192
54	0.322716	0.999941	1.327591	7.636913	74.61386
55	0.197683	0.646841	1.122121	2.817177	22.4506
56	0.322716	0.936449	1.812698	4.525584	98.73989
57	0.198783	0.916371	1.227786	3.388697	21.52001
58	0.322716	0.768947	1.317872	4.914843	98.73989
59	0.322716	0.928649	1.547607	4.162219	98.73989
60	0.288853	0.743291	1.123846	3.35218	22.60716
61	0.198783	0.924428	1.615364	3.409735	74.61386
62	0.197683	0.662527	1.165181	2.777692	98.73989
63	0.197683	0.941292	1.524737	3.872919	39.62983
64	0.43959	1.004594	1.938003	4.983735	73.59973
65	0.197683	0.8954	1.944552	3.726203	74.61386
66	0.255914	0.802263	1.636892	3.728448	74.61386
67	0.325553	0.907084	1.2769	3.729669	98.73989
68	0.288853	0.745873	1.265988	3.11759	10.12206
69	0.325553	0.854257	1.820477	6.46707	182.192
70	0.436027	1.019707	1.475539	2.722959	89.86485
71	0.255914	1.246617	1.960418	4.115079	18.97423
72	0.198783	0.99701	1.492506	4.477412	45.16301
73	0.404196	0.739456	1.257705	3.297448	98.73989
74	0.404196	0.918876	1.530456	3.737275	25.9503
75	0.255914	0.769033	1.302652	4.140839	89.86485
76	0.198783	0.76004	1.430969	3.19829	25.9503
77	0.255914	0.718199	1.286998	3.356614	11.8842
78	0.198783	0.789356	1.359508	3.356614	74.61386
79	0.197683	0.817893	1.726974	5.400962	98.73989
80	0.288853	0.909862	1.429373	3.303095	22.4506
81	0.325553	1.032088	1.875556	4.900242	39.62983
82	0.197683	0.931783	1.714873	3.359257	74.61386
83	0.197683	0.809779	1.175664	2.521109	39.62983
84	0.436027	0.8177	1.29337	4.052298	98.73989
85	0.197683	0.889709	1.30421	2.473807	18.52532
86	0.198783	0.909433	1.336057	3.426232	22.60716
87	0.197683	0.725232	1.478875	3.900575	39.62983
88	0.358784	1.129155	1.786642	3.577408	25.9503
89	0.255914	1.029221	1.649567	4.281864	25.9503
90	0.197683	1.03471	1.628038	3.514085	182.192
91	0.325553	0.789356	1.372805	4.071962	89.86485
92	0.288853	0.918872	1.665762	4.014232	22.4506
93	0.197683	0.902732	1.50666	4.293115	22.60716
94	0.322716	0.816496	1.419612	3.692267	98.73989
95	0.436027	1.038328	1.73865	3.660891	45.16301
96	0.197683	0.745873	1.496552	3.477767	182.192
97	0.255914	0.926363	1.771889	7.257896	89.86485
98	0.404196	1.024999	1.689901	7.489525	98.73989
99	0.197683	0.614885	1.227786	5.865669	98.73989
100	0.197683	0.982463	1.594671	4.733557	74.61386
101	0.288853	0.889709	1.082502	3.101643	182.192
102	0.198783	0.938773	1.332441	3.637685	18.97423
103	0.288853	1.026423	1.668426	5.286825	89.86485
104	0.197683	0.88326	1.380535	3.150215	73.59973
105	0.411536	0.851909	1.391516	2.680972	182.192
106	0.255914	0.880714	1.416022	4.165855	74.61386
107	0.198783	0.816478	1.925196	3.858416	25.9503
108	0.325553	0.901453	1.277856	3.219767	22.60716
109	0.255914	0.935696	1.364679	3.390864	182.192
110	0.197683	0.851977	1.284822	5.157075	98.73989
111	0.197683	0.933452	1.524737	3.142126	89.86485
112	0.198783	0.856923	1.41111	3.412619	18.52532
113	0.197683	0.721024	1.29449	2.671807	39.62983
114	0.424777	0.897277	1.418167	3.073556	22.4506
115	0.197683	1.02177	1.792432	5.710129	182.192
116	0.288853	0.909381	1.601803	2.961439	22.4506
117	0.325553	0.77862	1.225438	2.755107	17.93033
118	0.197683	0.957489	1.649567	3.412619	89.86485
119	0.404196	0.899567	1.405151	3.19829	182.192
120	0.288853	0.770831	1.244806	3.151596	98.73989
121	0.404196	0.726456	1.308037	2.984535	73.59973
122	0.197683	0.823994	1.230952	2.950931	74.61386
123	0.255914	0.888476	1.524737	3.096138	98.73989
124	0.358784	0.831267	1.80439	3.069093	25.9503
125	0.507373	1.096813	1.745833	3.821541	182.192
126	0.404196	0.889709	1.568435	5.29011	182.192
127	0.411536	0.910113	1.346154	3.064057	39.62983
128	0.358784	0.708907	1.346154	2.637581	98.73989
129	0.255914	0.879018	1.17881	5.47964	25.9503
130	0.197683	0.981433	1.709235	4.242363	182.192
131	0.288853	0.749047	1.295463	5.642474	98.73989
132	0.322716	0.733272	1.274735	3.887922	45.16301
133	0.322716	0.735092	1.498225	5.562351	89.86485
134	0.255914	0.964663	1.812698	3.988472	89.86485
135	0.288853	0.941559	1.327591	2.782446	39.62983
136	0.198783	0.721411	1.821364	3.505265	89.86485
137	0.404196	0.760897	1.461514	3.814554	98.73989
138	0.322716	0.912462	1.255728	2.765984	18.97423
139	0.322716	0.909862	1.426058	4.733557	182.192
140	0.424777	1.023802	1.645616	3.20694	22.60716
141	0.325553	0.707796	1.255858	3.798026	98.73989
142	0.288853	0.789938	1.176004	2.438107	17.93033
143	0.288853	0.902983	1.545614	3.097523	74.61386
144	0.288853	1.010949	1.651252	4.374147	39.62983
145	0.358784	0.883193	1.623331	5.710129	73.59973
146	0.288853	0.889709	1.597026	3.872919	45.16301
147	0.255914	0.954776	1.827436	4.338588	21.52001
148	0.464243	1.050202	1.792432	4.327337	98.73989
149	0.197683	0.892595	1.574484	3.473583	74.61386
150	0.436027	0.694925	1.208006	2.59981	74.61386
151	0.358784	1.031391	1.49836	2.987687	11.20967
152	0.476781	0.87014	1.74126	4.327337	182.192
153	0.325553	0.789356	1.363137	4.115079	21.52001
154	0.197683	0.879018	1.162053	2.400911	74.61386
155	0.464243	1.108309	1.751622	3.801419	73.59973
156	0.288853	0.933647	1.566414	3.424982	182.192
157	0.325553	0.719065	1.29449	3.122156	89.86485
158	0.197683	1.022329	1.365868	3.053529	89.86485
159	0.358784	0.719065	1.294393	3.577408	89.86485
160	0.198783	0.7961	1.435843	3.726203	89.86485
161	0.456594	0.812462	1.307774	3.104742	39.62983
162	0.322716	0.789938	1.044451	3.426232	89.86485
163	0.197683	0.935696	1.705446	4.135209	73.59973
164	0.288853	0.900523	1.497581	2.713868	182.192
165	0.197683	0.802263	1.166642	2.764541	45.16301
166	0.404196	1.083048	1.895693	3.50666	73.59973
167	0.404196	0.906877	1.336408	3.389831	39.62983
168	0.197683	0.680874	1.235698	2.943851	21.52001
169	0.507373	0.786851	1.222404	2.333848	73.59973
170	0.322716	0.883193	1.478875	2.961439	21.52001
171	0.198783	0.730471	1.755682	3.096138	98.73989
172	0.322716	0.91832	1.566414	3.753017	74.61386
173	0.358784	0.712258	1.217142	3.154695	74.61386
174	0.456594	0.882871	1.714873	3.348403	45.16301
175	0.198783	0.822135	1.598417	4.920918	45.16301
176	0.404196	0.745275	1.272363	3.317578	39.62983
177	0.255914	0.776114	1.783727	3.505265	22.60716
178	0.288853	1.005392	1.576523	4.971882	21.52001
179	0.322716	1.093551	1.880535	3.753017	98.73989
180	0.197683	0.77592	1.327661	3.356692	98.73989
181	0.288853	0.898055	1.362963	3.958966	98.73989
182	0.198783	1.002964	1.778334	4.344663	182.192
183	0.507373	1.029221	1.820477	4.371244	98.73989
184	0.322716	0.707865	1.103653	3.424982	18.97423
185	0.507373	0.916371	1.549263	3.20694	182.192
186	0.198783	1.055014	1.458198	3.557428	45.16301
187	0.424777	1.040985	1.780554	4.296866	98.73989
188	0.322716	0.928607	1.284541	3.028875	89.86485
189	0.429363	0.789938	1.420041	3.587182	21.52001
190	0.411536	1.086836	1.962965	4.078057	98.73989
191	0.322716	0.787854	1.277856	3.169289	18.97423
192	0.197683	0.878565	1.330033	2.817177	22.4506
193	0.255914	0.706602	1.391087	3.247187	45.16301
194	0.424777	0.906877	1.405151	3.424982	89.86485
195	0.358784	0.87027	1.2581	3.50666	74.61386
196	0.322716	0.92156	1.410801	6.723229	89.86485
197	0.198783	0.854804	1.472025	4.948242	89.86485
198	0.404196	0.890219	1.294393	3.193825	182.192
199	0.461395	0.810377	1.397785	3.147774	25.9503
200	0.288853	1.02177	1.359508	3.46251	22.60716
201	0.429363	1.006029	1.449387	3.154695	182.192
202	0.322716	0.726618	1.170201	2.600035	17.93033
203	0.197683	0.844057	1.498225	3.812529	89.86485
204	0.622527	1.004272	1.688252	3.420798	89.86485
205	0.197683	0.852107	1.1007	2.063561	39.62983
206	0.197683	0.918876	1.86403	4.302791	74.61386
207	0.358784	0.944076	1.614871	4.318504	89.86485
208	0.461395	0.87027	1.308037	3.818308	74.61386
209	0.358784	0.888727	1.380535	3.167904	73.59973
210	0.198783	0.802263	1.517532	2.762586	17.93033
211	0.322716	0.858851	1.698624	4.105945	39.62983
212	0.288853	0.881104	1.295744	3.737275	11.62585
213	0.325553	0.901301	1.374398	2.785093	39.62983
214	0.288853	0.891567	1.298116	3.190078	10.55064
215	0.288853	0.954638	1.227786	4.182349	98.73989
216	0.197683	0.932967	1.572933	3.405542	74.61386
217	0.322716	0.908074	1.53286	3.958966	73.59973
218	0.424777	0.755798	1.380813	4.721703	89.86485
219	0.481485	0.768817	1.365587	3.101643	98.73989
220	0.322716	0.787854	1.772448	3.154695	73.59973
221	0.255914	0.899567	1.475439	8.831178	182.192
222	0.325553	0.733272	1.161266	4.721703	45.16301
223	0.255914	0.930723	1.458198	3.167904	12.46197
224	0.255914	1.054511	1.853879	3.97347	89.86485
225	0.255914	0.97078	1.818498	4.014232	11.93259
226	0.358784	0.82741	1.581996	2.984535	73.59973
227	0.198783	0.893011	1.731502	3.889808	182.192
228	0.197683	0.69014	1.372523	4.765953	39.62983
229	0.52236	1.000814	1.566414	3.367065	22.60716
230	0.198783	0.735092	1.227786	2.680972	98.73989
231	0.325553	0.844057	1.418167	2.77952	74.61386
232	0.404196	0.941559	1.745833	4.481334	39.62983
233	0.358784	0.956304	1.459639	3.455433	73.59973
234	0.197683	1.110722	1.747374	3.858416	17.93033
235	0.197683	0.933509	1.623331	4.477412	182.192
236	0.511534	1.071227	2.071852	5.435535	74.61386
237	0.325553	0.91682	1.531414	3.833846	98.73989
238	0.322716	0.732885	1.365587	3.753017	182.192
239	0.197683	1.173615	1.610865	3.450121	14.90048
240	0.325553	0.856954	1.293089	4.327337	182.192
241	0.197683	0.716847	1.122121	1.950539	182.192
242	0.197683	0.743291	1.191574	3.409735	73.59973
243	0.358784	1.030809	1.714873	3.998222	98.73989
244	0.288853	0.949343	1.455794	3.502906	73.59973
245	0.255914	0.91682	1.641486	3.505265	21.52001
246	0.288853	1.065122	2.894109	7.927466	73.59973
247	0.322716	0.755798	1.80439	4.903993	16.65821
248	0.476781	0.719815	1.238047	4.284565	182.192
249	0.322716	0.978368	1.549263	4.206942	182.192
250	0.322716	0.909961	1.285744	2.449359	12.46197
251	0.424777	1.173615	2.770829	6.439016	182.192
252	0.255914	0.931977	1.714888	4.281864	74.61386
253	0.325553	0.790046	1.446983	3.244303	98.73989
254	0.322716	0.879018	1.277856	3.728448	12.46197
255	0.325553	0.899065	1.374398	2.965593	39.62983
256	0.442966	0.921543	1.680166	4.187978	74.61386
257	0.322716	0.972306	1.552943	3.564678	25.9503
258	0.198783	0.879698	1.372523	2.477859	12.58893
259	0.424777	0.875086	1.765817	4.115079	13.6492
260	0.540368	0.91832	1.112755	3.231476	74.61386
261	0.288853	0.907084	1.747374	5.643156	39.62983
262	0.198783	0.91832	1.643092	3.696021	74.61386
263	0.197683	0.972413	1.843764	4.284565	182.192
264	0.197683	0.721121	1.265454	3.066984	13.6492
265	0.255914	1.017506	2.264797	4.232702	74.61386
266	0.404196	0.803097	1.225568	5.028423	182.192
267	0.322716	0.907029	1.668372	3.651116	18.52532
268	0.322716	0.821876	1.391087	2.583912	98.73989
269	0.325553	0.883962	1.902742	3.007818	98.73989
270	0.429363	0.881296	1.440102	3.102367	98.73989
271	0.43959	0.888575	1.243948	2.73233	45.16301
272	0.198783	0.978926	1.437718	2.930315	18.52532
273	0.255914	0.794266	1.41123	3.988472	14.24798
274	0.411536	0.885329	1.235698	3.388697	89.86485
275	0.197683	0.814359	1.242073	4.052298	73.59973
276	0.198783	0.762979	1.294393	2.712414	182.192
277	0.197683	0.954638	1.349692	4.173714	89.86485
278	0.255914	0.736711	1.437718	2.765984	73.59973
279	0.322716	0.911158	1.549204	4.243953	25.9503
280	0.197683	0.941502	1.520348	3.405542	74.61386
281	0.358784	1.048066	1.628038	3.68449	73.59973
282	0.197683	0.902983	1.585586	2.901047	45.16301
283	0.255914	1.018058	1.516665	2.87293	89.86485
284	0.198783	0.691547	1.628038	4.140839	22.60716
285	0.43959	0.8954	1.364679	3.25941	45.16301
286	0.198783	0.62507	1.190986	2.432149	25.9503
287	0.476781	0.896688	1.253354	3.356614	73.59973
288	0.255914	0.911158	1.349789	4.019177	74.61386
289	0.288853	1.10193	1.581996	3.741029	74.61386
290	0.411536	0.921104	1.274735	3.159254	89.86485
291	0.358784	0.940038	1.80717	5.296111	14.90048
292	0.197683	0.802263	1.632394	5.782957	89.86485
293	0.255914	0.914397	1.211358	2.472726	74.61386
294	0.325553	0.88326	1.549263	3.405542	14.90048
295	0.255914	0.919169	1.495822	3.19829	25.9503
296	0.197683	0.921104	1.378071	2.773192	182.192
297	0.255914	0.999694	2.01861	7.232004	89.86485
298	0.424777	0.963135	1.747374	3.232509	22.4506
299	0.404196	0.880714	1.162799	2.377854	98.73989
300	0.197683	0.692659	1.142249	2.797944	73.59973
301	0.255914	0.778093	1.506135	3.958966	182.192
302	0.322716	0.775529	1.688252	5.296053	22.60716
303	0.436027	0.852171	1.398987	3.389831	89.86485
304	0.322716	0.733272	1.217142	2.779373	22.60716
305	0.325553	0.926363	1.18319	2.561099	98.73989
306	0.255914	0.899065	1.378071	2.817177	74.61386
307	0.325553	0.881104	1.422828	3.12387	89.86485
308	0.288853	0.789356	1.378071	2.590849	45.16301
309	0.255914	0.954638	1.925196	4.86937	39.62983
310	0.197683	0.844057	1.374456	3.427265	18.97423
311	0.481485	1.216243	2.202136	5.443889	39.62983
312	0.288853	0.641905	1.251644	3.380504	182.192
313	0.411536	0.972136	1.575499	4.01375	45.16301
314	0.325553	0.946686	1.85141	3.477767	74.61386
315	0.197683	0.73069	1.178012	3.369442	74.61386
316	0.255914	0.899065	1.549263	4.338588	182.192
317	0.325553	0.943225	1.879455	3.575049	17.93033
318	0.358784	0.909961	1.359789	2.727353	39.62983
319	0.198783	0.896688	1.404722	3.837252	182.192
320	0.198783	0.731077	1.211965	3.480126	182.192
321	0.197683	1.087698	1.80138	3.988472	89.86485
322	0.461395	0.950869	1.428907	5.016131	45.16301
323	0.322716	0.896688	1.255858	3.426232	14.90048
324	0.198783	0.901301	1.380535	3.300481	73.59973
325	0.358784	0.810377	1.499822	4.260589	182.192
326	0.198783	0.919624	1.980555	3.577941	45.16301
327	0.481485	0.971193	1.641118	3.034498	25.9503
328	0.255914	0.787854	1.360821	3.06223	74.61386
329	0.197683	0.731464	1.428907	2.961439	39.62983
330	0.198783	0.72814	1.639889	4.258068	16.65821
331	0.197683	0.909381	1.322773	3.41372	89.86485
332	0.288853	0.886339	1.142468	2.901047	39.62983
333	0.325553	0.88326	1.307774	3.359257	89.86485
334	0.198783	0.789356	1.184795	3.347527	73.59973
335	0.255914	0.902732	1.726974	5.163966	89.86485
336	0.288853	0.883193	1.747374	5.387535	45.16301
337	0.198783	0.822645	1.317493	5.462746	98.73989
338	0.288853	1.051947	1.581996	7.875113	89.86485
339	0.429363	1.176848	2.696146	4.135209	74.61386
340	0.429363	0.954776	1.492506	2.691722	45.16301
341	0.198783	0.80888	1.770213	3.480126	89.86485
342	0.322716	0.927896	1.350036	3.741029	45.16301
343	0.325553	0.739456	1.437718	3.924941	45.16301
344	0.255914	0.897259	1.140706	3.900575	45.16301
345	0.197683	0.911627	1.488555	3.490163	89.86485
346	0.255914	0.730433	1.082502	2.43208	73.59973
347	0.442966	1.030911	2.16996	4.215865	12.46197
348	0.255914	0.972136	1.628038	4.168726	25.9503
349	0.197683	0.665046	1.207327	3.338744	73.59973
350	0.358784	0.928706	1.342487	3.648757	39.62983
351	0.436027	0.724764	1.574484	3.753017	182.192
352	0.325553	0.890219	1.405151	2.942024	182.192
353	0.255914	0.829759	1.410801	3.439059	74.61386
354	0.255914	0.634364	1.405151	3.563977	74.61386
355	0.255914	0.900595	1.840544	3.887922	182.192
356	0.197683	0.745275	1.058409	3.858416	45.16301
357	0.411536	0.995656	1.52203	3.416804	89.86485
358	0.325553	1.122194	2.565164	4.284565	22.4506
359	0.255914	0.885137	1.632394	3.898194	98.73989
360	0.358784	0.89243	1.48115	3.247187	98.73989
361	0.358784	0.964663	1.569572	4.327337	182.192
362	0.322716	0.672751	1.212347	2.380569	73.59973
363	0.197683	1.125276	1.568435	3.036326	182.192
364	0.197683	0.906932	1.29449	2.874154	22.60716
365	0.198783	0.878629	1.390911	3.231476	98.73989
366	0.411536	0.740001	1.2581	1.932362	22.60716
367	0.358784	1.022329	1.918647	3.749409	22.60716
368	0.322716	0.995656	1.547607	2.904054	89.86485
369	0.197683	0.793009	1.359789	3.122156	74.61386
370	0.325553	0.677357	1.170239	4.075716	74.61386
371	0.288853	0.668139	1.556692	5.435593	89.86485
372	0.197683	1.078391	1.881628	4.733557	182.192
373	0.255914	1.017506	1.623331	7.121501	73.59973
374	0.198783	0.903024	1.982286	5.436997	89.86485
375	0.404196	0.810377	1.274735	4.022792	98.73989
376	0.288853	0.919624	1.208594	3.577408	39.62983
377	0.424777	1.03891	1.792432	3.491834	98.73989
378	0.255914	0.928649	1.640482	4.140839	89.86485
379	0.511534	1.004594	1.412675	2.736132	22.4506
380	0.358784	0.911314	1.317493	3.749409	98.73989
381	0.197683	0.741264	1.541116	3.563977	98.73989
382	0.358784	0.901453	1.24797	4.293115	39.62983
383	0.198783	0.80888	1.224579	2.365119	182.192
384	0.461395	0.898037	1.358783	3.219767	22.4506
385	0.358784	0.8177	1.496552	4.06089	73.59973
386	0.288853	0.903054	1.530456	3.498374	182.192
387	0.322716	0.864134	1.397785	4.383973	74.61386
388	0.255914	1.010949	1.668426	4.371244	17.93033
389	0.288853	0.789938	2.352554	5.727319	22.60716
390	0.197683	0.69014	1.162442	2.540289	182.192
391	0.197683	1.031391	2.641803	7.018512	39.62983
392	0.358784	0.981262	1.244806	2.817177	39.62983
393	0.404196	0.801364	1.222404	2.581349	22.4506
394	0.411536	0.879018	1.500191	3.359257	98.73989
395	0.325553	0.8954	1.449387	3.50666	182.192
396	0.288853	0.814359	1.264605	2.77952	22.4506
397	0.322716	0.978926	1.708759	4.008602	25.9503
398	0.198783	0.712678	1.888601	4.462504	89.86485
399	0.255914	0.883452	1.195032	3.812529	73.59973
400	0.322716	0.888535	1.405577	3.572083	89.86485
401	0.197683	0.928193	1.674486	4.272991	25.9503
402	0.322716	0.899267	1.409193	4.948242	89.86485
403	0.198783	1.0597	1.872696	6.466586	182.192
404	0.288853	1.016633	1.446624	3.331667	89.86485
405	0.464243	0.864233	1.224753	2.561099	11.20967
406	0.198783	0.790046	1.521944	3.065257	89.86485
407	0.429363	0.883452	1.365587	3.401093	182.192
408	0.325553	0.729094	1.057311	2.553853	74.61386
409	0.197683	0.813778	1.456324	4.182349	182.192
410	0.442966	0.764433	1.594416	3.761769	39.62983
411	0.197683	0.810313	1.408706	2.678744	89.86485
412	0.255914	0.887894	1.443308	3.151596	13.6492
413	0.404196	0.892595	1.287575	3.696021	16.65821
414	0.411536	0.87014	1.261242	2.04142	21.52001
415	0.358784	0.809731	1.293274	2.777692	89.86485
416	0.411536	1.078497	1.674486	6.206823	22.4506
417	0.404196	0.802263	1.405577	3.845431	22.60716
418	0.197683	0.861437	1.702632	3.160638	74.61386
419	0.197683	0.692407	1.269338	4.168726	182.192
420	0.43959	0.719672	1.405151	4.085573	98.73989
421	0.288853	0.744114	1.342257	4.300279	98.73989
422	0.411536	0.955153	1.406303	5.782957	22.60716
423	0.197683	0.731077	1.982016	4.481162	89.86485
424	0.424777	0.981433	2.053871	8.790587	89.86485
425	0.358784	0.717689	1.406596	5.583371	98.73989
426	0.510615	0.885311	1.205592	2.625328	98.73989
427	0.404196	0.996903	1.958725	4.344663	73.59973
428	0.255914	0.856923	1.334793	2.948005	39.62983
429	0.255914	0.885329	1.545614	5.443889	74.61386
430	0.197683	0.889449	1.549204	3.998222	98.73989
431	0.404196	0.745275	1.043733	3.473583	25.9503
432	0.288853	0.916278	1.636892	4.329755	74.61386
433	0.198783	0.924428	1.360821	3.963859	22.4506
434	0.198783	0.737419	1.359789	3.078547	25.9503
435	0.325553	0.92156	1.976272	5.435593	89.86485
436	0.288853	0.904642	1.264605	3.199322	89.86485
437	0.322716	0.745873	1.412675	2.747436	182.192
438	0.322716	0.906833	1.378071	2.828897	98.73989
439	0.198783	0.946307	1.871504	3.749409	98.73989
440	0.322716	0.821876	1.636892	3.207973	182.192
441	0.255914	0.92156	1.714873	4.014232	25.9503
442	0.510615	0.962964	1.523811	4.208846	98.73989
443	0.255914	0.769251	1.162799	3.039252	45.16301
444	0.288853	0.718199	1.054284	2.613599	98.73989
445	0.411536	0.891586	1.235675	2.405331	10.61143
446	0.255914	0.935696	1.257705	2.691433	73.59973
447	0.325553	0.950221	1.772448	3.694626	74.61386
448	0.288853	0.977877	1.751622	4.493188	39.62983
449	0.197683	0.743485	1.222457	2.926148	89.86485
450	0.325553	0.918459	1.476238	3.120772	74.61386
451	0.198783	0.733348	1.304491	3.117029	14.24798
452	0.197683	0.759998	1.461514	4.481162	98.73989
453	0.197683	0.733272	1.174828	2.750075	73.59973
454	0.198783	0.748854	1.747892	9.013649	182.192
455	0.322716	0.883962	1.452404	3.660891	182.192
456	0.255914	0.912462	1.520348	3.622949	182.192
457	0.255914	0.725022	1.314026	6.206823	182.192
458	0.198783	0.996305	1.585586	4.948242	21.52001
459	0.358784	0.743084	1.253484	3.20694	14.24798
460	0.325553	1.02177	1.696014	3.477767	12.46197
461	0.404196	0.889579	1.520348	3.104742	89.86485
462	0.404196	0.809795	1.599169	2.651267	21.52001
463	0.255914	0.628517	1.255454	2.745395	18.52532
464	0.43959	0.941502	1.514791	2.749625	182.192
465	0.288853	0.662527	1.273047	3.965795	45.16301
466	0.198783	1.01841	1.652177	2.901047	74.61386
467	0.255914	0.925919	1.791742	4.232702	74.61386
468	0.436027	1.113291	1.866148	3.50666	39.62983
469	0.197683	0.851977	1.285744	3.887922	74.61386
470	0.255914	0.799059	1.540702	3.798026	74.61386
471	0.198783	0.721411	1.406303	3.998222	14.90048
472	0.288853	0.896688	1.181863	3.41372	182.192
473	0.198783	0.692659	0.98021	1.853397	25.9503
474	0.288853	0.901202	1.373234	3.33031	89.86485
475	0.325553	0.74953	1.288019	2.884638	74.61386
476	0.198783	0.85829	1.307774	2.72813	22.60716
477	0.404196	0.946856	1.757508	5.443889	182.192
478	0.411536	0.981343	1.963974	3.97347	39.62983
479	0.197683	0.677357	1.067092	2.785093	74.61386
480	0.325553	0.950976	1.322773	2.797944	18.97423
481	0.198783	0.629212	1.050359	2.553853	25.9503
482	0.424777	0.849212	1.224579	2.400911	12.58893
483	0.436027	1.046614	1.791742	3.480126	25.9503
484	0.507373	0.889709	1.623331	2.888495	98.73989
485	0.198783	0.972413	1.812698	3.587182	89.86485
486	0.255914	0.917567	1.881628	3.826688	73.59973
487	0.255914	1.006953	1.961967	4.948242	74.61386
488	0.545552	0.97198	2.051715	5.576479	182.192
489	0.255914	0.889709	1.252495	2.686746	182.192
490	0.442966	0.908685	1.435843	2.895965	25.9503
491	0.288853	0.789222	1.255858	2.840626	22.4506
492	0.197683	0.8177	1.190255	3.125679	17.93033
493	0.288853	1.022329	1.857482	5.881803	74.61386
494	0.197683	1.168769	1.92034	4.9483	39.62983
495	0.436027	0.902831	1.317493	3.302244	39.62983
496	0.197683	0.949343	1.499492	4.237141	89.86485
497	0.436027	0.907267	1.778334	2.983533	22.4506
498	0.255914	0.800782	1.391087	2.950931	89.86485
499	0.197683	0.898037	2.143437	4.525584	182.192
500	0.255914	0.906778	1.38415	4.115079	74.61386
501	0.404196	1.019149	1.495822	4.162219	182.192
502	0.288853	0.775529	1.336154	2.750878	98.73989
503	0.198783	0.881296	1.365587	3.46251	22.4506
504	0.197683	0.904642	1.443341	3.151596	25.9503
505	0.358784	1.004272	1.45392	3.392882	39.62983
506	0.325553	0.894983	1.420041	3.41392	74.61386
507	0.197683	0.77283	1.430715	3.998222	98.73989
508	0.358784	0.744259	1.184795	2.668368	25.9503
509	0.197683	0.904959	1.567168	3.420798	74.61386
510	0.322716	0.805178	1.216084	3.223265	45.16301
511	0.255914	0.908074	1.492506	2.826675	182.192
512	0.511534	1.034107	2.017157	3.652511	39.62983
513	0.429363	0.77862	1.217731	2.462333	14.90048
514	0.358784	0.885311	1.641118	7.989348	182.192
515	0.198783	0.819061	1.379231	3.480126	182.192
516	0.429363	0.887894	1.460068	3.357647	98.73989
517	0.197683	0.748854	1.211758	2.062324	9.253975
518	0.197683	0.899586	1.632055	4.493015	89.86485
519	0.429363	0.97061	1.958725	4.717953	74.61386
520	0.358784	0.73564	1.166642	3.081645	98.73989
521	0.358784	0.969105	1.389346	5.241978	74.61386
522	0.197683	0.938773	1.48032	3.41392	17.93033
523	0.255914	0.918872	1.391325	3.753017	39.62983
524	0.515268	1.160922	1.901588	5.109861	74.61386
525	0.43959	0.883962	1.7068	3.97347	89.86485
526	0.424777	0.906833	1.359508	3.065994	89.86485
527	0.322716	0.694475	1.412675	3.078547	182.192
528	0.411536	0.773253	1.477745	4.072428	74.61386
529	0.197683	1.063471	1.877294	3.348403	22.4506
530	0.52236	0.91682	1.532053	5.330872	39.62983
531	0.411536	0.925464	1.346154	2.704411	182.192
532	0.255914	0.856954	1.85141	4.314042	74.61386
533	0.198783	0.964493	1.439526	4.008602	22.60716
534	0.197683	0.754191	1.390629	4.135209	182.192
535	0.255914	0.809731	1.247111	3.50666	182.192
536	0.255914	0.830262	1.572933	2.886386	182.192
537	0.197683	0.945433	2.1106	5.109861	182.192
538	0.325553	0.978756	1.978081	4.380222	182.192
539	0.325553	0.854804	1.287986	2.961439	45.16301
540	0.255914	0.881104	1.392961	2.747436	182.192
541	0.197683	0.735092	1.429304	3.587182	25.9503
542	0.288853	0.732885	1.38415	4.300279	18.97423
543	0.198783	0.721024	1.696014	3.389831	182.192
544	0.325553	0.971609	1.365868	4.371071	182.192
545	0.198783	1.048504	1.873863	3.809799	182.192
546	0.198783	0.739413	1.404722	3.58491	98.73989
547	0.198783	1.025039	1.488984	3.169289	18.97423
548	0.404196	0.918872	1.392719	2.791081	22.60716
549	0.197683	0.721411	1.302652	2.815349	98.73989
550	0.515268	0.951683	1.746958	4.711878	74.61386
551	0.197683	0.899586	1.110279	2.775205	39.62983
552	0.197683	1.098444	1.786642	4.338588	39.62983
553	0.442966	0.933647	1.651252	4.115079	98.73989
554	0.255914	0.730303	1.282469	3.401093	17.93033
555	0.255914	0.881296	1.295463	3.097523	98.73989
556	0.481485	1.045437	1.549263	4.258068	21.52001
557	0.411536	0.941502	1.688252	3.578803	89.86485
558	0.358784	0.918124	1.263614	3.74488	182.192
559	0.255914	0.730471	1.144207	2.9501	18.97423
560	0.197683	0.807418	1.294393	2.531308	18.52532
561	0.197683	0.769251	1.169612	2.934469	21.52001
562	0.429363	0.731464	1.171895	4.477584	73.59973
563	0.325553	0.927953	1.170827	2.755849	89.86485
564	0.255914	1.007176	1.857958	7.545512	98.73989
565	0.358784	0.814935	1.73865	3.924941	89.86485
566	0.255914	1.084558	1.793861	4.477412	98.73989
567	0.198783	0.928193	1.349789	2.678744	89.86485
568	0.198783	0.91832	1.418167	4.968131	182.192
569	0.476781	0.864037	1.33193	3.587794	98.73989
570	0.424777	0.802263	1.224753	3.342929	18.52532
571	0.197683	0.731077	1.412675	3.244303	39.62983
572	0.198783	0.919624	1.345873	3.028875	25.9503
573	0.197683	0.943952	1.550973	5.387535	89.86485
574	0.255914	0.725624	1.102735	2.763886	74.61386
575	0.411536	0.914197	1.31759	2.472726	45.16301
576	0.197683	0.745275	1.132948	2.984535	182.192
577	0.325553	0.911368	1.85141	4.9483	98.73989
578	0.404196	0.794266	1.367529	2.777692	45.16301
579	0.197683	0.861997	1.255357	2.771365	11.55192
580	0.325553	0.8954	1.253484	4.199677	182.192
581	0.197683	0.87014	1.170239	2.081222	182.192
582	0.288853	0.718199	1.149493	2.114916	74.61386
583	0.197683	0.801681	1.365587	4.617243	98.73989
584	0.507373	0.8177	1.700927	2.716097	16.65821
585	0.429363	0.726231	0.979395	2.539479	9.986808
586	0.442966	0.911714	1.418167	3.837252	74.61386
587	0.288853	0.8954	1.355771	4.924668	89.86485
588	0.481485	0.906932	1.424636	3.577408	98.73989
589	0.464243	1.048066	1.723973	4.462504	13.6492
590	0.411536	0.692407	1.312735	3.06223	22.60716
591	0.197683	0.954581	1.472025	4.284565	89.86485
592	0.197683	0.902732	1.294393	1.828733	11.8842
593	0.547222	0.899567	1.544017	6.944388	182.192
594	0.255914	0.911158	1.599169	4.296866	98.73989
595	0.255914	0.964493	1.552514	3.958966	74.61386
596	0.358784	0.718199	1.191737	2.043113	14.24798
597	0.404196	0.85911	1.866148	4.948242	182.192
598	0.197683	1.115607	2.098683	5.435535	73.59973
599	0.288853	0.935891	1.437718	4.263638	39.62983
600	0.325553	0.885137	1.261242	2.95335	22.60716
601	0.404196	0.903632	1.72461	6.206823	16.65821
602	0.288853	0.816478	1.45392	2.625328	73.59973
603	0.198783	0.926363	1.391087	2.205461	182.192
604	0.198783	0.935891	1.900802	7.62291	74.61386
605	0.325553	0.881104	1.265988	2.598671	25.9503
606	0.198783	0.791987	2.399522	3.812529	98.73989
607	0.255914	1.040005	1.98812	3.889808	22.4506
608	0.288853	0.931977	2.005784	5.909374	73.59973
609	0.358784	0.767872	1.473834	2.888495	74.61386
610	0.198783	0.813778	1.872696	4.471509	98.73989
611	0.255914	0.883193	1.665762	3.499407	89.86485
612	0.322716	0.922758	1.264475	3.910349	73.59973
613	0.476781	0.972826	2.252508	5.241978	74.61386
614	0.197683	0.790046	1.800466	4.314042	18.97423
615	0.404196	0.719815	1.210181	3.473583	21.52001
616	0.197683	0.886711	1.287705	3.104742	182.192
617	0.288853	0.897332	1.378071	2.889392	14.90048
618	0.288853	0.972719	1.349692	3.7044	98.73989
619	0.325553	1.025039	1.668372	4.914843	182.192
620	0.411536	1.20853	2.604625	7.335293	182.192
621	0.288853	0.715111	1.41181	3.652511	182.192
622	0.424777	0.91682	1.499822	3.402658	45.16301
623	0.461395	0.770637	1.080018	2.185368	74.61386
624	0.198783	0.770637	1.246981	3.904811	22.4506
625	0.198783	0.849212	1.438081	3.739634	98.73989
626	0.288853	0.864134	1.294393	3.833846	182.192
627	0.197683	0.962421	1.391516	7.437172	21.52001
628	0.43959	0.924428	1.812698	3.753591	182.192
629	0.411536	0.715111	1.112755	4.885335	182.192
630	0.198783	1.005714	2.108879	5.880351	98.73989
631	0.322716	1.19447	1.813056	3.477767	22.4506
632	0.358784	0.878629	1.206338	2.961439	39.62983
633	0.198783	0.935891	1.696014	4.260589	89.86485
634	0.322716	1.004594	1.343478	4.260857	89.86485
635	0.322716	0.741264	1.073884	2.779373	39.62983
636	0.197683	0.694475	1.2581	3.147774	22.4506
637	0.198783	0.775073	1.288116	3.652511	73.59973
638	0.325553	0.880714	1.57323	4.471336	73.59973
639	0.476781	0.976194	1.689251	3.728448	98.73989
640	0.197683	0.911714	1.404722	3.053913	45.16301
641	0.197683	0.720417	1.108502	1.973246	45.16301
642	0.325553	0.981343	1.569572	3.875305	18.52532
643	0.197683	0.92825	1.298116	3.338744	74.61386
644	0.197683	0.742982	1.161266	3.190078	98.73989
645	0.255914	0.995656	1.566414	3.418021	182.192
646	0.404196	0.964493	1.798318	3.50666	25.9503
647	0.411536	0.901719	1.336154	3.267264	98.73989
648	0.325553	0.720417	1.210769	3.101643	25.9503
649	0.198783	0.738682	1.25487	2.540278	25.9503
650	0.197683	0.881296	1.764306	4.611613	182.192
651	0.429363	0.920666	1.590084	3.563977	182.192
652	0.322716	0.971026	1.409193	3.424982	98.73989
653	0.197683	0.698276	1.426058	2.891501	39.62983
654	0.404196	0.726618	1.247111	3.577408	11.18092
655	0.322716	0.891567	1.780554	4.09846	14.90048
656	0.322716	1.119212	2.05214	5.163966	25.9503
657	0.198783	0.879018	1.549263	3.244303	182.192
658	0.436027	0.77862	1.749568	7.827257	98.73989
659	0.197683	0.943225	1.437652	4.227072	89.86485
660	0.325553	0.719815	1.108502	2.494112	39.62983
661	0.288853	0.77592	1.183389	3.348403	18.97423
662	0.424777	0.964663	1.75564	4.182349	89.86485
663	0.358784	0.907084	1.757508	3.773456	39.62983
664	0.288853	1.01841	1.68462	4.733557	98.73989
665	0.322716	0.919888	1.652906	4.237141	182.192
666	0.404196	0.856413	1.332538	4.448441	25.9503
667	0.197683	0.899586	1.437652	3.700228	98.73989
668	0.461395	1.016633	2.601088	4.349601	98.73989
669	0.411536	0.922758	1.831426	7.636913	89.86485
670	0.510615	0.954776	2.223471	7.985069	98.73989
671	0.255914	0.699873	1.064608	1.982078	22.4506
672	0.325553	0.708907	1.291399	3.631303	182.192
673	0.288853	0.885758	1.549204	5.888823	74.61386
674	0.198783	0.787854	1.360821	3.480126	74.61386
675	0.197683	0.933452	1.568435	4.719697	45.16301
676	0.288853	0.903024	1.297835	3.19829	16.65821
677	0.198783	0.954189	1.492506	3.397941	12.46197
678	0.288853	0.874316	1.575499	4.152867	98.73989
679	0.198783	0.874316	1.174828	2.478802	14.90048
680	0.198783	0.730303	1.302652	2.704411	13.6492
681	0.325553	0.806286	1.549263	4.135209	45.16301
682	0.325553	0.916523	1.711235	4.037295	98.73989
683	0.198783	0.909716	1.574484	4.199677	74.61386
684	0.358784	0.773024	1.29337	3.125679	98.73989
685	0.255914	0.744245	1.080018	1.787205	21.52001
686	0.255914	0.851977	1.253354	2.203725	45.16301
687	0.325553	0.878565	1.317775	4.175629	182.192
688	0.325553	0.889709	1.240959	2.895965	45.16301
689	0.197683	0.908128	1.655751	3.380504	98.73989
690	0.322716	0.924428	1.781422	3.753017	25.9503
691	0.197683	0.844057	1.345873	4.493188	89.86485
692	0.255914	0.963947	1.374679	4.15921	182.192
693	0.288853	0.962421	1.696014	4.147216	45.16301
694	0.197683	0.881104	1.435843	2.365119	11.62585
695	0.322716	0.978197	1.41123	3.412619	45.16301
696	0.404196	0.933647	1.398987	2.942024	74.61386
697	0.198783	1.085039	2.143437	4.76601	39.62983
698	0.198783	0.964663	1.735374	3.401093	45.16301
699	0.325553	0.854257	1.618954	2.795835	98.73989
700	0.322716	0.809601	1.918647	3.872919	73.59973
701	0.358784	0.726788	1.374456	3.078547	98.73989
702	0.198783	0.809779	1.220105	2.484544	39.62983
703	0.429363	0.918124	1.590084	3.578803	18.52532
704	0.322716	0.909961	1.568435	3.750707	22.60716
705	0.464243	0.73069	1.244806	2.699435	182.192
706	0.322716	0.964663	1.327591	2.895965	182.192
707	0.358784	0.769042	1.113561	1.91739	18.97423
708	0.404196	0.858851	1.923737	4.493015	98.73989
709	0.436027	1.049746	2.069378	5.599108	45.16301
710	0.197683	0.938773	1.747374	3.372325	182.192
711	0.197683	0.925464	1.253484	2.623099	74.61386
712	0.197683	0.882199	1.342539	3.889808	74.61386
713	0.255914	0.912462	1.503137	2.613599	11.05425
714	0.325553	0.789356	1.031727	2.577227	73.59973
715	0.404196	0.904642	1.264605	3.577408	18.52532
716	0.198783	0.692659	1.241547	2.441606	18.97423
717	0.325553	0.77592	1.210181	3.786593	98.73989
718	0.322716	0.798865	1.372523	3.958966	182.192
719	0.481485	0.909961	1.222404	3.160638	16.65821
720	0.197683	0.809795	1.272363	3.651116	182.192
721	0.197683	0.976194	1.343049	2.684496	14.24798
722	0.436027	1.056256	1.883179	4.924668	98.73989
723	0.429363	0.938773	1.476238	3.889808	73.59973
724	0.325553	0.898037	1.424636	3.798026	182.192
725	0.404196	0.742982	1.380813	3.125255	39.62983
726	0.442966	1.022329	1.454299	3.773456	98.73989
727	0.461395	0.790945	1.25487	3.303095	18.52532
728	0.197683	1.016243	2.108879	3.801419	89.86485
729	0.436027	0.920807	1.783727	4.140839	182.192
730	0.197683	0.726618	1.419612	3.480126	98.73989
731	0.424777	0.883381	1.345873	3.466695	89.86485
732	0.436027	0.928607	1.45392	2.270755	73.59973
733	0.198783	0.95693	1.503137	3.104742	22.60716
734	0.255914	0.732885	1.121105	3.076008	22.60716
735	0.288853	0.729094	1.689251	3.652511	73.59973
736	0.288853	0.885137	1.391087	3.122156	17.93033
737	0.288853	0.921543	1.714888	3.409735	98.73989
738	0.255914	0.909862	1.304491	2.983533	21.52001
739	0.255914	1.042227	1.919532	3.696021	89.86485
740	0.255914	0.908128	1.380813	3.193825	22.60716
741	0.43959	0.7961	1.532053	3.491834	74.61386
742	0.424777	0.737419	1.189226	2.044694	89.86485
743	0.411536	0.911714	1.235675	3.19829	89.86485
744	0.197683	0.870334	1.166642	1.933148	182.192
745	0.197683	0.718462	1.433802	3.887922	182.192
746	0.198783	0.747887	1.218928	2.668368	73.59973
747	0.255914	0.707796	1.277856	3.563977	45.16301
748	0.322716	0.860987	1.378071	2.678188	74.61386
749	0.198783	0.765463	1.276997	2.891501	182.192
750	0.288853	0.916371	1.430715	3.169289	11.05425
751	0.288853	0.928607	1.342539	2.722959	98.73989
752	0.436027	1.164121	1.760567	3.887922	16.65821
753	0.197683	0.918421	1.827436	3.812529	89.86485
754	0.404196	1.000341	1.962149	4.227072	182.192
755	0.255914	0.963135	1.792432	4.861791	89.86485
756	0.255914	1.006953	1.751622	3.858416	182.192
757	0.411536	0.911714	1.263614	3.348403	74.61386
758	0.322716	0.708457	1.226928	3.10374	182.192
759	0.325553	0.963135	2.111075	5.447186	73.59973
760	0.255914	0.937473	1.572933	4.028576	21.52001
761	0.198783	0.891586	1.875709	4.329755	182.192
762	0.358784	0.631282	1.184049	2.54192	89.86485
763	0.442966	0.962964	1.33374	3.405542	89.86485
764	0.461395	1.184378	2.117856	5.182942	98.73989
765	0.197683	0.902983	1.556692	3.466695	74.61386
766	0.325553	0.891567	1.706149	7.409418	182.192
767	0.322716	0.904642	2.02302	4.008602	45.16301
768	0.429363	0.937419	1.879455	3.887922	25.9503
769	0.197683	0.784067	1.264605	3.578803	89.86485
770	0.404196	0.972306	1.390911	3.737275	74.61386
771	0.358784	0.954638	1.541116	3.480126	89.86485
772	0.322716	0.971193	1.340075	4.426036	98.73989
773	0.325553	0.763878	1.749568	3.505265	16.65821
774	0.197683	0.900424	1.264475	3.19244	182.192
775	0.288853	1.025347	1.590084	4.894167	182.192
776	0.322716	0.769011	1.244806	2.760825	89.86485
777	0.197683	0.68849	1.430715	3.480126	182.192
778	0.197683	0.928706	1.186397	2.892958	25.9503
779	0.358784	0.933452	1.700927	3.150215	73.59973
780	0.197683	0.972719	2.07226	5.727319	182.192
781	0.322716	1.006029	1.527141	5.096312	39.62983
782	0.197683	0.810183	1.274735	3.473583	18.97423
783	0.424777	0.932967	1.371505	2.888495	73.59973
784	0.358784	0.73266	1.50666	2.762586	89.86485
785	0.255914	0.937419	1.48032	4.293115	89.86485
786	0.411536	1.091424	1.89756	5.515716	98.73989
787	0.255914	0.918872	1.714888	5.559763	73.59973
788	0.424777	0.943537	1.355868	2.763886	98.73989
789	0.358784	0.906833	1.285744	2.901047	39.62983
790	0.325553	0.749047	1.539519	3.41372	74.61386
791	0.358784	1.005714	2.289228	5.865669	74.61386
792	0.358784	0.693814	1.837216	4.765953	89.86485
793	0.288853	0.97078	1.873895	5.782957	89.86485
794	0.43959	0.907084	2.060791	3.889808	89.86485
795	0.325553	0.858851	1.391087	4.037295	73.59973
796	0.358784	0.844057	1.374679	3.062381	89.86485
797	0.198783	0.906877	1.507854	4.318504	73.59973
798	0.198783	0.854257	1.307774	3.660891	98.73989
799	0.322716	0.940038	1.31759	2.736132	39.62983
800	0.197683	0.881104	1.479554	5.583371	89.86485
801	0.510615	1.024383	1.814195	3.660601	11.55192
802	0.442966	0.898055	1.689901	3.420798	89.86485
803	0.197683	0.856154	1.672078	3.101643	25.9503
804	0.197683	0.922758	1.503137	3.797665	22.4506
805	0.288853	0.864233	1.327591	4.086821	74.61386
806	0.411536	0.912048	1.517032	3.637685	17.93033
807	0.511534	0.790046	1.478875	3.850735	89.86485
808	0.197683	0.733348	1.496552	3.97347	39.62983
809	0.404196	0.851977	1.499822	3.12387	18.97423
810	0.288853	0.776114	1.418167	3.223265	182.192
811	0.197683	0.878629	1.391087	2.472843	45.16301
812	0.436027	0.954776	1.979591	3.357647	45.16301
813	0.424777	0.69014	1.208006	4.924668	182.192
814	0.411536	0.897277	1.430715	2.762586	89.86485
815	0.436027	0.962421	1.963659	9.291257	182.192
816	0.322716	0.941502	1.962965	4.493015	98.73989
817	0.511534	0.851977	1.419612	3.390864	22.4506
818	0.255914	0.878629	1.48032	4.105613	89.86485
819	0.540368	1.300271	3.143385	5.881803	98.73989
820	0.325553	0.712474	1.450676	3.809799	16.65821
821	0.411536	0.937667	1.698624	5.576479	98.73989
822	0.197683	0.90863	1.317872	2.709851	25.9503
823	0.404196	0.811881	1.416303	3.692267	74.61386
824	0.198783	0.898037	1.372953	2.785093	98.73989
825	0.198783	0.801144	1.746958	4.190001	25.9503
826	0.424777	1.068507	1.798318	3.502906	89.86485
827	0.198783	0.929053	1.191574	2.750878	25.9503
828	0.43959	0.930723	1.428907	4.525584	89.86485
829	0.288853	0.733348	1.424636	3.998222	182.192
830	0.255914	0.881296	1.244806	2.895965	182.192
831	0.255914	0.89128	1.572933	4.900242	73.59973
832	0.198783	0.875086	1.345873	2.826675	89.86485
833	0.436027	0.851909	1.840743	5.372627	89.86485
834	0.288853	0.730303	1.205954	2.380569	14.90048
835	0.325553	0.977412	1.572887	3.122156	98.73989
836	0.461395	0.874576	1.547607	3.684938	98.73989
837	0.288853	0.898037	1.488555	2.795835	14.90048
838	0.358784	0.890136	1.369338	4.948242	89.86485
839	0.325553	0.780877	1.380535	2.549686	25.9503
840	0.198783	0.887894	1.437652	3.039252	182.192
841	0.198783	0.729094	1.544292	3.439059	74.61386
842	0.288853	0.778093	1.497617	3.631303	21.52001
843	0.424777	0.885311	1.418167	4.383973	45.16301
844	0.197683	0.950869	1.696014	5.372627	98.73989
845	0.197683	0.789938	1.170201	2.795835	11.93259
846	0.358784	0.724764	1.472025	3.676312	98.73989
847	0.255914	0.771742	1.77042	3.505265	182.192
848	0.411536	0.962827	1.474429	3.380504	182.192
849	0.461395	0.810313	1.80439	5.865669	182.192
850	0.255914	0.882611	1.497617	2.948887	89.86485
851	0.429363	0.954581	1.594416	3.816913	89.86485
852	0.255914	0.712678	1.222404	2.750878	22.4506
853	0.255914	0.771742	1.478875	4.258068	45.16301
854	0.197683	0.899065	1.604736	5.559763	98.73989
855	0.197683	0.881296	1.169651	2.95335	18.52532
856	0.424777	0.994546	1.723973	3.798026	182.192
857	0.198783	0.695752	1.143056	2.613599	25.9503
858	0.198783	0.768947	1.097676	3.12387	182.192
859	0.322716	0.739446	1.351298	3.117029	89.86485
860	0.411536	0.849212	1.941975	4.9483	182.192
861	0.198783	0.683393	1.50666	3.357647	89.86485
862	0.198783	1.10193	1.886003	4.404588	73.59973
863	0.198783	0.730303	1.632055	3.480126	182.192
864	0.197683	0.652957	1.538298	4.15921	98.73989
865	0.198783	0.963135	1.378071	2.549686	14.90048
866	0.325553	1.006371	1.419612	2.721871	73.59973
867	0.255914	0.926363	1.549263	4.525584	45.16301
868	0.436027	0.964663	1.277986	3.402126	45.16301
869	0.322716	0.661695	1.581996	6.029709	98.73989
870	0.197683	0.8954	1.284822	3.402126	39.62983
871	0.325553	0.928843	1.461514	4.264611	182.192
872	0.322716	0.692407	1.263614	3.473583	11.93259
873	0.197683	0.97078	1.635004	3.858416	18.97423
874	0.198783	1.019707	1.553377	3.081645	182.192
875	0.592643	0.909862	1.30421	4.008602	22.60716
876	0.325553	0.865986	1.317872	3.397941	11.93259
877	0.461395	1.004594	1.359789	4.462676	89.86485
878	0.322716	0.816496	1.363234	2.501343	13.6492
879	0.288853	0.901453	1.307774	2.910945	182.192
880	0.358784	0.928091	1.909467	4.214476	22.4506
881	0.424777	0.942925	1.938003	4.64513	98.73989
882	0.197683	0.879018	1.142078	3.065257	22.4506
883	0.198783	0.892595	1.437718	3.380504	12.58893
884	0.540368	1.129841	1.813056	3.219767	182.192
885	0.197683	1.081027	1.792667	4.263638	74.61386
886	0.255914	0.909961	1.503137	3.50666	182.192
887	0.43959	0.91832	1.364679	4.350942	73.59973
888	0.322716	0.854674	1.359789	2.938699	74.61386
889	0.358784	0.748137	2.586295	4.190001	89.86485
890	0.322716	0.793009	1.455757	3.660891	73.59973
891	0.358784	0.769042	1.265988	2.334608	22.60716
892	0.288853	0.740486	1.255858	3.122156	18.52532
893	0.198783	1.06882	2.221352	5.016189	98.73989
894	0.442966	0.790046	1.540702	5.562351	22.60716
895	0.436027	0.976757	1.536204	2.987687	22.60716
896	0.197683	0.641597	1.209183	3.910349	21.52001
897	0.456594	1.10193	1.613222	4.948242	45.16301
898	0.436027	0.880714	1.2581	3.696021	98.73989
899	0.197683	0.907084	1.680166	5.314712	22.4506
900	0.198783	0.999941	1.632394	3.424982	74.61386
901	0.507762	0.883001	1.24797	5.562351	74.61386
902	0.325553	0.733376	1.112004	2.901047	73.59973
903	0.288853	0.776114	1.156677	2.513986	98.73989
904	0.255914	1.098817	1.958725	4.733557	182.192
905	0.322716	0.885119	1.636892	3.199322	98.73989
906	0.288853	0.814935	1.169024	2.713868	182.192
907	0.288853	0.854868	1.342257	2.223337	8.677452
908	0.255914	0.737419	1.272363	2.948887	98.73989
909	0.197683	0.899267	1.170396	2.141665	74.61386
910	0.255914	0.936905	1.41123	4.765953	89.86485
911	0.325553	0.935891	1.639502	3.300986	98.73989
912	0.358784	0.800782	1.141073	2.37461	17.93033
913	0.255914	0.790945	1.374456	4.263638	22.60716
914	0.411536	1.033532	1.652177	4.078057	182.192
915	0.198783	0.901202	1.706149	4.953223	74.61386
916	0.436027	0.890219	1.668372	5.016131	182.192
917	0.198783	0.900674	1.812698	4.338588	98.73989
918	0.255914	1.049811	1.541116	3.736701	17.93033
919	0.198783	0.883962	1.253354	4.024822	182.192
920	0.429363	1.038328	1.541116	2.886386	98.73989
921	0.197683	0.964663	1.426058	3.887922	74.61386
922	0.322716	0.977004	1.499822	3.412619	17.93033
923	0.198783	0.630571	1.549263	4.258068	21.52001
924	0.198783	0.769033	1.244806	2.886386	25.9503
925	0.197683	0.789356	1.317493	2.480532	74.61386
926	0.255914	0.933506	1.57323	4.165855	45.16301
927	0.358784	0.881104	1.164435	3.207973	182.192
928	0.197683	0.81916	1.404706	3.733818	25.9503
929	0.198783	0.962827	1.871504	3.7044	45.16301
930	0.198783	0.646745	1.230952	3.160638	74.61386
931	0.358784	0.981343	1.726974	4.20319	22.4506
932	0.197683	1.038328	2.033362	4.078057	74.61386
933	0.322716	0.881296	1.342257	3.773456	45.16301
934	0.198783	0.88326	1.938003	4.208846	45.16301
935	0.197683	0.935696	1.732764	3.473583	98.73989
936	0.429363	0.888284	1.60314	7.409418	73.59973
937	0.197683	0.851909	1.170396	2.948005	182.192
938	0.197683	0.716222	1.411001	2.749625	182.192
939	0.288853	0.908685	1.30528	3.380504	98.73989
940	0.255914	0.92201	1.745833	3.455433	89.86485
941	0.198783	0.814547	1.568435	3.096138	14.24798
942	0.322716	0.744114	1.091599	3.901077	89.86485
943	0.436027	1.025039	1.48115	3.491834	10.55064
944	0.255914	1.007176	1.84965	4.374147	74.61386
945	0.507762	0.912462	1.407386	2.567784	182.192
946	0.43959	0.92156	1.458198	3.97347	14.24798
947	0.358784	0.904642	1.41123	3.46251	45.16301
948	0.322716	0.911368	1.392719	3.07701	182.192
949	0.404196	0.745275	1.161266	2.938699	182.192
950	0.255914	0.92201	1.342539	2.229396	12.08842
951	0.197683	0.741821	1.209183	4.687332	74.61386
952	0.255914	0.746765	1.429673	3.47827	14.90048
953	0.288853	0.935175	1.527141	3.07701	182.192
954	0.198783	0.88377	1.751622	4.64513	182.192
955	0.411536	0.928388	1.599169	3.096138	21.52001
956	0.255914	1.072707	1.890294	3.46251	74.61386
957	0.325553	0.73069	1.110279	2.692213	89.86485
958	0.404196	0.889449	2.005784	4.477412	74.61386
959	0.404196	1.004594	1.406596	3.356614	89.86485
960	0.404196	0.975779	1.420041	2.721579	182.192
961	0.197683	0.668875	1.322773	2.540289	73.59973
962	0.198783	0.817829	1.330184	2.926148	73.59973
963	0.43959	0.898055	1.568435	6.957749	45.16301
964	0.255914	0.918421	1.50399	3.491834	45.16301
965	0.322716	0.662869	1.247111	2.901047	73.59973
966	0.429363	0.924428	1.479341	3.101643	89.86485
967	0.288853	0.73564	1.188638	3.773456	45.16301
968	0.358784	1.078128	1.757508	3.247187	74.61386
969	0.197683	0.77283	1.414707	3.159254	98.73989
970	0.325553	0.661695	1.281455	5.251804	89.86485
971	0.43959	1.022214	1.689901	3.066984	73.59973
972	0.255914	0.74599	1.751622	6.206823	98.73989
973	0.197683	0.931783	1.714873	4.173714	22.60716
974	0.198783	0.746765	1.261242	2.609744	14.90048
975	0.442966	1.101527	1.80439	3.387196	89.86485
976	0.436027	1.098444	1.726974	3.812529	25.9503
977	0.198783	0.708457	1.618954	3.68449	17.93033
978	0.255914	0.725022	1.432989	4.318504	98.73989
979	0.255914	1.024383	1.886003	3.958966	73.59973
980	0.198783	1.012591	1.410801	3.104476	22.60716
981	0.288853	0.879018	1.226928	3.660891	89.86485
982	0.288853	0.731077	1.57323	3.473583	39.62983
983	0.288853	0.716222	1.226928	2.452747	89.86485
984	0.197683	0.856154	1.623331	3.773456	89.86485
985	0.322716	0.8177	1.338732	3.41372	89.86485
986	0.197683	0.854257	1.190986	3.749409	89.86485
987	0.322716	1.05921	1.925196	4.481334	22.4506
988	0.198783	0.694925	1.038964	2.614071	17.93033
989	0.198783	1.027005	2.005784	3.753017	182.192
990	0.198783	0.717689	1.317775	5.436997	74.61386
991	0.325553	0.97061	1.585586	3.372325	73.59973
992	0.358784	0.801545	1.412675	4.085573	45.16301
993	0.404196	0.92201	1.484602	3.409735	45.16301
994	0.358784	0.910097	1.336154	3.904811	45.16301
995	0.429363	0.898037	1.553377	4.903993	74.61386
996	0.322716	0.915728	1.585608	7.180943	182.192
997	0.288853	0.858272	1.695041	3.41372	25.9503
998	0.198783	0.809779	1.246185	3.587182	14.24798
999	0.442966	1.024835	2.446444	5.163966	73.59973
1000	0.411536	0.851977	1.243948	2.05064	17.93033
1001	0.507373	0.909862	1.340677	2.988689	73.59973
1002	0.197683	0.806836	1.208006	3.797665	45.16301
1003	0.436027	0.844057	1.184795	2.565927	73.59973
1004	0.322716	0.742982	1.346154	3.958966	89.86485
1005	0.288853	0.962827	1.255858	3.063885	21.52001
1006	0.197683	0.883962	1.265988	3.125255	22.4506
1007	0.325553	0.883962	2.277556	4.140839	74.61386
1008	0.255914	0.874576	1.437718	4.052298	89.86485
1009	0.197683	0.778093	1.649567	4.327337	182.192
1010	0.429363	0.909862	1.798318	3.684938	98.73989
1011	0.456594	1.000941	1.792432	7.875113	182.192
1012	0.429363	0.888727	1.418167	4.108143	74.61386
1013	0.198783	0.742294	1.757508	3.162906	45.16301
1014	0.43959	1.01127	1.942793	4.329755	182.192
1015	0.322716	0.977304	1.544017	2.961439	22.60716
1016	0.198783	0.748854	1.211628	2.310343	89.86485
1017	0.255914	0.977412	1.572933	3.798026	182.192
1018	0.325553	0.922758	1.312783	4.50498	98.73989
1019	0.358784	1.127565	2.38431	4.374147	182.192
1020	0.358784	0.89591	1.224579	3.140125	74.61386
1021	0.288853	0.919624	1.404722	3.348403	25.9503
1022	0.197683	0.802263	1.211628	4.258068	74.61386
1023	0.322716	0.801144	1.342539	3.120772	89.86485
1024	0.255914	0.864385	1.351024	2.721193	25.9503
1025	0.404196	0.870334	1.524049	4.078057	22.60716
1026	0.436027	0.941708	1.558326	3.696021	182.192
1027	0.197683	0.896688	1.420041	3.491834	73.59973
1028	0.255914	0.662527	1.374398	3.096138	45.16301
1029	0.255914	0.733348	1.319773	2.792909	22.60716
1030	0.197683	0.802263	1.352703	2.818339	89.86485
1031	0.198783	0.870334	1.25823	2.779373	21.52001
1032	0.197683	0.628621	1.611317	3.416804	89.86485
1033	0.436027	0.896688	1.451795	3.958966	73.59973
1034	0.464243	1.00484	1.873863	5.416675	22.4506
1035	0.198783	0.978368	1.741488	2.668368	22.60716
1036	0.510615	0.999694	1.579343	4.799532	182.192
1037	0.442966	1.027005	1.288116	2.957503	89.86485
1038	0.197683	0.963135	1.346154	3.681955	98.73989
1039	0.198783	1.02177	2.586295	4.765953	98.73989
1040	0.404196	0.741264	1.186223	2.546237	39.62983
1041	0.255914	1.104113	1.708759	3.372325	74.61386
1042	0.255914	0.881104	1.294393	3.749409	182.192
1043	0.404196	0.918514	1.609959	4.272819	98.73989
1044	0.404196	0.80888	1.405151	3.739634	45.16301
1045	0.429363	0.861536	1.960418	3.887922	89.86485
1046	0.197683	0.745275	1.288116	3.676312	89.86485
1047	0.325553	0.734206	1.488555	3.154695	12.58893
1048	0.198783	0.892819	1.628038	3.68449	22.60716
1049	0.510615	0.972243	1.711235	4.493015	89.86485
1050	0.325553	0.735418	1.428907	3.100641	73.59973
1051	0.197683	0.978926	1.944552	5.70469	89.86485
1052	0.436027	1.019149	1.689901	3.46251	22.60716
1053	0.288853	0.983366	1.547607	3.660891	25.9503
1054	0.197683	0.953533	1.63417	4.329755	98.73989
1055	0.198783	1.001187	1.538298	3.317578	18.52532
1056	0.255914	0.744245	1.169024	2.892958	89.86485
1057	0.322716	1.085039	1.636574	4.968918	73.59973
1058	0.424777	0.790945	1.298116	5.387535	89.86485
1059	0.255914	0.899586	1.317493	3.078547	182.192
1060	0.515268	1.152171	2.586145	5.163966	89.86485
1061	0.288853	0.903632	1.45392	2.888495	73.59973
1062	0.198783	0.937102	1.784124	3.380504	39.62983
1063	0.288853	0.924428	1.591307	4.903993	182.192
1064	0.404196	0.708907	1.095851	1.913057	45.16301
1065	0.197683	0.74599	1.404722	3.737275	39.62983
1066	0.197683	0.738194	1.224579	3.231476	45.16301
1067	0.322716	0.996305	2.01861	6.944388	89.86485
1068	0.325553	0.717689	1.411391	3.696021	182.192
1069	0.429363	0.744245	1.108502	2.446062	22.4506
1070	0.322716	0.738194	1.312261	3.450121	45.16301
1071	0.288853	1.054531	1.886003	4.462504	182.192
1072	0.456594	0.908685	1.286085	2.763886	22.60716
1073	0.197683	0.899586	1.698624	7.285476	89.86485
1074	0.404196	0.971609	1.602759	3.397941	25.9503
1075	0.198783	0.903632	1.205824	2.484544	182.192
1076	0.288853	0.999437	1.837975	4.86937	182.192
1077	0.198783	0.720417	1.208695	3.341926	98.73989
1078	0.197683	0.902497	1.227917	3.122156	89.86485
1079	0.198783	1.000341	1.253354	2.383813	25.9503
1080	0.197683	0.943225	1.824612	5.599108	45.16301
1081	0.255914	0.902831	1.617902	3.798026	74.61386
1082	0.255914	0.854674	1.492506	3.204757	89.86485
1083	0.197683	0.769236	1.474429	3.965795	182.192
1084	0.456594	0.921543	1.411001	5.435593	89.86485
1085	0.198783	0.920571	1.591694	4.374147	182.192
1086	0.442966	0.942421	1.814195	7.208856	73.59973
1087	0.197683	0.962837	1.849409	3.07701	11.93259
1088	0.461395	1.035782	1.549263	3.573116	182.192
1089	0.411536	0.926363	2.372392	7.149072	98.73989
1090	0.288853	1.023802	1.745833	4.105945	98.73989
1091	0.197683	0.55766	0.98183	3.998222	182.192
1092	0.198783	0.809731	1.364679	3.514085	45.16301
1093	0.198783	1.058052	1.903601	4.052298	22.60716
1094	0.325553	0.88377	1.472025	2.722959	98.73989
1095	0.411536	0.747887	1.14651	2.343373	74.61386
1096	0.322716	0.981589	1.979591	3.875305	98.73989
1097	0.411536	0.956027	1.910882	3.875305	89.86485
1098	0.255914	0.936489	1.476238	3.729669	21.52001
1099	0.255914	0.904696	1.410801	3.41392	182.192
1100	0.255914	0.891586	1.85141	4.182349	89.86485
1101	0.255914	1.016633	1.29449	3.833846	73.59973
1102	0.325553	1.006617	1.355771	3.357647	45.16301
1103	0.404196	0.92201	1.283273	3.426232	98.73989
1104	0.255914	0.897332	1.252495	3.148776	16.65821
1105	0.507373	1.042135	2.455709	6.036601	98.73989
1106	0.255914	1.07209	1.674486	5.157075	22.4506
1107	0.288853	0.898055	1.538298	2.942024	182.192
1108	0.255914	0.792181	1.747374	3.684938	98.73989
1109	0.197683	0.73069	1.255728	2.77952	182.192
1110	0.43959	0.927953	1.474429	3.167904	73.59973
1111	0.255914	1.004272	1.398987	3.97347	73.59973
1112	0.325553	0.740486	1.207327	4.293115	22.60716
1113	0.198783	0.771992	1.131604	2.623099	74.61386
1114	0.198783	0.937419	1.49836	4.115079	39.62983
1115	0.411536	0.941292	1.252694	3.491834	182.192
1116	0.322716	0.88919	1.382719	3.502906	39.62983
1117	0.322716	0.874316	2.081085	4.383973	45.16301
1118	0.197683	0.821876	1.598622	3.587182	98.73989
1119	0.322716	0.914397	1.591307	4.115079	89.86485
1120	0.255914	0.881296	1.4891	5.443889	182.192
1121	0.198783	0.906778	1.873863	4.284565	74.61386
1122	0.322716	0.918421	1.359789	4.206942	182.192
1123	0.288853	0.919624	1.843764	5.436997	182.192
1124	0.197683	0.650589	1.184049	3.41372	74.61386
1125	0.322716	0.766235	1.391087	4.300279	22.60716
1126	0.197683	0.749047	1.274735	3.154695	45.16301
1127	0.198783	0.592216	1.176004	2.71863	182.192
1128	0.325553	0.764433	1.10446	4.329755	73.59973
1129	0.322716	0.807834	1.427269	3.455433	182.192
1130	0.424777	0.764433	1.689901	3.104742	21.52001
1131	0.198783	0.921681	1.473834	4.227072	22.4506
1132	0.322716	0.773304	1.342539	4.187978	73.59973
1133	0.358784	0.666782	1.079468	2.779373	182.192
1134	0.411536	0.878629	1.918647	4.426036	39.62983
1135	0.404196	0.801144	1.80138	3.402126	182.192
1136	0.197683	0.890219	1.970523	5.016131	39.62983
1137	0.197683	0.962837	1.786642	5.263657	98.73989
1138	0.255914	0.92156	1.5338	3.402126	39.62983
1139	0.197683	0.915673	1.636892	3.491834	74.61386
1140	0.358784	0.898287	1.674486	3.809799	45.16301
1141	0.288853	1.043301	1.665762	3.10374	74.61386
1142	0.288853	0.908079	1.814687	3.577408	39.62983
1143	0.325553	0.7961	1.238047	2.418431	74.61386
1144	0.429363	0.744259	1.398987	3.219767	74.61386
1145	0.198783	0.918421	1.601803	3.342929	74.61386
1146	0.322716	0.908128	1.391516	3.223265	18.97423
1147	0.197683	0.963947	1.222404	2.678744	182.192
1148	0.198783	0.899586	1.527141	3.909256	182.192
1149	0.288853	1.026245	1.520348	3.786593	39.62983
1150	0.322716	0.935891	1.446983	3.679715	73.59973
1151	0.626214	1.033532	1.792714	3.380504	16.65821
1152	0.288853	0.909318	1.264122	3.68449	17.93033
1153	0.404196	0.949758	1.517032	4.078057	74.61386
1154	0.404196	1.01127	1.747892	3.405542	98.73989
1155	0.198783	1.031391	1.85141	8.052796	182.192
1156	0.288853	0.838978	1.439526	5.819175	89.86485
1157	0.288853	0.742294	1.935194	8.539845	98.73989
1158	0.43959	0.946856	2.060791	3.753017	25.9503
1159	0.325553	0.744065	1.189226	3.889808	73.59973
1160	0.424777	0.927896	1.265988	3.557428	98.73989
1161	0.325553	0.906833	1.307774	2.30758	17.93033
1162	0.255914	0.881451	1.428907	2.904054	182.192
1163	0.411536	1.133216	1.84965	7.041142	89.86485
1164	0.429363	0.918652	1.558326	3.120772	98.73989
1165	0.198783	0.903632	1.59742	4.703045	182.192
1166	0.198783	0.716847	1.080018	2.745395	11.20967
1167	0.456594	0.977304	2.218195	4.900242	182.192
1168	0.424777	0.890219	1.261242	4.302791	39.62983
1169	0.255914	1.058914	2.159042	5.909374	182.192
1170	0.442966	0.795775	1.188638	3.1308	98.73989
1171	0.325553	0.612045	1.205385	3.253922	22.4506
1172	0.288853	0.964054	1.709235	4.214476	74.61386
1173	0.255914	0.744245	1.162799	2.115398	16.65821
1174	0.198783	0.724764	1.283273	3.372325	22.4506
1175	0.197683	0.698276	1.121105	2.895965	182.192
1176	0.198783	0.971026	1.497418	3.737275	98.73989
1177	0.288853	1.03742	2.271559	4.182349	182.192
1178	0.197683	0.900595	1.668372	3.694626	98.73989
1179	0.198783	0.85911	1.521944	3.450121	73.59973
1180	0.322716	0.778111	2.770829	7.989348	89.86485
1181	0.255914	0.713129	1.297835	3.974175	74.61386
1182	0.358784	1.078128	1.514628	3.684938	22.4506
1183	0.255914	0.764443	1.435843	4.383973	22.4506
1184	0.197683	0.88377	1.221888	3.595972	22.4506
1185	0.411536	0.632914	1.247213	3.113127	45.16301
1186	0.456594	1.000341	1.903601	4.481162	89.86485
1187	0.198783	0.932967	1.418167	3.350795	182.192
1188	0.197683	0.808575	1.834747	4.253752	98.73989
1189	0.197683	0.917567	1.636892	3.247187	74.61386
1190	0.197683	0.945593	1.590084	4.284565	21.52001
1191	0.288853	0.999694	1.2581	3.219767	25.9503
1192	0.255914	0.964663	1.632081	3.749409	22.4506
1193	0.358784	0.721411	1.649567	4.318504	74.61386
1194	0.288853	0.790046	1.102232	2.851376	45.16301
1195	0.288853	0.73069	1.255357	3.120772	39.62983
1196	0.429363	0.924428	1.668426	4.380222	182.192
1197	0.255914	0.930723	1.456297	2.773192	18.97423
1198	0.198783	0.741264	1.380535	3.369442	21.52001
1199	0.197683	0.993027	1.74126	3.924941	98.73989
1200	0.43959	0.795775	1.443308	3.615592	16.65821
1201	0.288853	0.8593	1.857958	4.078057	182.192
1202	0.198783	0.73461	1.342487	3.455433	73.59973
1203	0.198783	0.909961	1.333805	2.80787	182.192
1204	0.288853	0.975779	1.771889	3.833846	22.60716
1205	0.288853	0.730303	1.405151	3.223265	182.192
1206	0.197683	1.016633	2.179837	6.261902	45.16301
1207	0.197683	0.591732	0.901952	1.866705	18.52532
1208	0.197683	0.77283	1.204163	3.102367	89.86485
1209	0.198783	0.900595	1.602759	4.76601	98.73989
1210	0.198783	0.801364	1.252694	2.43208	98.73989
1211	0.197683	0.764433	1.131503	2.948887	21.52001
1212	0.198783	0.805333	1.753474	6.234393	182.192
1213	0.456594	0.876435	1.257242	3.151596	182.192
1214	0.198783	0.7961	1.267521	4.755159	98.73989
1215	0.197683	0.80888	1.255066	3.50666	22.60716
1216	0.322716	0.718204	1.108666	2.118404	73.59973
1217	0.429363	1.114312	2.076517	7.529997	182.192
1218	0.322716	0.918403	1.38091	3.455433	98.73989
1219	0.288853	0.875086	1.499822	3.007818	22.60716
1220	0.197683	0.809779	1.532053	4.338588	182.192
1221	0.255914	0.965076	1.48115	3.845431	89.86485
1222	0.255914	0.672751	1.264605	2.783603	21.52001
1223	0.288853	0.809731	1.590084	4.385516	98.73989
1224	0.436027	0.876453	1.219516	3.405542	22.60716
1225	0.404196	0.902732	1.521944	4.404588	182.192
1226	0.198783	0.733272	1.610865	5.508219	89.86485
1227	0.197683	0.940038	1.496552	3.514085	182.192
1228	0.411536	0.730471	1.473834	3.526242	89.86485
1229	0.461395	0.924694	1.363234	2.625328	89.86485
1230	0.197683	0.889709	1.794097	4.936521	89.86485
1231	0.197683	0.742982	1.264475	2.686746	45.16301
1232	0.322716	0.849212	1.255728	2.774342	89.86485
1233	0.197683	0.760897	1.477745	4.300279	25.9503
1234	0.288853	0.710643	1.31759	4.914843	182.192
1235	0.255914	0.849212	1.225438	3.154695	12.58893
1236	0.197683	0.647126	1.257705	3.231476	182.192
1237	0.197683	0.994546	1.645616	4.93751	22.4506
1238	0.198783	0.745275	1.549263	3.12387	11.18092
1239	0.411536	0.924694	1.458198	2.631102	39.62983
1240	0.411536	0.904959	1.359789	3.578803	39.62983
1241	0.198783	0.810377	1.332441	3.20694	11.05425
1242	0.255914	0.976344	1.649567	3.46251	98.73989
1243	0.198783	0.775974	1.641118	7.636913	98.73989
1244	0.288853	0.87027	1.106777	1.751178	45.16301
1245	0.198783	0.931783	1.80717	3.577408	45.16301
1246	0.198783	0.894983	1.408987	3.154695	73.59973
1247	0.540368	1.043675	1.80439	4.86937	182.192
1248	0.255914	0.731077	1.186223	2.616163	98.73989
1249	0.198783	0.87014	1.433232	3.380504	73.59973
1250	0.404196	0.896688	1.455757	3.247187	89.86485
1251	0.288853	0.88377	1.380535	2.777692	182.192
1252	0.198783	0.801681	1.490429	2.686746	89.86485
1253	0.288853	1.089824	1.615364	3.372325	73.59973
1254	0.288853	0.879698	1.743394	5.435333	89.86485
1255	0.198783	0.978781	1.643092	3.160638	21.52001
1256	0.197683	1.026423	1.812698	3.372325	182.192
1257	0.404196	0.927896	1.263614	3.800024	45.16301
1258	0.404196	0.861997	1.503137	3.50666	74.61386
1259	0.197683	0.849212	1.735698	4.471336	73.59973
1260	0.197683	0.809601	1.128099	3.139123	182.192
1261	0.322716	0.971193	1.840743	4.493188	74.61386
1262	0.255914	0.8177	1.285744	3.17231	98.73989
1263	0.198783	0.938773	1.735374	7.121501	98.73989
1264	0.322716	1.006854	1.460068	3.104476	14.24798
1265	0.198783	0.912242	1.404722	3.455433	22.60716
1266	0.464243	1.02177	2.017157	4.328674	74.61386
1267	0.358784	0.965076	1.780554	5.459627	89.86485
1268	0.456594	1.004783	1.933928	4.028576	73.59973
1269	0.288853	0.650166	1.243948	2.223337	98.73989
1270	0.197683	0.792181	1.390629	2.901047	74.61386
1271	0.424777	0.696661	1.476238	5.435593	74.61386
1272	0.198783	0.881104	1.343478	3.753017	182.192
1273	0.198783	0.888535	1.625941	3.753017	21.52001
1274	0.197683	0.904027	1.391516	4.075151	45.16301
1275	0.436027	1.078497	1.68462	4.327337	98.73989
1276	0.288853	0.918757	1.404706	3.402658	98.73989
1277	0.288853	0.720417	1.342539	3.122156	89.86485
1278	0.288853	0.726618	1.374456	3.19829	182.192
1279	0.255914	0.995656	1.665762	3.773456	74.61386
1280	0.325553	0.965076	1.907957	4.300279	89.86485
1281	0.255914	0.962964	1.349789	3.753017	98.73989
1282	0.404196	0.911158	1.319157	4.968131	25.9503
1283	0.461395	1.006617	1.916334	4.147216	12.58893
1284	0.255914	0.978926	1.591694	2.716097	39.62983
1285	0.198783	0.88377	1.821364	5.529898	98.73989
1286	0.325553	0.801681	1.44818	5.820627	98.73989
1287	0.404196	0.91682	1.48115	3.490163	98.73989
1288	0.456594	0.926243	1.778334	3.104742	74.61386
1289	0.288853	0.886147	1.474429	3.198729	73.59973
1290	0.411536	0.809779	1.498225	3.147774	22.4506
1291	0.255914	0.732853	1.343478	3.147774	22.60716
1292	0.255914	0.776114	0.998013	2.291957	98.73989
1293	0.411536	0.664595	1.208594	3.162906	89.86485
1294	0.197683	0.902732	1.499822	4.022792	16.65821
1295	0.322716	0.815129	1.355771	2.514501	182.192
1296	0.322716	0.898037	1.189815	2.561099	12.08842
1297	0.507373	1.03891	1.454299	2.791081	39.62983
1298	0.322716	0.899586	1.439526	3.858416	89.86485
1299	0.481485	1.075703	1.793861	5.508219	73.59973
1300	0.197683	0.784067	1.244806	3.696021	182.192
1301	0.288853	0.885137	1.31759	3.336882	22.4506
1302	0.255914	0.8954	1.659341	3.818308	98.73989
1303	0.197683	0.926297	1.674486	4.799532	18.97423
1304	0.198783	0.906778	1.628038	4.260589	98.73989
1305	0.197683	1.007176	2.334033	4.477412	18.97423
1306	0.411536	0.922758	1.906226	3.41372	22.60716
1307	0.198783	0.954581	1.38415	4.327337	74.61386
1308	0.255914	0.901719	1.567168	4.719697	73.59973
1309	0.288853	0.943537	1.336057	3.11759	25.9503
1310	0.197683	0.769033	1.391087	4.147216	98.73989
1311	0.404196	0.935696	1.389346	3.572083	22.60716
1312	0.255914	0.964493	1.429373	3.41372	74.61386
1313	0.255914	1.078314	2.455709	4.920918	73.59973
1314	0.358784	0.891567	1.479341	4.175629	45.16301
1315	0.325553	0.941502	1.614871	4.493188	98.73989
1316	0.322716	0.786851	1.208006	3.151596	182.192
1317	0.198783	0.924694	1.837975	3.20694	22.4506
1318	0.255914	1.003523	1.438081	4.493015	98.73989
1319	0.507762	0.806836	1.461904	4.349601	25.9503
1320	0.198783	0.976344	1.517032	4.717953	73.59973
1321	0.411536	0.76347	1.439526	4.273882	22.4506
1322	0.198783	1.021446	1.458198	3.563977	45.16301
1323	0.198783	0.764433	1.103653	3.652511	98.73989
1324	0.198783	0.916523	1.263614	3.199322	89.86485
1325	0.255914	0.675458	1.51522	4.666405	89.86485
1326	0.255914	0.889579	1.717121	3.41392	45.16301
1327	0.197683	1.134407	1.75303	5.049098	74.61386
1328	0.288853	0.85962	1.613222	3.10374	21.52001
1329	0.43959	0.852107	1.188638	3.247187	22.60716
1330	0.288853	1.084312	1.798318	4.037295	98.73989
1331	0.442966	0.954638	1.562824	4.869621	98.73989
1332	0.255914	0.730471	1.227917	2.984535	182.192
1333	0.198783	0.66094	1.205385	3.151596	89.86485
1334	0.198783	0.745873	1.497617	3.904811	73.59973
1335	0.43959	0.929619	1.946062	3.369442	89.86485
1336	0.442966	0.98608	1.664582	3.401093	182.192
1337	0.325553	0.88473	1.255066	2.762614	22.60716
1338	0.424777	0.814935	1.293089	2.477931	74.61386
1339	0.429363	0.915728	1.298116	2.333848	74.61386
1340	0.411536	0.898037	1.283736	3.125255	89.86485
1341	0.197683	0.976194	1.604736	3.798026	98.73989
1342	0.325553	0.908356	1.903601	4.869621	22.4506
1343	0.197683	0.698261	1.408706	3.578803	16.65821
1344	0.424777	1.085039	1.751622	3.648757	182.192
1345	0.197683	0.891567	1.269989	4.383973	74.61386
1346	0.424777	0.972413	1.643092	3.491834	25.9503
1347	0.198783	0.910113	1.517032	3.101643	14.24798
1348	0.197683	0.807418	1.165181	3.122156	12.58893
1349	0.442966	0.917567	1.80439	5.016189	74.61386
1350	0.43959	1.105702	1.60314	3.19829	21.52001
1351	0.429363	0.986431	1.735374	3.816913	98.73989
1352	0.197683	0.623449	0.972991	2.053493	182.192
1353	0.325553	0.769042	1.171573	2.51342	14.90048
1354	0.198783	0.881296	1.372805	3.041361	98.73989
1355	0.404196	1.134407	1.906226	4.182349	98.73989
1356	0.322716	0.786851	1.265988	3.958966	98.73989
1357	0.325553	0.899567	2.007294	4.920918	182.192
1358	0.43959	0.941697	1.566414	3.904811	12.58893
1359	0.197683	0.972306	1.800466	3.412619	182.192
1360	0.197683	0.743084	1.599169	4.666405	98.73989
1361	0.322716	0.981846	1.753474	5.782957	74.61386
1362	0.288853	0.954776	1.599169	3.798026	89.86485
1363	0.288853	0.802263	1.274735	3.07701	182.192
1364	0.358784	0.816924	2.079842	5.028423	74.61386
1365	0.255914	0.682017	1.12065	3.247187	11.93259
1366	0.198783	0.775311	1.436272	3.190078	22.60716
1367	0.322716	0.920126	1.440904	3.972037	74.61386
1368	0.358784	0.957489	1.549263	4.314042	182.192
1369	0.255914	0.938773	1.497617	3.139123	182.192
1370	0.197683	0.922758	2.427121	8.972238	89.86485
1371	0.198783	0.914356	1.585586	4.105945	22.60716
1372	0.404196	0.883001	1.420041	3.357872	21.52001
1373	0.322716	0.918652	1.419612	3.50666	25.9503
1374	0.255914	1.006296	1.362804	3.522264	21.52001
1375	0.288853	0.916371	1.359789	3.712779	98.73989
1376	0.424777	0.903632	1.708759	4.711878	182.192
1377	0.429363	0.870334	1.541116	3.41372	39.62983
1378	0.358784	0.764433	1.397785	4.105945	182.192
1379	0.288853	0.898037	1.205385	2.04142	18.97423
1380	0.404196	0.882871	1.591307	4.168726	74.61386
1381	0.255914	1.066299	1.576523	3.648757	182.192
1382	0.325553	1.029715	1.420041	4.365315	89.86485
1383	0.429363	0.812462	1.211758	2.601234	12.46197
1384	0.322716	1.011852	1.840743	5.028423	89.86485
1385	0.322716	0.755713	1.312783	5.819175	89.86485
1386	0.404196	0.745275	1.135857	2.87716	73.59973
1387	0.325553	0.753344	1.359508	4.028576	73.59973
1388	0.288853	0.696661	1.255858	2.910945	9.716315
1389	0.197683	0.900674	1.826362	7.99863	98.73989
1390	0.424777	1.025026	1.668426	3.934397	39.62983
1391	0.255914	0.941697	1.3879	4.024822	74.61386
1392	0.197683	0.719557	1.016879	3.078547	74.61386
1393	0.404196	0.809601	1.150011	2.792909	182.192
1394	0.404196	0.888284	1.422828	3.858416	45.16301
1395	0.288853	0.976194	1.317493	2.270755	17.93033
1396	0.197683	0.825022	2.183271	5.459627	98.73989
1397	0.197683	0.740486	1.419612	3.7044	39.62983
1398	0.322716	0.900523	1.227917	2.514501	22.60716
1399	0.198783	0.746067	1.183389	2.364637	25.9503
1400	0.255914	0.692407	1.332789	4.481334	39.62983
1401	0.198783	0.906778	1.765817	4.69862	98.73989
1402	0.198783	0.909862	1.508469	3.231476	14.90048
1403	0.322716	0.860987	1.473834	3.19244	98.73989
1404	0.526018	0.817829	1.336154	2.886386	39.62983
1405	0.255914	0.740001	1.131604	4.386901	25.9503
1406	0.255914	0.889709	1.294393	2.35437	22.60716
1407	0.322716	0.918421	1.610865	3.726203	182.192
1408	0.288853	0.692659	1.435843	3.368068	73.59973
1409	0.358784	0.708457	1.156677	3.063885	22.60716
1410	0.255914	0.88919	1.336154	2.613599	45.16301
1411	0.288853	0.77614	1.283273	3.809799	39.62983
1412	0.198783	0.790945	1.253354	4.173714	74.61386
1413	0.255914	0.592375	1.068894	2.826675	21.52001
1414	0.404196	0.892595	1.41111	4.900242	182.192
1415	0.288853	0.716222	1.175664	2.895965	182.192
1416	0.43959	0.955644	1.866148	3.348403	73.59973
1417	0.288853	0.904642	1.374398	4.191939	89.86485
1418	0.404196	0.889746	1.572933	5.576479	89.86485
1419	0.43959	0.734206	1.514628	4.052298	89.86485
1420	0.197683	0.881296	1.572933	2.987687	39.62983
1421	0.436027	1.051947	1.978081	4.284565	39.62983
1422	0.197683	0.911314	1.668426	3.7044	25.9503
1423	0.325553	0.783167	1.331366	3.466695	74.61386
1424	0.325553	0.73564	1.178012	2.77952	18.97423
1425	0.198783	0.786851	1.792714	3.577408	98.73989
1426	0.322716	0.898037	1.436272	3.416804	21.52001
1427	0.411536	0.815896	1.189226	2.780116	11.8842
1428	0.358784	0.883452	1.458198	3.728448	98.73989
1429	0.325553	0.896688	1.397785	7.938561	89.86485
1430	0.288853	0.937262	1.772448	4.15921	89.86485
1431	0.288853	0.935696	1.602759	3.473583	74.61386
1432	0.411536	0.764433	1.208598	3.051653	45.16301
1433	0.476781	0.988601	2.309811	5.436997	182.192
1434	0.358784	0.77592	1.412675	3.499407	182.192
1435	0.288853	0.902983	1.939919	3.753017	89.86485
1436	0.288853	0.917864	1.261242	2.755107	74.61386
1437	0.288853	0.92201	1.461514	4.206942	182.192
1438	0.197683	0.928607	1.317775	3.307558	89.86485
1439	0.43959	0.894983	1.498047	4.703045	89.86485
1440	0.322716	0.917567	1.408987	2.785093	182.192
1441	0.255914	0.962964	1.458198	2.901047	45.16301
1442	0.429363	0.933509	1.668426	3.199322	89.86485
1443	0.411536	1.019707	1.757508	3.974175	89.86485
1444	0.255914	0.887894	1.365587	4.253752	25.9503
1445	0.436027	0.879018	1.266899	2.721871	18.97423
1446	0.288853	0.917864	1.820477	4.314042	182.192
1447	0.198783	1.026423	1.981323	5.692416	182.192
1448	0.197683	0.689096	1.183422	2.988689	98.73989
1449	0.197683	1.049811	1.568435	2.762586	182.192
1450	0.255914	0.906833	1.636892	3.741029	39.62983
1451	0.424777	0.881104	1.429373	3.380504	45.16301
1452	0.511534	0.91682	1.277986	3.078547	21.52001
1453	0.255914	0.759236	1.792432	3.696021	89.86485
1454	0.442966	0.874316	1.295989	4.187978	25.9503
1455	0.325553	0.916371	1.843786	4.903993	73.59973
1456	0.197683	1.00484	1.821364	4.481162	74.61386
1457	0.51662	0.933452	1.439526	2.888495	7.661621
1458	0.507373	0.976591	1.674486	3.397941	98.73989
1459	0.322716	0.88326	1.261242	5.387535	182.192
1460	0.255914	0.883001	1.274822	2.608171	18.97423
1461	0.288853	0.720417	1.246315	3.297448	21.52001
1462	0.322716	0.802263	1.428907	3.480126	182.192
1463	0.255914	0.904696	1.206338	4.190001	182.192
1464	0.436027	1.071115	2.261257	5.909374	73.59973
1465	0.358784	0.902497	1.495822	3.232509	98.73989
1466	0.411536	0.929742	1.777613	3.563977	73.59973
1467	0.197683	1.107526	1.668805	4.351114	182.192
1468	0.198783	0.768817	1.171573	3.587182	89.86485
1469	0.322716	0.876453	1.437718	5.867121	74.61386
1470	0.322716	0.870334	1.277889	4.293115	182.192
1471	0.322716	0.875086	1.187143	2.722959	18.97423
1472	0.255914	0.744114	1.164435	1.982657	25.9503
1473	0.198783	0.912462	2.243632	5.109861	14.90048
1474	0.197683	0.69014	1.418167	3.159254	73.59973
1475	0.358784	0.921104	1.772448	5.909374	182.192
1476	0.197683	0.719672	1.866148	4.263638	25.9503
1477	0.442966	0.956027	1.566414	4.243953	182.192
1478	0.322716	0.919624	1.497418	3.151596	39.62983
1479	0.322716	0.807418	1.746958	7.522364	73.59973
1480	0.43959	1.029715	1.8106	3.223265	89.86485
1481	0.198783	1.031327	1.798504	3.749409	182.192
1482	0.198783	0.740001	1.261441	2.926148	89.86485
1483	0.197683	0.744114	1.211628	2.773192	98.73989
1484	0.424777	0.910113	1.50666	3.17231	98.73989
1485	0.197683	0.976344	1.77042	7.33202	98.73989
1486	0.358784	0.844057	1.568435	3.02702	39.62983
1487	0.411536	0.89591	1.614871	3.401093	18.97423
1488	0.424777	0.918876	1.478446	3.637685	74.61386
1489	0.288853	0.713468	1.695041	3.426232	98.73989
1490	0.325553	0.77283	1.520348	2.684496	98.73989
1491	0.325553	0.918876	1.745833	4.477412	22.60716
1492	0.322716	1.029221	1.635004	3.875305	182.192
1493	0.442966	0.88473	1.410801	2.625328	18.52532
1494	0.511534	0.962421	1.745833	3.338744	45.16301
1495	0.255914	1.031397	1.960418	8.423494	74.61386
1496	0.424777	0.987876	1.981323	4.915846	89.86485
1497	0.197683	0.888575	1.745833	4.078057	22.4506
1498	0.197683	0.730471	1.272363	2.205461	39.62983
1499	0.255914	1.163137	1.615364	3.578803	74.61386
1500	0.325553	0.930723	1.698134	3.113127	74.61386
1501	0.255914	0.929619	2.023983	4.052298	45.16301
1502	0.464243	1.02177	1.359789	4.190001	73.59973
1503	0.322716	0.909961	1.872696	3.151596	182.192
1504	0.255914	0.787854	1.112004	3.875305	18.97423
1505	0.198783	0.976174	1.38415	3.198729	11.93259
1506	0.197683	0.881104	1.406206	3.199322	39.62983
1507	0.198783	0.749047	1.106777	2.59789	74.61386
1508	0.424777	0.883001	1.618954	4.300279	182.192
1509	0.197683	0.897259	1.327591	3.231476	74.61386
1510	0.322716	0.928607	1.599169	5.583371	98.73989
1511	0.436027	0.903802	1.729585	4.744266	45.16301
1512	0.197683	0.74599	1.28964	4.263044	74.61386
1513	0.322716	0.886339	1.706149	3.889808	89.86485
1514	0.322716	0.907084	1.659341	5.016131	182.192
1515	0.429363	0.809779	1.495822	3.90197	89.86485
1516	0.507373	1.023802	1.831426	4.263638	98.73989
1517	0.358784	0.883001	2.015464	3.380504	74.61386
1518	0.255914	0.972413	1.794359	4.168726	25.9503
1519	0.404196	1.056256	1.596012	4.224246	182.192
1520	0.288853	0.742982	1.674486	6.46707	98.73989
1521	0.442966	0.898287	1.492506	2.736686	39.62983
1522	0.404196	0.74148	1.21117	2.577227	98.73989
1523	0.288853	0.658232	1.106777	3.402126	12.46197
1524	0.255914	0.743084	1.451795	3.19829	14.90048
1525	0.197683	0.747693	1.418167	4.208072	89.86485
1526	0.358784	0.851977	1.602759	3.405542	12.58893
1527	0.197683	0.879018	1.274735	2.540289	98.73989
1528	0.288853	0.897259	1.479554	4.008602	98.73989
1529	0.288853	0.872419	1.255858	2.580855	18.52532
1530	0.197683	0.851909	2.171354	8.417461	98.73989
1531	0.464243	0.781257	1.428907	3.696021	182.192
1532	0.288853	0.77592	1.478875	3.232509	74.61386
1533	0.198783	0.928649	1.46311	4.349601	182.192
1534	0.429363	1.160549	1.75303	4.110593	74.61386
1535	0.325553	0.776114	1.257705	3.473583	18.97423
1536	0.322716	0.932967	1.342539	2.671807	182.192
1537	0.325553	0.904696	1.625941	4.329755	182.192
1538	0.404196	0.87014	2.02151	8.219669	89.86485
1539	0.198783	0.803811	1.143056	2.895965	182.192
1540	0.288853	0.8954	1.392438	4.365315	73.59973
1541	0.197683	0.884748	1.562824	3.356614	73.59973
1542	0.198783	0.928706	1.437652	2.747847	21.52001
1543	0.197683	1.04574	1.520348	3.405542	45.16301
1544	0.325553	0.959995	1.404722	2.984535	89.86485
1545	0.411536	0.964493	1.73865	3.38858	98.73989
1546	0.404196	0.738682	1.224579	3.511202	22.4506
1547	0.545552	0.976194	1.428907	3.74488	89.86485
1548	0.322716	0.902497	1.255858	2.38473	18.52532
1549	0.198783	1.032088	1.649567	4.085573	182.192
1550	0.429363	0.975779	1.763797	3.900575	98.73989
1551	0.411536	0.91832	1.649567	3.244303	89.86485
1552	0.288853	0.928388	1.544292	4.140839	74.61386
1553	0.322716	1.000341	1.767861	3.694626	89.86485
1554	0.404196	0.904696	1.715307	3.490163	182.192
1555	0.198783	0.729696	1.317872	2.185368	182.192
1556	0.429363	0.909961	1.618954	3.50666	22.4506
1557	0.197683	0.775529	1.269989	4.119044	182.192
1558	0.411536	0.81916	1.416303	3.858416	21.52001
1559	0.404196	0.971193	1.336057	2.797944	25.9503
1560	0.197683	1.006029	1.938003	3.247187	74.61386
1561	0.288853	0.883962	1.374456	2.886386	11.55192
1562	0.198783	0.668541	1.429673	4.140839	182.192
1563	0.464243	0.972243	1.452703	3.578803	74.61386
1564	0.411536	0.918421	1.492506	3.19829	22.60716
1565	0.197683	0.769251	1.169024	2.88346	74.61386
1566	0.198783	0.716222	1.162053	3.063029	74.61386
1567	0.322716	0.883001	1.359508	3.167904	25.9503
1568	0.322716	0.810377	1.46311	4.338588	89.86485
1569	0.255914	0.783109	1.574484	3.732191	18.97423
1570	0.325553	0.879018	1.128906	2.690804	22.60716
1571	0.197683	0.635545	1.08374	3.125255	45.16301
1572	0.197683	0.918421	1.499822	6.234393	22.60716
1573	0.358784	0.767204	1.349853	2.987687	45.16301
1574	0.197683	1.001187	1.374456	2.874154	12.46197
1575	0.198783	0.741821	1.005751	2.750878	73.59973
1576	0.198783	0.8954	1.308037	2.817177	21.52001
1577	0.197683	0.971609	1.757508	3.872919	73.59973
1578	0.404196	1.068189	1.44818	4.374147	74.61386
1579	0.511534	1.00484	1.372805	3.070458	73.59973
1580	0.325553	0.918421	1.836162	5.599108	25.9503
1581	0.456594	0.851909	1.314026	2.680972	21.52001
1582	0.322716	0.888145	1.410801	3.62842	74.61386
1583	0.464243	0.977294	1.883179	4.327337	25.9503
1584	0.288853	0.751553	1.506135	3.58491	98.73989
1585	0.325553	1.001718	1.455794	3.405542	18.97423
1586	0.358784	0.964663	2.05214	7.231486	182.192
1587	0.436027	0.928706	1.780554	2.625328	25.9503
1588	0.358784	0.77283	1.471849	3.46251	182.192
1589	0.456594	0.880895	1.745833	3.46251	45.16301
1590	0.288853	0.962964	1.820477	3.122156	22.60716
1591	0.198783	1.029715	1.532053	3.571251	182.192
1592	0.464243	0.942818	1.649206	3.372325	73.59973
1593	0.288853	1.098939	2.527795	5.782957	182.192
1594	0.325553	0.883001	1.836162	4.703045	74.61386
1595	0.198783	0.94888	1.558326	3.7044	89.86485
1596	0.442966	0.877462	1.438081	4.014232	89.86485
1597	0.198783	0.899586	1.524737	2.613599	182.192
1598	0.411536	0.854868	1.405151	4.008602	98.73989
1599	0.325553	0.911158	1.443308	3.317578	16.65821
1600	0.442966	0.928706	1.614871	2.987687	74.61386
1601	0.197683	1.031397	1.745833	4.446963	89.86485
1602	0.587708	0.996903	1.541888	4.008602	182.192
1603	0.197683	0.719815	1.209183	3.173312	182.192
1604	0.197683	0.718462	1.307774	3.330665	182.192
1605	0.198783	0.889449	1.561667	4.177436	18.97423
1606	0.255914	0.719557	1.224579	2.553853	98.73989
1607	0.198783	0.889771	1.86403	3.74488	73.59973
1608	0.404196	1.083048	1.556692	4.108143	89.86485
1609	0.322716	0.905737	1.534587	4.152867	182.192
1610	0.255914	1.009682	1.539519	2.691722	22.60716
1611	0.404196	0.897277	1.86403	5.576479	98.73989
1612	0.43959	0.897259	1.373234	3.207973	74.61386
1613	0.197683	0.891567	1.541106	5.400962	73.59973
1614	0.322716	0.754243	1.498225	5.049098	18.52532
1615	0.358784	0.999694	1.575499	3.390864	74.61386
1616	0.255914	1.125276	1.901908	5.479582	45.16301
1617	0.404196	0.962827	1.936272	3.661824	74.61386
1618	0.436027	0.85911	1.761696	4.425864	98.73989
1619	0.358784	0.898055	1.680166	5.909374	45.16301
1620	0.358784	0.925919	1.24797	3.97347	73.59973
1621	0.436027	0.85962	1.539519	3.872919	98.73989
1622	0.288853	0.971609	1.798318	3.798026	21.52001
1623	0.198783	0.732885	1.31759	4.314042	98.73989
1624	0.197683	0.880714	1.446624	3.46251	22.4506
1625	0.358784	0.844057	1.304491	2.631102	18.52532
1626	0.288853	0.962964	1.594671	3.135554	13.6492
1627	0.255914	1.009682	1.875709	7.231486	25.9503
1628	0.255914	0.971026	1.689071	4.329755	182.192
1629	0.358784	1.078128	1.668372	4.477584	18.97423
1630	0.325553	1.043301	2.71873	4.765953	21.52001
1631	0.43959	0.937262	1.812698	4.258068	89.86485
1632	0.255914	0.897259	1.246981	1.881171	18.97423
1633	0.197683	0.769033	1.212347	4.344663	182.192
1634	0.325553	0.899065	1.096658	2.987687	182.192
1635	0.404196	0.870334	1.286085	3.162906	182.192
1636	0.481485	0.899065	1.404722	2.948005	182.192
1637	0.404196	0.904642	1.406596	2.987687	73.59973
1638	0.358784	0.996305	1.641118	3.247187	21.52001
1639	0.198783	0.733272	1.405151	2.750878	25.9503
1640	0.404196	0.762717	1.16723	2.747847	98.73989
1641	0.515268	1.001187	1.599169	4.237141	89.86485
1642	0.197683	0.897332	1.50666	2.37461	182.192
1643	0.404196	0.801144	1.460068	3.231476	98.73989
1644	0.197683	0.725624	1.29449	3.193825	182.192
1645	0.197683	0.854868	1.28337	3.46251	89.86485
1646	0.197683	1.018968	1.812698	4.293115	73.59973
1647	0.288853	0.870334	1.274822	3.30857	21.52001
1648	0.255914	0.898037	1.650768	4.471336	182.192
1649	0.288853	0.898287	1.205592	2.686746	39.62983
1650	0.255914	0.744245	1.410801	2.668368	14.24798
1651	0.255914	0.741821	1.314026	3.41392	89.86485
1652	0.197683	0.884748	1.406596	2.762586	89.86485
1653	0.288853	0.962827	1.374456	4.115079	182.192
1654	0.197683	0.800782	1.104077	2.616163	12.46197
1655	0.255914	0.906877	1.364679	3.681195	73.59973
1656	0.197683	0.794266	1.360821	3.696021	89.86485
1657	0.255914	0.793009	1.745833	3.577408	39.62983
1658	0.288853	1.066299	1.639502	4.327337	74.61386
1659	0.404196	0.854674	1.547607	5.881803	74.61386
1660	0.198783	0.976591	1.958725	4.300279	74.61386
1661	0.197683	0.73069	1.205954	3.988472	98.73989
1662	0.198783	0.755695	1.655751	4.383973	16.65821
1663	0.424777	0.773024	1.264749	2.681933	11.93259
1664	0.197683	0.965076	1.520348	3.207973	73.59973
1665	0.43959	0.903632	1.411001	6.755444	21.52001
1666	0.288853	1.111623	1.658291	3.424982	45.16301
1667	0.197683	0.901719	1.902742	3.480126	89.86485
1668	0.197683	0.894732	1.901908	5.296053	98.73989
1669	0.43959	0.972243	1.345873	2.779373	89.86485
1670	0.325553	0.883001	1.427269	3.904811	98.73989
1671	0.255914	0.962964	1.426058	3.081645	12.08842
1672	0.198783	0.885311	1.532053	2.514501	14.90048
1673	0.424777	1.028036	1.786642	4.318504	18.97423
1674	0.429363	0.889449	1.410132	3.120772	182.192
1675	0.198783	0.906833	1.405577	3.696021	22.4506
1676	0.322716	0.764433	1.095851	3.150215	25.9503
1677	0.429363	0.938773	1.310411	4.425864	182.192
1678	0.325553	0.941708	1.452703	3.576556	74.61386
1679	0.197683	0.783167	1.689251	3.733818	73.59973
1680	0.358784	1.022367	1.812698	6.877569	89.86485
1681	0.411536	0.926363	1.575499	3.577408	73.59973
1682	0.197683	0.878565	1.615364	3.887922	74.61386
1683	0.325553	1.029221	1.649567	3.696021	73.59973
1684	0.255914	0.699873	1.659341	3.473234	11.55192
1685	0.197683	0.739413	1.204163	2.354204	98.73989
1686	0.197683	0.898055	1.140706	2.581349	89.86485
1687	0.325553	0.894831	1.274735	3.578803	182.192
1688	0.322716	0.784067	1.252495	4.481334	89.86485
1689	0.255914	0.924694	1.983796	4.100819	74.61386
1690	0.411536	0.864233	2.217472	7.523352	182.192
1691	0.255914	0.923209	1.867248	7.38597	45.16301
1692	0.436027	0.695752	1.333348	3.039252	21.52001
1693	0.288853	0.904584	1.672078	3.62842	45.16301
1694	0.255914	0.897259	1.288019	3.151596	89.86485
1695	0.322716	0.977294	1.979591	5.016189	182.192
1696	0.442966	0.798281	1.843102	5.251804	25.9503
1697	0.198783	0.698018	1.110279	2.567008	98.73989
1698	0.197683	0.854804	1.477745	2.111749	7.946277
1699	0.198783	1.090313	2.38431	5.70469	89.86485
1700	0.436027	0.927769	1.498225	2.595923	25.9503
1701	0.322716	0.91832	1.437652	3.38162	22.60716
1702	0.322716	0.918876	1.607555	3.081645	39.62983
1703	0.411536	0.981343	1.474429	3.372325	12.46197
1704	0.198783	0.877462	1.365587	2.494112	98.73989
1705	0.288853	0.879698	1.28337	3.139123	45.16301
1706	0.255914	0.878565	1.496552	3.473583	25.9503
1707	0.411536	1.01127	1.652177	2.747436	182.192
1708	0.325553	0.765463	1.708759	4.968918	73.59973
1709	0.322716	0.898055	1.30421	3.786593	25.9503
1710	0.255914	0.933647	1.590084	3.801419	182.192
1711	0.288853	0.880714	1.349789	3.207973	25.9503
1712	0.198783	0.735092	1.530456	3.587182	89.86485
1713	0.197683	0.856923	1.499822	3.219767	39.62983
1714	0.404196	1.010949	1.649567	2.957503	74.61386
1715	0.198783	1.168769	2.02151	4.078057	182.192
1716	0.197683	0.731464	1.128099	2.543001	182.192
1717	0.436027	1.093954	1.837216	3.910349	22.60716
1718	0.255914	0.906778	1.176004	2.631102	25.9503
1719	0.197683	0.981589	1.84965	4.493015	73.59973
1720	0.476781	0.906877	1.29337	3.034498	182.192
1721	0.358784	0.918421	1.696014	3.58491	182.192
1722	0.255914	0.806188	1.3879	3.11759	21.52001
1723	0.255914	0.712678	1.410801	5.016189	89.86485
1724	0.288853	0.927953	2.002153	4.190001	74.61386
1725	0.197683	0.92201	1.676576	2.965593	74.61386
1726	0.197683	0.933506	1.418167	4.258068	182.192
1727	0.515268	0.896688	1.26631	3.50666	21.52001
1728	0.436027	0.883193	1.641118	4.019177	182.192
1729	0.197683	0.787854	1.165181	2.522191	74.61386
1730	0.198783	0.956304	1.517032	4.481162	74.61386
1731	0.255914	0.692407	1.177873	2.513986	74.61386
1732	0.424777	0.888383	1.658291	8.074123	182.192
1733	0.288853	0.717689	1.192163	2.72813	74.61386
1734	0.288853	0.972306	1.689071	3.9644	22.4506
1735	0.197683	0.937262	1.45392	2.854382	89.86485
1736	0.404196	0.981846	1.765817	4.338588	98.73989
1737	0.197683	0.769042	1.253354	2.418431	14.90048
1738	0.358784	0.897259	1.436272	3.563872	182.192
1739	0.404196	0.888476	1.682999	4.061003	73.59973
1740	0.429363	0.882611	1.389346	2.759656	182.192
1741	0.404196	0.921543	1.549263	4.314042	89.86485
1742	0.358784	1.32745	2.02302	7.62291	182.192
1743	0.255914	0.976591	1.68462	3.798026	182.192
1744	0.429363	0.924428	1.497418	3.826688	45.16301
1745	0.198783	0.879018	1.189226	1.79533	74.61386
1746	0.198783	1.087698	2.524161	5.515716	89.86485
1747	0.325553	1.053124	1.689251	2.817177	98.73989
1748	0.255914	0.908164	1.706149	3.749409	182.192
1749	0.197683	1.024835	2.202322	6.439016	98.73989
1750	0.404196	0.972826	1.798504	3.369442	17.93033
1751	0.288853	0.744114	1.827436	4.162219	182.192
1752	0.198783	0.819979	1.130195	2.616163	39.62983
1753	0.411536	0.888284	1.457183	3.692267	22.60716
1754	0.198783	0.725022	1.182722	5.692416	182.192
1755	0.198783	0.854257	1.265454	5.020255	98.73989
1756	0.424777	0.77592	1.222404	3.007818	25.9503
1757	0.197683	0.769033	1.372805	3.587182	22.60716
1758	0.198783	0.903802	1.327591	2.704411	21.52001
1759	0.358784	0.976591	1.963659	4.191939	73.59973
1760	0.411536	0.902497	1.327591	3.17231	89.86485
1761	0.436027	1.048066	1.792432	5.865669	98.73989
1762	0.322716	0.769251	1.224579	2.473807	45.16301
1763	0.198783	0.740001	1.552943	4.085573	74.61386
1764	0.322716	0.918872	1.334663	2.270755	25.9503
1765	0.288853	0.900523	1.285647	2.637581	73.59973
1766	0.322716	0.999694	1.544017	4.426036	182.192
1767	0.404196	0.713129	1.121105	2.540641	45.16301
1768	0.325553	0.800782	1.391087	3.348403	45.16301
1769	0.411536	0.769236	1.689901	4.721703	182.192
1770	0.255914	0.94517	1.404722	3.726203	22.60716
1771	0.358784	0.905737	2.565164	7.41354	89.86485
1772	0.198783	0.849212	1.436272	2.987687	45.16301
1773	0.424777	0.911158	1.317775	3.123321	182.192
1774	0.325553	0.886339	1.499822	3.491834	25.9503
1775	0.197683	0.964054	1.632055	3.850735	21.52001
1776	0.43959	0.787854	1.455794	3.007818	73.59973
1777	0.197683	0.767872	1.121396	2.601234	22.4506
1778	0.404196	1.005714	1.866148	5.425507	74.61386
1779	0.322716	0.972306	1.734331	5.248053	25.9503
1780	0.52236	0.994546	1.455757	4.900242	182.192
1781	0.322716	0.758315	1.674486	4.20319	45.16301
1782	0.358784	0.878629	1.446983	3.41392	45.16301
1783	0.358784	0.954638	1.598622	3.46251	13.6492
1784	0.43959	1.098444	1.80717	3.816913	45.16301
1785	0.322716	0.91832	1.25032	2.472843	21.52001
1786	0.255914	1.000941	1.545577	3.125255	16.65821
1787	0.436027	0.914043	1.435843	3.858416	22.4506
1788	0.198783	0.744065	1.212216	3.219767	89.86485
1789	0.198783	0.927896	1.430715	3.231476	98.73989
1790	0.404196	1.016633	1.798318	3.41372	89.86485
1791	0.197683	0.824012	1.499822	4.733557	98.73989
1792	0.197683	0.814935	1.374456	4.072428	73.59973
1793	0.197683	0.810377	1.433513	2.623099	45.16301
1794	0.456594	0.955153	1.455757	3.749409	74.61386
1795	0.288853	0.77862	1.700464	2.797944	73.59973
1796	0.43959	0.962837	1.498047	6.234877	98.73989
1797	0.255914	0.739456	1.419612	3.247187	98.73989
1798	0.197683	0.732885	1.080148	2.984535	182.192
1799	0.255914	0.668928	1.397785	2.730358	89.86485
1800	0.404196	0.938773	1.247111	4.135209	182.192
1801	0.424777	0.801681	1.668805	4.052298	89.86485
1802	0.325553	0.764433	1.264475	2.987687	73.59973
1803	0.358784	1.096813	2.116346	7.522364	39.62983
1804	0.197683	0.817829	1.272363	2.991263	73.59973
1805	0.197683	0.880895	1.562824	3.380504	74.61386
1806	0.411536	0.718204	1.08385	2.305478	74.61386
1807	0.411536	1.029221	2.283498	4.168726	89.86485
1808	0.322716	0.897259	1.944552	6.57541	98.73989
1809	0.325553	1.083048	1.708759	4.072428	89.86485
1810	0.198783	0.900523	1.41123	4.827419	98.73989
1811	0.322716	0.802069	1.558326	3.694626	45.16301
1812	0.197683	0.898055	1.454349	5.53135	98.73989
1813	0.255914	0.942925	1.615364	2.946177	73.59973
1814	0.456594	0.800782	1.420557	3.190078	39.62983
1815	0.322716	0.879018	1.255728	3.578803	182.192
1816	0.198783	0.786955	1.392961	4.273882	98.73989
1817	0.411536	0.712678	1.169612	3.439059	182.192
1818	0.404196	0.729696	1.030903	3.958966	182.192
1819	0.51662	0.8954	1.497418	3.7044	98.73989
1820	0.325553	0.919169	1.397785	3.162906	98.73989
1821	0.43959	0.870334	1.437718	4.008602	74.61386
1822	0.404196	0.945433	1.744934	3.889808	182.192
1823	0.411536	1.001187	1.460068	3.639482	73.59973
1824	0.198783	0.738682	1.265988	2.904054	22.4506
1825	0.404196	0.891567	1.153567	2.909592	18.52532
1826	0.198783	0.921487	1.496552	3.380504	89.86485
1827	0.288853	0.928649	1.558289	3.713387	182.192
1828	0.288853	0.854257	1.747374	5.109861	39.62983
1829	0.325553	0.911368	1.615833	3.58491	39.62983
1830	0.197683	0.852107	1.195032	2.508028	39.62983
1831	0.198783	0.746067	1.227786	3.198729	12.08842
1832	0.197683	0.906877	1.588696	3.162906	73.59973
1833	0.288853	1.089824	1.751622	3.420798	22.60716
1834	0.322716	0.917567	1.625941	4.376701	98.73989
1835	0.424777	1.00484	2.179837	4.968975	74.61386
1836	0.411536	0.851977	1.429373	7.060325	73.59973
1837	0.325553	0.725022	1.227786	2.657595	98.73989
1838	0.197683	0.822242	2.047481	3.809799	25.9503
1839	0.288853	1.051947	1.772448	7.850405	39.62983
1840	0.288853	0.854804	1.349692	3.198729	25.9503
1841	0.198783	0.852171	1.649567	3.749409	18.52532
1842	0.358784	1.021125	1.881628	3.405542	45.16301
1843	0.198783	0.931977	1.459639	4.164118	25.9503
1844	0.358784	0.916371	1.740542	4.187978	39.62983
1845	0.255914	0.939623	2.244635	6.284532	45.16301
1846	0.197683	0.938773	1.581996	3.833846	74.61386
1847	0.358784	1.03471	2.493492	5.447186	182.192
1848	0.197683	0.930723	1.709235	3.296232	18.52532
1849	0.198783	0.870334	1.233326	2.965593	74.61386
1850	0.197683	0.742982	1.517032	2.747436	182.192
1851	0.255914	0.809795	1.30421	3.900575	45.16301
1852	0.288853	0.899567	1.274735	3.490163	22.4506
1853	0.358784	0.896688	1.523811	3.473583	22.60716
1854	0.481485	0.894983	1.255728	3.232509	25.9503
1855	0.198783	0.800782	1.562824	4.300279	21.52001
1856	0.322716	0.708457	1.191574	2.418431	182.192
1857	0.288853	0.899586	1.531414	4.915846	16.65821
1858	0.197683	0.683393	1.24797	3.578803	182.192
1859	0.322716	0.744245	1.355771	2.613599	39.62983
1860	0.197683	1.065122	1.498225	4.127936	39.62983
1861	0.429363	0.946389	1.872696	4.072428	17.93033
1862	0.197683	0.773024	1.404722	4.078057	182.192
1863	0.424777	0.924428	1.342539	2.797944	98.73989
1864	0.461395	0.881104	1.879935	4.168726	25.9503
1865	0.43959	0.972826	1.590084	3.297448	21.52001
1866	0.197683	0.92156	1.325852	3.039252	12.58893
1867	0.255914	0.73069	1.319157	4.084096	89.86485
1868	0.255914	0.883001	1.170396	3.307558	89.86485
1869	0.197683	0.769042	1.625941	3.753017	16.65821
1870	0.288853	0.77672	1.613222	3.097523	25.9503
1871	0.255914	0.973074	1.986428	5.703238	182.192
1872	0.424777	0.918872	1.404706	4.338588	182.192
1873	0.442966	0.903632	1.252495	3.480126	25.9503
1874	0.197683	0.744114	1.498047	3.889808	18.52532
1875	0.255914	0.748854	1.458198	2.948887	182.192
1876	0.255914	0.698879	1.349789	3.24423	14.90048
1877	0.255914	0.819979	1.277889	2.820103	74.61386
1878	0.325553	0.769251	1.170827	5.251037	98.73989
1879	0.404196	1.08833	1.64219	3.439059	89.86485
1880	0.255914	0.725022	1.554388	2.755107	89.86485
1881	0.197683	0.640274	1.224753	2.820103	74.61386
1882	0.288853	0.908074	1.946062	4.01375	98.73989
1883	0.288853	1.000814	1.618954	3.151596	11.55192
1884	0.424777	0.896688	1.317493	4.9483	39.62983
1885	0.255914	0.718462	1.217142	2.704411	182.192
1886	0.322716	0.899586	1.169024	3.198729	182.192
1887	0.404196	0.762717	1.697737	4.493015	182.192
1888	0.322716	0.933506	1.2769	2.343373	9.928588
1889	0.288853	0.729696	1.283736	3.19829	17.93033
1890	0.288853	0.924694	1.263616	4.190001	21.52001
1891	0.198783	1.027545	1.947025	6.46707	39.62983
1892	0.255914	0.775529	1.131604	2.727353	74.61386
1893	0.255914	0.809795	1.821364	3.97347	182.192
1894	0.198783	0.916523	1.438081	4.425864	89.86485
1895	0.322716	0.901719	1.569572	3.726203	18.52532
1896	0.198783	0.854868	1.355771	2.820103	22.60716
1897	0.325553	0.928388	1.362707	3.151596	74.61386
1898	0.198783	0.708907	1.149423	2.616163	16.65821
1899	0.43959	0.890219	1.521944	3.473583	74.61386
1900	0.288853	1.004594	1.986428	3.910349	89.86485
1901	0.197683	0.858851	1.284541	3.473583	98.73989
1902	0.197683	1.003523	1.813056	4.344663	74.61386
1903	0.197683	0.941697	1.508469	3.924941	39.62983
1904	0.429363	1.135093	1.918647	4.036956	45.16301
1905	0.322716	0.921543	1.342539	3.24846	89.86485
1906	0.198783	0.77283	1.798318	4.920918	74.61386
1907	0.322716	0.787854	1.264605	3.684938	18.52532
1908	0.358784	0.769236	1.327591	3.875305	89.86485
1909	0.288853	0.926713	1.925196	10.41745	182.192
1910	0.255914	0.741821	1.287856	3.007818	22.60716
1911	0.424777	0.971193	1.585586	4.272819	98.73989
1912	0.325553	0.92201	1.639502	3.872919	89.86485
1913	0.288853	0.809601	1.437652	2.755849	98.73989
1914	0.255914	0.921543	1.778334	3.045824	12.58893
1915	0.197683	0.789938	1.151218	3.97347	182.192
1916	0.358784	0.941559	1.247111	3.207973	73.59973
1917	0.424777	0.87014	1.175646	2.906791	89.86485
1918	0.322716	0.876435	1.38415	2.78473	21.52001
1919	0.322716	0.930853	1.649567	4.214476	182.192
1920	0.288853	0.986431	1.708759	4.462676	98.73989
1921	0.325553	0.925919	1.244936	2.598671	74.61386
1922	0.255914	0.88377	1.327591	4.190001	182.192
1923	0.197683	0.719815	1.373234	4.008602	25.9503
1924	0.197683	0.87014	1.168861	3.101643	73.59973
1925	0.461395	0.882611	1.263614	2.948005	12.08842
1926	0.198783	0.744114	1.392961	2.854382	182.192
1927	0.198783	0.725624	1.31759	3.800024	21.52001
1928	0.526018	1.028775	2.964685	7.22368	73.59973
1929	0.198783	0.858272	1.287705	3.563977	89.86485
1930	0.358784	0.889579	1.520348	3.097523	89.86485
1931	0.43959	1.006371	1.658696	3.696021	98.73989
1932	0.255914	0.928607	1.288116	4.948242	182.192
1933	0.481485	0.894831	1.443341	3.50666	89.86485
1934	0.424777	0.676214	1.030232	2.95304	25.9503
1935	0.358784	0.951945	1.374456	4.087388	182.192
1936	0.436027	1.108212	1.80138	3.511202	39.62983
1937	0.325553	0.881104	1.205835	3.858416	22.4506
1938	0.288853	0.971026	1.5509	2.983533	74.61386
1939	0.476781	0.983925	1.925196	3.639482	182.192
1940	0.358784	0.941256	1.572933	3.739634	98.73989
1941	0.404196	0.721024	1.308037	3.159254	182.192
1942	0.255914	0.910113	1.499822	3.833846	45.16301
1943	0.429363	0.769251	1.784124	4.281864	89.86485
1944	0.456594	0.981433	1.576523	4.260589	21.52001
1945	0.288853	0.87027	1.658696	3.318963	39.62983
1946	0.255914	0.885137	1.233326	3.338744	98.73989
1947	0.325553	1.160236	1.41123	3.380504	45.16301
1948	0.43959	0.919169	1.502116	4.617243	89.86485
1949	0.322716	0.941502	1.590084	3.380504	98.73989
1950	0.442966	0.908074	1.342487	4.260685	89.86485
1951	0.198783	0.926297	1.446983	3.660891	21.52001
1952	0.358784	0.899586	1.549263	3.753017	98.73989
1953	0.197683	0.646258	1.055867	1.756246	73.59973
1954	0.404196	0.956304	1.741488	4.187978	182.192
1955	0.288853	0.745873	1.473834	3.390864	89.86485
1956	0.404196	0.909862	1.169651	2.5326	74.61386
1957	0.255914	0.762979	1.121105	2.553853	182.192
1958	0.197683	0.97078	1.590084	2.719351	73.59973
1959	0.404196	1.009361	1.751622	3.577408	25.9503
1960	0.198783	0.85829	1.798504	4.93751	89.86485
1961	0.411536	0.827258	1.392438	2.965593	39.62983
1962	0.255914	0.765463	1.706149	3.070458	98.73989
1963	0.197683	0.739219	1.588696	2.820103	45.16301
1964	0.429363	0.735092	1.138324	2.724957	18.97423
1965	0.197683	1.01841	1.726974	3.17231	25.9503
1966	0.325553	0.872419	1.372953	2.762586	39.62983
1967	0.197683	0.666782	1.319157	2.583912	89.86485
1968	0.198783	1.084799	1.843102	4.717953	98.73989
1969	0.43959	0.922758	1.816806	4.307399	182.192
1970	0.255914	0.962827	1.731502	3.38162	182.192
1971	0.198783	0.956304	1.562824	3.097523	89.86485
1972	0.322716	0.903632	1.252495	2.818339	182.192
1973	0.436027	0.962421	2.225634	4.349601	39.62983
1974	0.404196	0.914549	2.027476	5.643156	89.86485
1975	0.288853	1.029133	1.52203	2.948887	25.9503
1976	0.43959	0.912826	1.461236	3.736701	25.9503
1977	0.322716	0.903632	1.652906	5.627418	182.192
1978	0.510615	0.938015	1.842276	4.302791	98.73989
1979	0.322716	0.962964	1.410801	4.900242	98.73989
1980	0.404196	0.814935	1.288019	4.215865	18.52532
1981	0.322716	0.657317	1.171573	3.38162	22.4506
1982	0.325553	0.994546	1.29449	3.477767	74.61386
1983	0.255914	1.07937	1.476238	4.903993	39.62983
1984	0.197683	0.810183	1.458198	3.522264	182.192
1985	0.456594	0.911368	1.711235	4.314042	182.192
1986	0.197683	0.772994	1.277889	4.168726	182.192
1987	0.255914	0.698018	1.043632	2.507301	16.65821
1988	0.424777	1.050202	1.714873	4.040011	182.192
1989	0.197683	0.89591	1.576523	3.812529	18.52532
1990	0.288853	0.72814	1.332759	4.078057	182.192
1991	0.197683	0.892595	1.408987	3.167904	39.62983
1992	0.424777	0.77283	1.419612	2.797944	22.60716
1993	0.358784	0.898037	1.211628	1.933148	12.08842
1994	0.288853	0.959995	1.780554	2.946777	73.59973
1995	0.197683	1.040985	1.558289	4.327337	89.86485
1996	0.197683	0.760897	1.978081	3.41372	74.61386
1997	0.404196	0.967985	1.190986	3.193825	182.192
1998	0.197683	0.943952	1.599169	3.502906	18.52532
1999	0.198783	0.916371	1.336112	3.887922	182.192
[truncated: 8,001 more rows]
