# Supplementary material for: Longitudinal kinetics of RBD+ antibodies in COVID-19 recovered patients over 14 months
Source: PLoS Pathog. 2022 Jun 3;18(6):e1010569. doi: 10.1371/journal.ppat.1010569 (PMC9200310; doi:10.1371/journal.ppat.1010569)
Supplement: S1 Data — (ZIP) [file ppat.1010569.s010.zip › S1_Data/Fig_2_Table_Age.csv]

IgG		IgA		IgM
<=60	>60	<=60	>60	<=60	>60
1.7774354	2.2012357	0.7043764	1.1856095	0.59142842	1.50473397
2.8149478	10.602489	1.0178354	7.7118316	0.9627699	4.30911123
16.091839	8.0748553	4.5455956	2.9109659	3.37718128	11.6258528
4.9865687	19.725069	2.8566174	1.567888	6.652808	7.7471906
40.818873	0.8527132	1.1154679	0.4813486	14.2479751	1.45756633
19.08495	58.580907	2.4314962	3.0374201	5.08918585	5.20056306
5.1327889	68.533636	1.8848819	2.8359027	1.15904476	1.16518574
11.381826	15.525648	3.0888581	8.9843266	74.6138586	2.25287963
23.364828	23.432188	2.0267105	1.1904247	3.61122996	1.93668832
0.6178613	0.8195881	0.5399985	0.9239846	0.43602745	8.67745164
5.998794	11.434681	0.7006461	1.4615032	0.88755208	0.5185875
15.322391	12.98078	4.2225921	1.9206579	1.03926933	2.61617315
0.5722401	10.586667	0.6064044	12.979376	0.77234158	4.27378089
46.273434	0.5297529	4.8512986	0.5029815	3.84935694	0.35878417
0.5838926	12.556933	1.3113668	1.008102	0.72883553	1.89619364
0.4124777	40.31456	0.4601271	7.3004413	1.11760365	2.59307712
5.4794523	7.6674742	1.7486247	2.9832302	2.5841638	1.04309298
1.3959896	2.6332656	0.8094655	0.5814057	1.30787129	0.51061467
28.870157	1.5495511	4.4902457	0.7066918	7.91541298	1.64423306
0.2877312	10.73081	0.5027015	1.2016957	0.90361368	3.9305704
14.285057	18.744543	12.152137	1.4540171	3.42221659	2.71027032
1.0393229	0.4734671	0.8255711	0.5396733	0.71201703	0.40419562
0.4592966	23.52523	0.6681627	1.8810538	0.50737254	1.97981305
9.9644106	0.9117658	0.8183339	1.4325149	1.30767733	0.50776223
1.4499054	3.6663494	0.812025	1.5352887	1.77823765	0.52236019
2.3156427	7.6207405	0.8593244	2.1886843	6.34321718	5.90792145
0.7942677	7.4965606	0.6075914	0.9824891	0.43967925	1.07152975
0.581575	15.828559	0.6521335	2.3165421	0.63820295	11.0542474
3.0658639	3.462523	1.4694867	0.6126879	0.92145378	1.98283299
2.8740974	57.200055	0.9117158	43.454022	0.64790677	12.4619671
1.0552778	21.460575	0.5139576	5.1353514	0.46424348	10.5506383
1.3377324	3.1324478	1.144814	1.6918876	0.99579258	2.80240753
0.9600266	17.736501	0.7837797	4.3636989	0.62252671	16.6582126
13.75965	3.6765202	4.2527039	0.8397878	3.76752051	0.4159521
17.146034	4.8659971	2.7314775	0.9860272	1.28153918	1.20773299
3.462523	4.5060329	0.3606826	0.5008954	0.67236978	0.70638858
1.0703622	0.431631	0.5274205	1.0473987	1.97634956	0.60194016
1.1249821	21.47099	0.8983757	25.364288	1.53915442	18.9742341
97.32902	6.6551683	67.280762	0.4026161	89.8648544	0.91727529
11.271758	40.102643	1.3275731	6.5443387	0.71646372	1.41773724
3.9127565	15.168033	0.8192493	10.735895	1.55937206	1.36443646
11.729681	48.15927	2.5124335	5.1521102	1.77261889	1.02086671
9.1283636	9.2264237	1.12757	5.1432653	0.84315808	2.28442879
4.5791661	3.0288193	0.7174467	0.8749343	1.00023413	1.45394862
27.80805	3.8285451	4.5085658	1.4336946	1.10951932	5.73890969
26.5387	9.9908924	5.9772539	1.1756431	25.9502977	2.4195125
19.308498	26.864325	4.4663678	8.8767549	3.47594159	2.83476419
15.233471	9.6667435	6.3094315	0.4141038	1.86271543	2.46590055
55.943254	62.590446	4.129596	16.084182	11.9325947	5.11675315
5.4220432	5.7642975	1.0023823	1.9565542	1.20303604	1.2636164
1.6631293	33.03759	1.0253394	2.622319	1.08379734	1.17423985
33.823811	8.4262651	4.2640333	1.2400114	12.5889316	1.94806757
3.2366373	3.1977901	0.9503372	10.165202	1.00066263	0.65301149
13.339167	8.8126254	5.0370045	5.5117209	17.930331	5.0128083
4.8550882	7.5590414	0.6352631	1.4578057	0.68774588	0.58342913
27.146848	12.580764	22.841598	0.6572591	13.6491952	2.41518732
19.691704	45.588245	8.4143771	11.398311	1.28110965	1.80662598
6.115727	3.7533653	2.9334176	1.1429103	27.8936375	0.78743212
0.7585058	3.7602535	0.6416252	0.3706742	0.77357268	0.94738866
24.344336	1.0484742	2.4147285	0.3244385	73.5997335	0.28885287
1.501037	6.0686086	0.7789638	1.8155952	3.00366378	0.62621444
5.7470047	7.7852867	2.7739704	1.5309961	2.78455505	0.3434564
33.502839		5.4410034		98.7398871
0.8491948		0.5512994		8.12702671
3.7273349		1.4230386		3.21111692
6.0155099		0.6931223		1.32787242
11.689545		1.0620226		4.3958259
2.3216801		1.0440746		0.86737482
34.312521		1.3675841		5.90985785
7.0445813		1.1084621		18.5253247
2.3241359		1.6423602		0.8668997
5.1965086		0.4262682		0.46656466
0.440614		0.450236		0.19768324
4.0907501		0.6328752		0.76317062
3.517312		0.3877114		2.63607785
5.0623094		0.7832295		2.49190513
0.7371459		0.7016538		0.87895436
16.147337		1.2047243		1.16104837
1.0619308		0.5512994		2.15894351
0.9651536		0.5783848		0.4814849
0.8121597		0.4080611		0.38847468
5.1854063		0.7614655		4.29862167
6.5856103		0.8555259		1.12460676
2.4824083		1.3668392		0.82897845
1.4940628		0.6852983		1.48057675
3.6844001		1.408575		14.3850055
44.544947		3.2037646		10.6114345
12.322816		1.0806126		1.90959477
6.6471111		0.9961117		1.35720495
33.704246		2.9243103		22.4506025
5.5191677		0.4952577		0.52601829
27.18246		5.0288347		2.75710311
2.8719115		0.7324767		1.50154084
1.3407928		0.5401163		1.11141076
19.697612		5.2087465		4.3484135
26.866443		7.3699821		1.98475954
7.027862		1.3771996		0.68472396
13.688026		1.6589672		1.09595041
59.075417		3.9694457		39.6298333
8.5684897		2.2095925		2.27671399
15.012182		0.9924549		0.54722158
74.417089		29.079374		11.2096715
2.1462643		0.3286296		0.96354773
3.122533		1.0323769		1.70473829
97.921854		9.0426776		1.1765932
2.9096337		0.8336428		1.76665846
90.79204		8.9702454		3.15980759
3.7447841		1.8611		1.58649399
13.598031		5.4304378		8.09859009
23.161615		5.3778866		14.9004812
5.5663964		0.9857851		1.8187703
8.1029323		0.5834595		0.35865027
5.4077787		0.6422092		1.16521294
2.2158997		2.065355		0.64648613
0.8549887		0.4792533		0.72340657
0.5910879		0.2702605		0.48520729
1.5613057		0.3479221		0.63142502
4.3725917		0.5354959		0.54036843
4.3226896		1.6093232		1.16380804
5.3288833		1.5261607		3.16393881
17.362976		0.8409712		2.22833336
4.8514768		0.7334762		0.53505961
3.789344		1.1185681		1.03922827
5.2246562		1.4149048		0.36865354
3.0543973		0.4139209		2.82251676
19.88764		5.3343142		2.09797093
12.451325		1.4187745		0.94103696
0.7628071		0.7198769		1.32219048
2.0680733		1.4364127		0.57601452
2.0211093		1.0719627		0.72297969
