# Supplementary material for: Longitudinal kinetics of RBD+ antibodies in COVID-19 recovered patients over 14 months
Source: PLoS Pathog. 2022 Jun 3;18(6):e1010569. doi: 10.1371/journal.ppat.1010569 (PMC9200310; doi:10.1371/journal.ppat.1010569)
Supplement: S1 Data — (ZIP) [file ppat.1010569.s010.zip › S1_Data/S3A_Table_IgM.csv]

OTD	4.30911123
	11.6258528
	7.7471906
	6.652808
	14.2479751
	5.08918585
	5.20056306
	74.6138586
	8.67745164
	3.84935694
	4.27378089
	7.91541298
	6.34321718
	3.9305704
	5.90792145
	11.0542474
	12.4619671
	10.5506383
	16.6582126
	89.8648544
	25.9502977
	11.9325947
	18.9742341
	12.5889316
	17.930331
	13.6491952
	27.8936375
	73.5997335
	98.7398871
	8.12702671
	4.3958259
	5.90985785
	18.5253247
	5.73890969
	4.29862167
	5.11675315
	14.3850055
	10.6114345
	22.4506025
	4.3484135
	5.0128083
	39.6298333
	11.2096715
	8.09859009
	11.1809188
	14.9004812
	3.37718128
	2.25287963
	1.93668832
	3.61122996
	2.61617315
	2.5841638
	3.42221659
	1.89619364
	2.59307712
	1.64423306
	1.77823765
	2.71027032
	1.97981305
	3.76752051
	1.98283299
	2.80240753
	1.97634956
	1.53915442
	1.55937206
	1.77261889
	3.47594159
	1.86271543
	3.00366378
	2.78455505
	2.28442879
	3.21111692
	2.4195125
	2.63607785
	2.83476419
	2.49190513
	2.46590055
	2.15894351
	1.90959477
	1.94806757
	2.75710311
	1.98475954
	2.27671399
	2.41518732
	1.70473829
	1.80662598
	1.76665846
	3.15980759
	1.58649399
	1.8187703
	1.68729045
	3.16393881
	2.72713355
	2.22833336
	2.82251676
	2.09797093
	1.50473397
	0.9627699
	1.45756633
	1.16518574
	1.15904476
	0.88755208
	1.03926933
	1.11760365
	1.30787129
	0.90361368
	1.30767733
	1.04309298
	0.92145378
	0.99579258
	1.07152975
	1.28153918
	1.20773299
	1.00023413
	1.10951932
	0.91727529
	1.20303604
	1.41773724
	1.08379734
	1.36443646
	1.00066263
	1.28110965
	1.02086671
	1.45394862
	1.32787242
	1.16104837
	1.12460676
	1.48057675
	1.2636164
	1.17423985
	1.35720495
	1.50154084
	1.11141076
	1.09595041
	0.96354773
	1.1765932
	0.94738866
	1.16521294
D1	1.16380804
	1.03922827
	0.94103696
	1.32219048
	0.59142842
	0.43602745
	0.77234158
	0.72883553
	0.5185875
	0.35878417
	0.71201703
	0.50737254
	0.51061467
	0.43967925
	0.63820295
	0.40419562
	0.64790677
	0.46424348
	0.50776223
	0.52236019
	0.62252671
	0.67236978
	0.4159521
	0.71646372
	0.70638858
	0.84315808
	0.60194016
	0.68774588
	0.77357268
	0.86737482
	0.8668997
	0.46656466
	0.19768324
	0.76317062
	0.87895436
	0.4814849
	0.38847468
	0.82897845
	0.74579715
	0.72131295
	0.52601829
	0.68472396
	0.65301149
	0.58342913
	0.54722158
	0.78743212
	0.35865027
	0.64648613
	0.17421597
	0.72340657
	0.48520729
	0.28885287
	0.63142502
	0.54036843
	0.62621444
	0.53505961
	0.36865354
	0.3434564
	0.57601452
	0.72297969
D2
D3
