# Supplementary material for: Longitudinal kinetics of RBD+ antibodies in COVID-19 recovered patients over 14 months
Source: PLoS Pathog. 2022 Jun 3;18(6):e1010569. doi: 10.1371/journal.ppat.1010569 (PMC9200310; doi:10.1371/journal.ppat.1010569)
Supplement: S1 Data — (ZIP) [file ppat.1010569.s010.zip › S1_Data/S3C_Table_IgG.csv]

n=46	n=41	n=50	n=55
19.725069	16.091839	4.9865687	2.2012357
40.818873	10.602489	5.1327889	1.7774354
19.08495	8.0748553	5.998794	2.8149478
58.580907	15.525648	5.4794523	0.8527132
68.533636	11.381826	3.0658639	0.6178613
23.432188	15.322391	3.6663494	0.8195881
23.364828	11.434681	3.462523	0.5722401
46.273434	12.98078	3.462523	0.5838926
28.870157	10.586667	3.1324478	0.4124777
40.31456	14.285057	3.6765202	1.3959896
18.744543	12.556933	3.9127565	0.2877312
23.52523	9.9644106	4.8659971	0.5297529
57.200055	7.6674742	4.5060329	1.0393229
21.460575	10.73081	4.5791661	0.4592966
17.146034	7.6207405	6.6551683	2.6332656
17.736501	7.4965606	5.4220432	1.5495511
97.32902	15.828559	3.2366373	1.4499054
27.80805	13.75965	4.8550882	2.3156427
26.5387	11.271758	6.115727	0.7942677
19.308498	11.729681	5.7470047	0.581575
55.943254	9.1283636	3.7273349	0.4734671
21.47099	15.233471	6.0155099	2.8740974
40.102643	15.168033	7.0445813	1.0552778
33.823811	13.339167	3.8285451	0.9117658
27.146848	9.2264237	5.1965086	1.3377324
19.691704	11.689545	4.0907501	0.9600266
48.15927	9.9908924	3.517312	1.0703622
24.344336	16.147337	5.0623094	1.1249821
33.502839	9.6667435	5.1854063	0.431631
34.312521	12.322816	6.5856103	1.6631293
26.864325	8.4262651	3.6844001	0.7585058
62.590446	8.8126254	5.7642975	1.501037
33.03759	13.688026	6.6471111	0.8491948
44.544947	7.5590414	5.5191677	3.0288193
33.704246	8.5684897	7.027862	2.3216801
27.18246	15.012182	3.1977901	2.3241359
19.697612	12.580764	3.122533	0.440614
26.866443	13.598031	3.7447841	0.7371459
59.075417	8.1029323	3.7533653	1.0619308
74.417089	12.451325	3.7602535	0.9651536
97.921854	7.7852867	5.5663964	0.8121597
45.588245		5.4077787	2.4824083
90.79204		4.3725917	1.4940628
23.161615		4.3226896	2.8719115
17.362976		5.3288833	1.3407928
19.88764		6.0686086	2.1462643
		4.8514768	2.9096337
		3.789344	2.2158997
		5.2246562	0.8549887
		3.0543973	0.5910879
			1.0484742
			1.5613057
			0.7628071
			2.0680733
			2.0211093
